# Supplementary material for: PDCD4 controls the G1/S-phase transition in a telomerase-immortalized epithelial cell line and affects the expression level and translation of multiple mRNAs
Source: Sci Rep. 2020 Feb 17;10:2758. doi: 10.1038/s41598-020-59678-w (PMC7026441; doi:10.1038/s41598-020-59678-w)
Supplement: Supplementary file 2 — Supplementary tabel S2. [file 41598_2020_59678_MOESM2_ESM.xlsx]

## Sheet: neg_C5bp
NAME	SIZE	NES	NOM p-val	FDR q-val	RANK AT MAX	LEADING EDGE
GO_DNA_REPLICATION	181	-2.70712	0	0	1636	tags=47%, list=13%, signal=53%	*****		violett = bardiagramm
GO_DNA_DEPENDENT_DNA_REPLICATION	88	-2.55651	0	0	916	tags=44%, list=7%, signal=48%
GO_NUCLEAR_CHROMOSOME_SEGREGATION	175	-2.55099	0	0	2070	tags=50%, list=17%, signal=59%
GO_CELL_CYCLE_G1_S_PHASE_TRANSITION	98	-2.52942	0	0	2001	tags=55%, list=16%, signal=65%	*****
GO_CHROMOSOME_SEGREGATION	214	-2.52388	0	0	2070	tags=47%, list=17%, signal=56%
GO_SISTER_CHROMATID_SEGREGATION	147	-2.52106	0	0	2070	tags=52%, list=17%, signal=62%	*****
GO_SISTER_CHROMATID_COHESION	92	-2.50589	0	0	2224	tags=60%, list=18%, signal=73%
GO_MITOTIC_NUCLEAR_DIVISION	315	-2.47266	0	0	2085	tags=42%, list=17%, signal=49%	*****
GO_DNA_REPLICATION_INITIATION	27	-2.45493	0	0	916	tags=78%, list=7%, signal=84%	*****
GO_CELL_CYCLE_PHASE_TRANSITION	227	-2.41974	0	0	2158	tags=45%, list=18%, signal=54%
GO_ORGANELLE_FISSION	392	-2.4133	0	0	1666	tags=37%, list=14%, signal=41%	*****
GO_DNA_RECOMBINATION	170	-2.39021	0	0	2451	tags=49%, list=20%, signal=61%	*****
GO_MITOTIC_RECOMBINATION	41	-2.3864	0	0	1692	tags=66%, list=14%, signal=76%
GO_CENTROMERE_COMPLEX_ASSEMBLY	37	-2.31061	0	0	1236	tags=59%, list=10%, signal=66%	*****
GO_TELOMERE_MAINTENANCE_VIA_RECOMBINATION	32	-2.28766	0	0	1636	tags=66%, list=13%, signal=76%
GO_CELL_DIVISION	390	-2.27196	0	0	2085	tags=37%, list=17%, signal=43%	*****
GO_DNA_SYNTHESIS_INVOLVED_IN_DNA_REPAIR	66	-2.26692	0	0	1636	tags=48%, list=13%, signal=56%	*****
GO_MITOTIC_SISTER_CHROMATID_SEGREGATION	79	-2.25187	0	0	1821	tags=47%, list=15%, signal=55%
GO_DNA_BIOSYNTHETIC_PROCESS	104	-2.23603	0	0	1705	tags=39%, list=14%, signal=45%
GO_STRAND_DISPLACEMENT	26	-2.22769	0	0	1314	tags=62%, list=11%, signal=69%	*****
GO_REGULATION_OF_TRANSCRIPTION_INVOLVED_IN_G1_S_TRANSITION_OF_MITOTIC_CELL_CYCLE	24	-2.19415	0	0	1682	tags=75%, list=14%, signal=87%
GO_DNA_STRAND_ELONGATION_INVOLVED_IN_DNA_REPLICATION	25	-2.19064	0	0	1568	tags=72%, list=13%, signal=82%
GO_DNA_GEOMETRIC_CHANGE	75	-2.17751	0	0	1264	tags=29%, list=10%, signal=33%	*****
GO_DNA_STRAND_ELONGATION	30	-2.17475	0	0	1568	tags=63%, list=13%, signal=72%
GO_DNA_REPAIR	387	-2.16908	0	3.5868e-05	2311	tags=32%, list=19%, signal=39%	*****
GO_DNA_CONFORMATION_CHANGE	208	-2.15145	0	6.87257e-05	1933	tags=40%, list=16%, signal=47%
GO_DOUBLE_STRAND_BREAK_REPAIR	138	-2.14825	0	6.61803e-05	2584	tags=43%, list=21%, signal=54%
GO_MEIOTIC_CELL_CYCLE	120	-2.14695	0	6.38168e-05	1459	tags=42%, list=12%, signal=47%
GO_MEIOTIC_CELL_CYCLE_PROCESS	99	-2.13969	0	6.16162e-05	1459	tags=41%, list=12%, signal=47%	****
GO_CELL_CYCLE_CHECKPOINT	168	-2.13511	0	5.95623e-05	2409	tags=40%, list=20%, signal=50%	****
GO_RECOMBINATIONAL_REPAIR	66	-2.11184	0	5.76409e-05	1920	tags=42%, list=16%, signal=50%
GO_MICROTUBULE_ORGANIZING_CENTER_ORGANIZATION	74	-2.11135	0	5.58397e-05	2017	tags=45%, list=17%, signal=53%	****
GO_DNA_REPLICATION_INDEPENDENT_NUCLEOSOME_ORGANIZATION	43	-2.10973	0	5.41475e-05	1092	tags=44%, list=9%, signal=48%
GO_TELOMERE_ORGANIZATION	84	-2.08335	0	0.00015697	2516	tags=49%, list=21%, signal=61%	***
GO_HISTONE_EXCHANGE	40	-2.08222	0	0.000152485	1316	tags=50%, list=11%, signal=56%
GO_REGULATION_OF_NUCLEAR_DIVISION	126	-2.07317	0	0.000222569	1517	tags=33%, list=12%, signal=38%
GO_REGULATION_OF_CHROMOSOME_SEGREGATION	72	-2.07204	0	0.000216554	1236	tags=31%, list=10%, signal=34%
GO_G2_DNA_DAMAGE_CHECKPOINT	30	-2.06644	0	0.000257511	1202	tags=40%, list=10%, signal=44%
GO_INTERSTRAND_CROSS_LINK_REPAIR	34	-2.06246	0	0.000273929	2173	tags=59%, list=18%, signal=71%
GO_PROTEIN_LOCALIZATION_TO_CHROMOSOME	34	-2.02841	0	0.000489644	1858	tags=53%, list=15%, signal=62%	***
GO_POSITIVE_REGULATION_OF_CELL_CYCLE_PHASE_TRANSITION	59	-2.01625	0	0.000586009	1630	tags=34%, list=13%, signal=39%
GO_SPINDLE_CHECKPOINT	23	-2.01249	0	0.000614744	935	tags=39%, list=8%, signal=42%
GO_DNA_INTEGRITY_CHECKPOINT	127	-2.01204	0	0.000600448	2409	tags=39%, list=20%, signal=49%
GO_ATP_DEPENDENT_CHROMATIN_REMODELING	58	-2.00579	0	0.000648343	1316	tags=34%, list=11%, signal=38%
GO_DNA_PACKAGING	135	-2.00023	0	0.000713261	1933	tags=46%, list=16%, signal=54%	***
GO_CENTROSOME_CYCLE	41	-1.99572	0	0.000795324	1869	tags=44%, list=15%, signal=52%
GO_METAPHASE_PLATE_CONGRESSION	35	-1.98721	0	0.000986506	1236	tags=40%, list=10%, signal=44%
GO_CHROMATIN_REMODELING	117	-1.98695	0	0.000984692	2890	tags=43%, list=24%, signal=55%	***
GO_NEGATIVE_REGULATION_OF_CELL_DIVISION	48	-1.98124	0	0.00105568	1449	tags=38%, list=12%, signal=42%	***
GO_HISTONE_PHOSPHORYLATION	22	-1.96817	0	0.00137264	2299	tags=68%, list=19%, signal=84%
GO_REGULATION_OF_CENTROSOME_CYCLE	35	-1.96799	0	0.00134573	2274	tags=49%, list=19%, signal=60%
GO_MISMATCH_REPAIR	24	-1.96207	0	0.0014912	1891	tags=50%, list=15%, signal=59%
GO_MITOTIC_SPINDLE_ORGANIZATION	58	-1.95684	0	0.00166521	1320	tags=36%, list=11%, signal=40%
GO_REGULATION_OF_CELL_CYCLE_PROCESS	448	-1.95585	0	0.00173363	1705	tags=23%, list=14%, signal=26%
GO_REGULATION_OF_CELL_DIVISION	198	-1.94992	0	0.0018629	1843	tags=31%, list=15%, signal=36%
GO_REGULATION_OF_SISTER_CHROMATID_SEGREGATION	58	-1.94824	0	0.00186116	1236	tags=29%, list=10%, signal=32%
GO_CHROMOSOME_LOCALIZATION	48	-1.94572	0	0.00193748	1236	tags=33%, list=10%, signal=37%
GO_OOCYTE_DIFFERENTIATION	23	-1.93957	0	0.00214875	874	tags=43%, list=7%, signal=47%
GO_REGULATION_OF_DNA_DEPENDENT_DNA_REPLICATION	36	-1.92838	0	0.00275999	1497	tags=42%, list=12%, signal=47%
GO_RECIPROCAL_DNA_RECOMBINATION	29	-1.92643	0	0.00284704	1770	tags=48%, list=14%, signal=56%
GO_CHROMOSOME_CONDENSATION	23	-1.92271	0	0.0030187	1699	tags=61%, list=14%, signal=71%
GO_REGULATION_OF_CELL_CYCLE_PHASE_TRANSITION	275	-1.9227	0	0.00297001	1705	tags=23%, list=14%, signal=26%
GO_OOGENESIS	39	-1.92197	0	0.00297863	2132	tags=44%, list=17%, signal=53%
GO_CHROMATIN_ASSEMBLY_OR_DISASSEMBLY	125	-1.88934	0	0.00517755	2062	tags=43%, list=17%, signal=51%
GO_REGULATION_OF_MICROTUBULE_POLYMERIZATION_OR_DEPOLYMERIZATION	145	-1.88897	0	0.00509789	2281	tags=35%, list=19%, signal=43%
GO_NUCLEOTIDE_EXCISION_REPAIR_DNA_GAP_FILLING	23	-1.88855	0.00169492	0.00510116	1636	tags=48%, list=13%, signal=55%	**
GO_NEGATIVE_REGULATION_OF_NUCLEAR_DIVISION	37	-1.88735	0	0.00506442	1449	tags=38%, list=12%, signal=43%
GO_NEGATIVE_REGULATION_OF_MITOTIC_CELL_CYCLE	165	-1.88532	0	0.00513362	2437	tags=35%, list=20%, signal=43%
GO_MEIOSIS_I	55	-1.87883	0	0.00568918	1459	tags=42%, list=12%, signal=47%
GO_POSITIVE_REGULATION_OF_CELL_CYCLE_PROCESS	190	-1.87576	0	0.00593754	1705	tags=29%, list=14%, signal=33%
GO_NEGATIVE_REGULATION_OF_CELL_CYCLE_PHASE_TRANSITION	123	-1.87451	0	0.00595401	2437	tags=35%, list=20%, signal=43%
GO_ERROR_PRONE_TRANSLESION_SYNTHESIS	18	-1.8718	0	0.00609311	1636	tags=44%, list=13%, signal=51%
GO_NEGATIVE_REGULATION_OF_CHROMOSOME_SEGREGATION	24	-1.8682	0.00175131	0.00635289	1133	tags=33%, list=9%, signal=37%
GO_REGULATION_OF_CELL_CYCLE_G2_M_PHASE_TRANSITION	55	-1.86616	0	0.00645878	1251	tags=27%, list=10%, signal=30%
GO_NEGATIVE_REGULATION_OF_CELL_CYCLE_PROCESS	173	-1.86566	0	0.00645527	2780	tags=38%, list=23%, signal=49%
GO_REGULATION_OF_CYTOKINESIS	48	-1.86544	0	0.00642821	917	tags=27%, list=8%, signal=29%
GO_CENTROSOME_DUPLICATION	28	-1.86244	0	0.00666776	1869	tags=43%, list=15%, signal=50%
GO_REGULATION_OF_MEIOTIC_NUCLEAR_DIVISION	17	-1.86112	0.00174825	0.0067181	1449	tags=47%, list=12%, signal=53%
GO_MICROTUBULE_CYTOSKELETON_ORGANIZATION	270	-1.86039	0	0.0067336	2189	tags=32%, list=18%, signal=38%
GO_PROTEIN_DNA_COMPLEX_SUBUNIT_ORGANIZATION	169	-1.85839	0	0.00693692	1933	tags=34%, list=16%, signal=40%
GO_REGULATION_OF_MITOTIC_CELL_CYCLE	388	-1.85652	0	0.00709306	2019	tags=26%, list=17%, signal=30%
GO_POSITIVE_REGULATION_OF_MITOTIC_CELL_CYCLE	101	-1.85031	0	0.00771985	1692	tags=32%, list=14%, signal=36%
GO_MEMBRANE_DISASSEMBLY	42	-1.84385	0.00172414	0.00857881	3482	tags=64%, list=29%, signal=90%
GO_SPINDLE_ASSEMBLY	62	-1.83963	0	0.00899544	1295	tags=34%, list=11%, signal=38%
GO_POSITIVE_REGULATION_OF_CYTOKINESIS	21	-1.83752	0.00363636	0.00913906	874	tags=43%, list=7%, signal=46%
GO_MITOTIC_CELL_CYCLE_CHECKPOINT	122	-1.83264	0	0.00975478	2389	tags=36%, list=20%, signal=44%
GO_MEIOTIC_CHROMOSOME_SEGREGATION	36	-1.83182	0	0.00974478	2381	tags=44%, list=19%, signal=55%
GO_REGULATION_OF_DNA_REPAIR	61	-1.82702	0	0.0105925	2564	tags=41%, list=21%, signal=52%
GO_CELL_CYCLE_G2_M_PHASE_TRANSITION	123	-1.81888	0	0.0119599	2855	tags=46%, list=23%, signal=60%	**
GO_NON_RECOMBINATIONAL_REPAIR	55	-1.81177	0	0.0131067	2927	tags=45%, list=24%, signal=60%
GO_PROTEIN_SUMOYLATION	104	-1.80924	0	0.0133936	3073	tags=40%, list=25%, signal=53%	**
GO_REGULATION_OF_MICROTUBULE_BASED_PROCESS	197	-1.80774	0	0.0135955	2303	tags=34%, list=19%, signal=41%
GO_CENTRIOLE_ASSEMBLY	17	-1.80621	0	0.0137655	1869	tags=59%, list=15%, signal=69%
GO_MITOTIC_SPINDLE_ASSEMBLY	34	-1.79483	0.00362319	0.0157836	1222	tags=32%, list=10%, signal=36%
GO_FEMALE_GAMETE_GENERATION	61	-1.79482	0	0.0156175	2162	tags=43%, list=18%, signal=52%
GO_SOMATIC_DIVERSIFICATION_OF_IMMUNE_RECEPTORS	33	-1.79463	0.00181488	0.0154917	2702	tags=52%, list=22%, signal=66%
GO_REGULATION_OF_SPINDLE_ORGANIZATION	17	-1.78855	0	0.0168245	1015	tags=29%, list=8%, signal=32%
GO_FEMALE_MEIOTIC_DIVISION	18	-1.78349	0	0.0180011	2050	tags=61%, list=17%, signal=73%
GO_REGULATION_OF_CELL_CYCLE_G1_S_PHASE_TRANSITION	118	-1.77997	0	0.0186812	2440	tags=35%, list=20%, signal=43%
GO_DNA_DAMAGE_RESPONSE_DETECTION_OF_DNA_DAMAGE	34	-1.76177	0.00527241	0.0237011	1654	tags=35%, list=14%, signal=41%
GO_CYTOSKELETON_DEPENDENT_CYTOKINESIS	37	-1.76063	0.00178253	0.0238097	2085	tags=41%, list=17%, signal=49%
GO_CHROMATIN_MODIFICATION	427	-1.76058	0	0.0236027	2938	tags=33%, list=24%, signal=42%
GO_ERROR_FREE_TRANSLESION_SYNTHESIS	17	-1.76029	0.00537634	0.0234253	1636	tags=47%, list=13%, signal=54%
GO_MITOTIC_G2_M_TRANSITION_CHECKPOINT	18	-1.75111	0	0.0262373	1654	tags=33%, list=14%, signal=38%
GO_SOMATIC_CELL_DNA_RECOMBINATION	28	-1.75043	0.0018018	0.0262076	2702	tags=57%, list=22%, signal=73%
GO_SPINDLE_LOCALIZATION	31	-1.75029	0	0.0260186	2050	tags=39%, list=17%, signal=46%
GO_NEGATIVE_REGULATION_OF_PROTEIN_COMPLEX_DISASSEMBLY	134	-1.74335	0	0.0282453	2199	tags=37%, list=18%, signal=45%
GO_REGULATION_OF_SIGNAL_TRANSDUCTION_BY_P53_CLASS_MEDIATOR	144	-1.73793	0	0.0300076	2477	tags=33%, list=20%, signal=41%	*
GO_REGULATION_OF_CENTROSOME_DUPLICATION	28	-1.73076	0.0121739	0.0324857	2855	tags=46%, list=23%, signal=60%
GO_POSITIVE_REGULATION_OF_CELL_CYCLE	255	-1.73057	0	0.0322548	1705	tags=25%, list=14%, signal=29%
GO_NEGATIVE_REGULATION_OF_FAT_CELL_DIFFERENTIATION	29	-1.72867	0	0.0326127	2717	tags=48%, list=22%, signal=62%
GO_NEGATIVE_REGULATION_OF_CELL_CYCLE	339	-1.7279	0	0.0327021	2448	tags=30%, list=20%, signal=36%
GO_REGULATION_OF_CHROMOSOME_ORGANIZATION	229	-1.72774	0	0.0324913	2667	tags=32%, list=22%, signal=41%
GO_CHROMOSOME_ORGANIZATION_INVOLVED_IN_MEIOTIC_CELL_CYCLE	27	-1.72662	0.00534759	0.032549	1255	tags=33%, list=10%, signal=37%
GO_CELLULAR_RESPONSE_TO_VASCULAR_ENDOTHELIAL_GROWTH_FACTOR_STIMULUS	24	-1.72611	0.00541516	0.0324515	2130	tags=42%, list=17%, signal=50%
GO_DNA_DEPENDENT_DNA_REPLICATION_MAINTENANCE_OF_FIDELITY	20	-1.72356	0.00380952	0.0331644	1497	tags=40%, list=12%, signal=46%
GO_MITOTIC_DNA_INTEGRITY_CHECKPOINT	88	-1.70751	0	0.0401312	2389	tags=36%, list=20%, signal=45%
GO_TRNA_TRANSPORT	30	-1.70681	0.00376648	0.040024	3482	tags=63%, list=29%, signal=88%	*
GO_ASTROCYTE_DIFFERENTIATION	26	-1.7037	0.00699301	0.0411647	1826	tags=38%, list=15%, signal=45%
GO_POSITIVE_REGULATION_OF_CELL_CYCLE_G1_S_PHASE_TRANSITION	23	-1.69689	0	0.0443947	1630	tags=35%, list=13%, signal=40%
GO_REGULATION_OF_MEIOTIC_CELL_CYCLE	24	-1.69591	0.00690846	0.0445127	1449	tags=38%, list=12%, signal=42%
GO_REGULATION_OF_HISTONE_H3_K4_METHYLATION	21	-1.69101	0.0083612	0.0467372	3070	tags=67%, list=25%, signal=89%
GO_NEGATIVE_REGULATION_OF_MITOTIC_NUCLEAR_DIVISION	30	-1.67718	0.00178571	0.054192	1133	tags=30%, list=9%, signal=33%
GO_HOMOLOGOUS_CHROMOSOME_SEGREGATION	23	-1.67671	0.00700525	0.0539699	1133	tags=35%, list=9%, signal=38%
GO_REGULATION_OF_PROTEIN_COMPLEX_DISASSEMBLY	175	-1.67467	0	0.0548944	2199	tags=34%, list=18%, signal=41%
GO_REGULATION_OF_UBIQUITIN_PROTEIN_LIGASE_ACTIVITY	15	-1.6694	0.0145985	0.0578071	1692	tags=40%, list=14%, signal=46%	*
GO_ORGAN_GROWTH	45	-1.66554	0	0.0596635	2225	tags=40%, list=18%, signal=49%
GO_GENE_SILENCING	144	-1.66239	0	0.0611199	2882	tags=39%, list=24%, signal=50%
GO_NEGATIVE_REGULATION_OF_STRESS_ACTIVATED_PROTEIN_KINASE_SIGNALING_CASCADE	35	-1.66204	0.00735294	0.0608519	1234	tags=29%, list=10%, signal=32%
GO_MICROTUBULE_BASED_PROCESS	404	-1.66192	0	0.0604391	2189	tags=26%, list=18%, signal=31%
GO_PROTEIN_DEPOLYMERIZATION	19	-1.65747	0.00550459	0.0631465	2232	tags=53%, list=18%, signal=64%
GO_PEPTIDYL_LYSINE_MODIFICATION	255	-1.65695	0	0.0630508	2820	tags=32%, list=23%, signal=41%
GO_REGULATION_OF_DNA_METABOLIC_PROCESS	263	-1.65343	0	0.0650105	2622	tags=32%, list=21%, signal=40%
GO_TRANSLESION_SYNTHESIS	36	-1.65281	0.00352113	0.0649232	1636	tags=36%, list=13%, signal=42%
GO_REGULATION_OF_CHROMATIN_SILENCING	18	-1.65052	0.0122164	0.0659943	1898	tags=44%, list=16%, signal=53%
GO_REGULATION_OF_CELL_CYCLE_CHECKPOINT	25	-1.65035	0.008726	0.065639	2452	tags=40%, list=20%, signal=50%
GO_TELOMERE_CAPPING	21	-1.64721	0.0144404	0.0674715	2516	tags=48%, list=21%, signal=60%
GO_NEGATIVE_REGULATION_OF_GENE_EXPRESSION_EPIGENETIC	75	-1.64625	0.00176991	0.0676272	2894	tags=47%, list=24%, signal=61%
GO_POSITIVE_REGULATION_OF_DNA_REPAIR	29	-1.64522	0.0121317	0.0678619	2443	tags=45%, list=20%, signal=56%
GO_NEGATIVE_REGULATION_OF_CHROMOSOME_ORGANIZATION	84	-1.64432	0.00166113	0.0679104	3101	tags=38%, list=25%, signal=51%
GO_POSITIVE_REGULATION_OF_MULTICELLULAR_ORGANISM_GROWTH	20	-1.64224	0.00897666	0.0688996	1129	tags=25%, list=9%, signal=28%
GO_NEGATIVE_REGULATION_OF_CYTOSKELETON_ORGANIZATION	178	-1.64191	0	0.0686903	2281	tags=33%, list=19%, signal=40%
GO_RESPONSE_TO_IONIZING_RADIATION	118	-1.6415	0	0.0684954	2346	tags=36%, list=19%, signal=44%
GO_NUCLEAR_ENVELOPE_ORGANIZATION	68	-1.64072	0	0.0686598	3073	tags=47%, list=25%, signal=63%
GO_CELLULAR_RESPONSE_TO_DEXAMETHASONE_STIMULUS	19	-1.63724	0.0184843	0.0706907	2126	tags=47%, list=17%, signal=57%
GO_T_CELL_SELECTION	20	-1.63431	0.0103806	0.0724164	2259	tags=60%, list=18%, signal=73%
GO_BASE_EXCISION_REPAIR	37	-1.63067	0.0103986	0.0746116	1891	tags=35%, list=15%, signal=41%
GO_CYTOKINESIS	76	-1.62871	0.00177305	0.0756078	2085	tags=32%, list=17%, signal=38%
GO_CELL_PROLIFERATION_IN_FOREBRAIN	15	-1.62631	0.00886525	0.0769787	2841	tags=60%, list=23%, signal=78%
GO_POSITIVE_REGULATION_OF_HISTONE_METHYLATION	25	-1.62074	0.010772	0.0811825	2894	tags=48%, list=24%, signal=63%
GO_RHYTHMIC_PROCESS	210	-1.61836	0	0.0829444	2738	tags=35%, list=22%, signal=45%
GO_PYRIMIDINE_NUCLEOTIDE_METABOLIC_PROCESS	35	-1.61671	0.00700525	0.0836415	2974	tags=46%, list=24%, signal=60%
GO_NEGATIVE_REGULATION_OF_CELL_CYCLE_G2_M_PHASE_TRANSITION	23	-1.61298	0.0127505	0.0863604	2780	tags=39%, list=23%, signal=51%
GO_RESPONSE_TO_X_RAY	27	-1.61242	0.0154639	0.086198	869	tags=26%, list=7%, signal=28%
GO_WALKING_BEHAVIOR	16	-1.61147	0.0217391	0.0864838	2199	tags=44%, list=18%, signal=53%
GO_MITOTIC_CYTOKINESIS	29	-1.61042	0.0159292	0.0868613	2085	tags=41%, list=17%, signal=50%
GO_CYCLIC_NUCLEOTIDE_METABOLIC_PROCESS	31	-1.60547	0.0103986	0.0906314	1454	tags=35%, list=12%, signal=40%
GO_POSTREPLICATION_REPAIR	47	-1.60409	0.0103806	0.0913437	1636	tags=32%, list=13%, signal=37%
GO_REGULATION_OF_HEMATOPOIETIC_PROGENITOR_CELL_DIFFERENTIATION	27	-1.60397	0.00536673	0.0908923	1907	tags=33%, list=16%, signal=39%
GO_CELLULAR_RESPONSE_TO_STEROID_HORMONE_STIMULUS	154	-1.60305	0	0.0911624	2402	tags=32%, list=20%, signal=39%
GO_POSITIVE_REGULATION_OF_G1_S_TRANSITION_OF_MITOTIC_CELL_CYCLE	20	-1.59762	0.0268817	0.0956063	1630	tags=35%, list=13%, signal=40%
GO_POSITIVE_REGULATION_OF_CELL_CYCLE_G2_M_PHASE_TRANSITION	17	-1.59689	0.0234657	0.0957068	1190	tags=29%, list=10%, signal=33%
GO_NEGATIVE_REGULATION_OF_CELLULAR_PROTEIN_CATABOLIC_PROCESS	53	-1.59243	0.00493421	0.0992509	3172	tags=40%, list=26%, signal=53%
GO_RIBONUCLEOPROTEIN_COMPLEX_LOCALIZATION	99	-1.59087	0.00331126	0.100082	3633	tags=47%, list=30%, signal=67%
GO_REGULATION_OF_GLIAL_CELL_PROLIFERATION	18	-1.58646	0.0302491	0.10383	1230	tags=33%, list=10%, signal=37%
GO_REGULATION_OF_DNA_REPLICATION	130	-1.586	0.00152905	0.103621	1858	tags=27%, list=15%, signal=31%
GO_MALE_MEIOSIS	22	-1.58536	0.0235935	0.103575	928	tags=36%, list=8%, signal=39%
GO_SOMATIC_DIVERSIFICATION_OF_IMMUNOGLOBULINS	22	-1.58487	0.0144665	0.103413	2440	tags=45%, list=20%, signal=57%
GO_POSITIVE_REGULATION_OF_RNA_SPLICING	17	-1.58188	0.0225141	0.105702	3464	tags=59%, list=28%, signal=82%
GO_EXCITATORY_POSTSYNAPTIC_POTENTIAL	18	-1.57597	0.0337711	0.111473	2152	tags=50%, list=18%, signal=61%
GO_NEGATIVE_REGULATION_OF_JNK_CASCADE	28	-1.57262	0.0120275	0.114161	1234	tags=29%, list=10%, signal=32%
GO_ESTABLISHMENT_OF_MITOTIC_SPINDLE_LOCALIZATION	18	-1.57224	0.0189329	0.11389	1821	tags=44%, list=15%, signal=52%
GO_REGULATION_OF_DOUBLE_STRAND_BREAK_REPAIR	30	-1.56878	0.0327869	0.116803	2564	tags=40%, list=21%, signal=51%
GO_T_CELL_DIFFERENTIATION	71	-1.56605	0.00886525	0.119019	2275	tags=38%, list=19%, signal=46%
GO_NEGATIVE_REGULATION_OF_CELL_CYCLE_G1_S_PHASE_TRANSITION	80	-1.56531	0.00511073	0.119038	2437	tags=35%, list=20%, signal=43%
GO_REGULATION_OF_CHROMATIN_ORGANIZATION	121	-1.56463	0.00159236	0.119103	2522	tags=31%, list=21%, signal=39%
GO_REGULATION_OF_NEURONAL_SYNAPTIC_PLASTICITY	25	-1.55924	0.0245283	0.124244	2073	tags=40%, list=17%, signal=48%
GO_REGULATION_OF_SYNAPTIC_PLASTICITY	88	-1.55918	0.00163666	0.123621	2162	tags=34%, list=18%, signal=41%
GO_EMBRYONIC_CAMERA_TYPE_EYE_MORPHOGENESIS	20	-1.55914	0.0215054	0.122965	1597	tags=35%, list=13%, signal=40%
GO_SOMITOGENESIS	40	-1.55861	0.0147059	0.122865	2295	tags=38%, list=19%, signal=46%
GO_NEGATIVE_REGULATION_OF_ORGANELLE_ORGANIZATION	310	-1.55626	0	0.124975	2281	tags=28%, list=19%, signal=34%
GO_REGULATION_OF_TRANSCRIPTION_FROM_RNA_POLYMERASE_III_PROMOTER	18	-1.55451	0.0374532	0.126186	269	tags=11%, list=2%, signal=11%
GO_REGULATION_OF_GENE_SILENCING	40	-1.55443	0.0200364	0.12558	1898	tags=35%, list=16%, signal=41%
GO_REGULATION_OF_RESPONSE_TO_DNA_DAMAGE_STIMULUS	118	-1.5515	0.00335008	0.128114	2576	tags=31%, list=21%, signal=38%
GO_BETA_CATENIN_TCF_COMPLEX_ASSEMBLY	32	-1.55142	0.0209059	0.12748	2882	tags=38%, list=24%, signal=49%
GO_THYMOCYTE_AGGREGATION	30	-1.54981	0.0240964	0.128494	2259	tags=47%, list=18%, signal=57%
GO_REGULATION_OF_CIRCADIAN_RHYTHM	66	-1.54952	0.0134228	0.128157	2829	tags=39%, list=23%, signal=51%
GO_STEROID_HORMONE_MEDIATED_SIGNALING_PATHWAY	94	-1.5488	0.0115321	0.128355	2604	tags=33%, list=21%, signal=42%
GO_REGULATION_OF_GENE_EXPRESSION_EPIGENETIC	169	-1.54862	0	0.127855	2533	tags=30%, list=21%, signal=37%
GO_MYOTUBE_CELL_DEVELOPMENT	17	-1.54507	0.0268817	0.131144	2830	tags=47%, list=23%, signal=61%
GO_REGULATION_OF_MEGAKARYOCYTE_DIFFERENTIATION	18	-1.54445	0.0385965	0.131113	1907	tags=39%, list=16%, signal=46%
GO_SEX_DIFFERENTIATION	171	-1.54045	0	0.13521	2333	tags=33%, list=19%, signal=41%
GO_ANAPHASE_PROMOTING_COMPLEX_DEPENDENT_CATABOLIC_PROCESS	69	-1.5393	0.0102916	0.135803	1202	tags=17%, list=10%, signal=19%
GO_SNRNA_PROCESSING	20	-1.53801	0.0382609	0.136538	2202	tags=30%, list=18%, signal=37%
GO_SYNAPTIC_VESICLE_CYCLE	47	-1.53741	0.0103448	0.136608	2802	tags=45%, list=23%, signal=58%
GO_POSITIVE_REGULATION_OF_DNA_METABOLIC_PROCESS	143	-1.53117	0.00324675	0.143384	1727	tags=25%, list=14%, signal=29%
GO_BRANCHING_INVOLVED_IN_MAMMARY_GLAND_DUCT_MORPHOGENESIS	15	-1.52795	0.033275	0.146692	761	tags=20%, list=6%, signal=21%
GO_ESTABLISHMENT_OF_SPINDLE_ORIENTATION	19	-1.5255	0.0295203	0.149055	1821	tags=37%, list=15%, signal=43%
GO_NUCLEOTIDE_EXCISION_REPAIR_DNA_INCISION	35	-1.52538	0.0267857	0.148463	2794	tags=40%, list=23%, signal=52%
GO_DNA_REPLICATION_DEPENDENT_NUCLEOSOME_ORGANIZATION	20	-1.52393	0.034662	0.149386	2533	tags=55%, list=21%, signal=69%
GO_GENE_SILENCING_BY_RNA	95	-1.52165	0.010084	0.151349	3073	tags=40%, list=25%, signal=53%
GO_SOMATIC_RECOMBINATION_OF_IMMUNOGLOBULIN_GENE_SEGMENTS	18	-1.51929	0.0316901	0.153626	2440	tags=50%, list=20%, signal=62%
GO_CELL_AGING	55	-1.51596	0.016835	0.157055	1851	tags=27%, list=15%, signal=32%
GO_CYCLIC_NUCLEOTIDE_MEDIATED_SIGNALING	29	-1.51189	0.0288625	0.16176	2003	tags=45%, list=16%, signal=53%
GO_LYMPHOCYTE_DIFFERENTIATION	115	-1.5088	0.00646204	0.165025	2447	tags=36%, list=20%, signal=44%
GO_SYNAPTIC_VESICLE_LOCALIZATION	62	-1.5084	0.0106007	0.164874	1982	tags=27%, list=16%, signal=33%
GO_REGULATION_OF_JUN_KINASE_ACTIVITY	58	-1.50831	0.0178891	0.164176	1642	tags=26%, list=13%, signal=30%
GO_DNA_DOUBLE_STRAND_BREAK_PROCESSING	17	-1.50431	0.0579965	0.168624	2443	tags=47%, list=20%, signal=59%
GO_CIRCADIAN_RHYTHM	92	-1.50134	0.00847458	0.172201	2829	tags=34%, list=23%, signal=44%
GO_REGULATION_OF_HISTONE_METHYLATION	42	-1.50072	0.0219595	0.17218	3070	tags=45%, list=25%, signal=60%
GO_CALCIUM_ION_REGULATED_EXOCYTOSIS	43	-1.49782	0.035461	0.175367	2802	tags=47%, list=23%, signal=60%
GO_PROTEIN_LOCALIZATION_TO_CYTOSKELETON	22	-1.4974	0.0378007	0.17516	1560	tags=27%, list=13%, signal=31%
GO_PYRIMIDINE_NUCLEOTIDE_BIOSYNTHETIC_PROCESS	22	-1.49484	0.0452261	0.178045	2974	tags=50%, list=24%, signal=66%
GO_CHONDROCYTE_DIFFERENTIATION	41	-1.49111	0.0303541	0.182827	1957	tags=34%, list=16%, signal=41%
GO_CELLULAR_RESPONSE_TO_KETONE	55	-1.49039	0.0157343	0.183032	2178	tags=33%, list=18%, signal=40%
GO_POSITIVE_REGULATION_OF_RESPONSE_TO_DNA_DAMAGE_STIMULUS	53	-1.48776	0.0302521	0.185946	2576	tags=34%, list=21%, signal=43%
GO_SIGNAL_TRANSDUCTION_IN_RESPONSE_TO_DNA_DAMAGE	82	-1.48677	0.011745	0.186644	1202	tags=22%, list=10%, signal=24%
GO_RESPONSE_TO_UV	105	-1.48366	0.0100503	0.190794	2417	tags=31%, list=20%, signal=39%
GO_HORMONE_TRANSPORT	41	-1.48267	0.0330435	0.191354	2272	tags=34%, list=19%, signal=42%
GO_MICROTUBULE_POLYMERIZATION_OR_DEPOLYMERIZATION	31	-1.48154	0.0347826	0.192289	2118	tags=39%, list=17%, signal=47%
GO_CHROMATIN_SILENCING	60	-1.48076	0.0250836	0.192548	2882	tags=45%, list=24%, signal=59%
GO_CELL_MATURATION	74	-1.47815	0.0168067	0.195819	2795	tags=45%, list=23%, signal=57%
GO_POSITIVE_REGULATION_OF_NEURAL_PRECURSOR_CELL_PROLIFERATION	25	-1.47809	0.0413669	0.195076	2196	tags=40%, list=18%, signal=49%
GO_NUCLEAR_EXPORT	127	-1.47743	0.00479233	0.195233	3496	tags=41%, list=29%, signal=57%
GO_SIGNAL_TRANSDUCTION_BY_P53_CLASS_MEDIATOR	105	-1.47681	0.00676819	0.195392	1799	tags=25%, list=15%, signal=29%
GO_ALPHA_BETA_T_CELL_DIFFERENTIATION	23	-1.47482	0.0653266	0.197579	2447	tags=43%, list=20%, signal=54%
GO_CENTRAL_NERVOUS_SYSTEM_PROJECTION_NEURON_AXONOGENESIS	16	-1.47101	0.0524535	0.202752	2331	tags=63%, list=19%, signal=77%
GO_REGULATION_OF_DOUBLE_STRAND_BREAK_REPAIR_VIA_HOMOLOGOUS_RECOMBINATION	15	-1.46946	0.0528233	0.204284	2564	tags=47%, list=21%, signal=59%
GO_RESPONSE_TO_DEXAMETHASONE	23	-1.46939	0.0461255	0.20354	2126	tags=43%, list=17%, signal=53%
GO_REGULATION_OF_CELL_CYCLE_ARREST	87	-1.46483	0.0183946	0.210155	2738	tags=37%, list=22%, signal=47%
GO_INSULIN_SECRETION	19	-1.4628	0.0711679	0.212596	2272	tags=37%, list=19%, signal=45%
GO_POSITIVE_REGULATION_OF_CELL_DIVISION	84	-1.46077	0.020202	0.214948	1176	tags=25%, list=10%, signal=27%
GO_ANDROGEN_RECEPTOR_SIGNALING_PATHWAY	35	-1.46007	0.0459016	0.215223	1422	tags=17%, list=12%, signal=19%
GO_RESPONSE_TO_CADMIUM_ION	28	-1.45887	0.0626118	0.216147	1953	tags=32%, list=16%, signal=38%
GO_CELLULAR_RESPONSE_TO_CORTICOSTEROID_STIMULUS	36	-1.45786	0.0411664	0.216828	2126	tags=31%, list=17%, signal=37%
GO_SEGMENTATION	56	-1.45763	0.0206897	0.216311	2315	tags=38%, list=19%, signal=46%
GO_TELOMERE_MAINTENANCE_VIA_TELOMERE_LENGTHENING	24	-1.45757	0.0559441	0.215503	2470	tags=33%, list=20%, signal=42%
GO_KETONE_BIOSYNTHETIC_PROCESS	18	-1.45729	0.0516014	0.2151	2344	tags=33%, list=19%, signal=41%
GO_GERM_CELL_DEVELOPMENT	117	-1.45562	0.00809062	0.21718	2132	tags=27%, list=17%, signal=33%
GO_PROTEIN_K11_LINKED_UBIQUITINATION	25	-1.45401	0.0507519	0.218978	1048	tags=20%, list=9%, signal=22%
GO_PHOSPHATIDYLSERINE_METABOLIC_PROCESS	15	-1.45389	0.0611111	0.218232	1494	tags=33%, list=12%, signal=38%
GO_POSITIVE_REGULATION_OF_LYASE_ACTIVITY	27	-1.45117	0.0530165	0.221813	1368	tags=30%, list=11%, signal=33%
GO_PEPTIDE_SECRETION	28	-1.45055	0.0603448	0.221896	2572	tags=39%, list=21%, signal=50%
GO_POTASSIUM_ION_TRANSPORT	57	-1.44853	0.0241379	0.224156	2038	tags=33%, list=17%, signal=40%
GO_DEVELOPMENT_OF_PRIMARY_SEXUAL_CHARACTERISTICS	142	-1.4473	0.0140625	0.225249	2333	tags=32%, list=19%, signal=40%
GO_REGULATION_OF_MRNA_SPLICING_VIA_SPLICEOSOME	46	-1.44684	0.0475382	0.225059	3592	tags=41%, list=29%, signal=58%
GO_ORGANELLE_LOCALIZATION	304	-1.44657	0.0028777	0.224633	2085	tags=23%, list=17%, signal=27%
GO_NUCLEUS_ORGANIZATION	107	-1.44643	0.019544	0.223946	3073	tags=39%, list=25%, signal=52%
GO_FEMALE_SEX_DIFFERENTIATION	77	-1.44353	0.0295082	0.227625	2106	tags=35%, list=17%, signal=42%
GO_GENITALIA_DEVELOPMENT	28	-1.43968	0.0609319	0.233387	1162	tags=29%, list=10%, signal=32%
GO_NEUROTRANSMITTER_TRANSPORT	74	-1.43906	0.0280528	0.233497	1982	tags=30%, list=16%, signal=35%
GO_INTRACELLULAR_STEROID_HORMONE_RECEPTOR_SIGNALING_PATHWAY	56	-1.43901	0.0253807	0.232672	2386	tags=25%, list=20%, signal=31%
GO_DORSAL_VENTRAL_AXIS_SPECIFICATION	17	-1.43815	0.0636364	0.233225	1597	tags=41%, list=13%, signal=47%
GO_PYRIMIDINE_NUCLEOSIDE_METABOLIC_PROCESS	32	-1.43647	0.0561224	0.235141	2676	tags=41%, list=22%, signal=52%
GO_G1_DNA_DAMAGE_CHECKPOINT	63	-1.43506	0.0305466	0.236731	2389	tags=33%, list=20%, signal=41%
GO_DEVELOPMENTAL_MATURATION	114	-1.43493	0.00338983	0.236042	2816	tags=38%, list=23%, signal=49%
GO_NEGATIVE_REGULATION_OF_DNA_BINDING	35	-1.43305	0.057041	0.238599	2525	tags=40%, list=21%, signal=50%
GO_REGULATION_OF_JNK_CASCADE	113	-1.43277	0.00961539	0.238111	1642	tags=22%, list=13%, signal=25%
GO_HEART_GROWTH	17	-1.43232	0.078853	0.237954	2225	tags=47%, list=18%, signal=57%
GO_CEREBRAL_CORTEX_RADIALLY_ORIENTED_CELL_MIGRATION	17	-1.43166	0.0724638	0.238166	2748	tags=47%, list=22%, signal=61%
GO_POSITIVE_REGULATION_OF_CHROMATIN_MODIFICATION	68	-1.4282	0.0330033	0.24359	2894	tags=35%, list=24%, signal=46%
GO_POSITIVE_REGULATION_OF_CELL_CYCLE_ARREST	72	-1.42739	0.0336134	0.24416	1799	tags=26%, list=15%, signal=31%
GO_PROTEIN_HETEROTETRAMERIZATION	22	-1.42623	0.0638298	0.245341	2516	tags=55%, list=21%, signal=69%
GO_CEREBELLAR_PURKINJE_CELL_LAYER_DEVELOPMENT	16	-1.42568	0.092559	0.245397	1997	tags=31%, list=16%, signal=37%
GO_REGULATION_OF_PROTEIN_INSERTION_INTO_MITOCHONDRIAL_MEMBRANE_INVOLVED_IN_APOPTOTIC_SIGNALING_PATHWAY	26	-1.42543	0.0586011	0.244887	885	tags=19%, list=7%, signal=21%
GO_VENTRICULAR_CARDIAC_MUSCLE_CELL_DIFFERENTIATION	16	-1.42495	0.0827586	0.24485	2386	tags=63%, list=20%, signal=78%
GO_REGULATION_OF_POSTSYNAPTIC_MEMBRANE_POTENTIAL	26	-1.42357	0.064632	0.246398	2152	tags=42%, list=18%, signal=51%
GO_NEURAL_PRECURSOR_CELL_PROLIFERATION	46	-1.42324	0.040747	0.24612	2841	tags=39%, list=23%, signal=51%
GO_REGULATION_OF_CYCLIN_DEPENDENT_PROTEIN_KINASE_ACTIVITY	79	-1.4227	0.0231405	0.246148	1026	tags=22%, list=8%, signal=23%
GO_RETROGRADE_VESICLE_MEDIATED_TRANSPORT_GOLGI_TO_ER	66	-1.42253	0.0243478	0.245552	1236	tags=18%, list=10%, signal=20%
GO_CELLULAR_RESPONSE_TO_ALCOHOL	81	-1.42229	0.0289608	0.245078	1419	tags=26%, list=12%, signal=29%
GO_COVALENT_CHROMATIN_MODIFICATION	271	-1.42229	0.00433526	0.244183	2819	tags=30%, list=23%, signal=38%
GO_NOTCH_SIGNALING_PATHWAY	79	-1.421	0.0372881	0.245488	2141	tags=28%, list=18%, signal=34%
GO_CELLULAR_RESPONSE_TO_HORMONE_STIMULUS	371	-1.4204	0.00140056	0.24577	2402	tags=27%, list=20%, signal=33%
GO_CELLULAR_IRON_ION_HOMEOSTASIS	29	-1.41904	0.0733453	0.247355	2362	tags=38%, list=19%, signal=47%
GO_RESPONSE_TO_MONOAMINE	27	-1.41844	0.065371	0.247521	2402	tags=37%, list=20%, signal=46%
GO_REGULATION_OF_FATTY_ACID_BIOSYNTHETIC_PROCESS	26	-1.41835	0.0638686	0.246778	2162	tags=38%, list=18%, signal=47%
GO_SECOND_MESSENGER_MEDIATED_SIGNALING	90	-1.41434	0.0266223	0.252967	2003	tags=28%, list=16%, signal=33%
GO_REGULATION_OF_FATTY_ACID_OXIDATION	23	-1.41377	0.0628366	0.253114	962	tags=22%, list=8%, signal=24%
GO_POSITIVE_REGULATION_OF_CHROMOSOME_SEGREGATION	22	-1.41168	0.0686106	0.255696	935	tags=27%, list=8%, signal=29%
GO_SIGNAL_RELEASE	92	-1.40661	0.0239316	0.264232	2802	tags=35%, list=23%, signal=45%
GO_DIGESTIVE_TRACT_MORPHOGENESIS	33	-1.40635	0.0460177	0.263708	2196	tags=45%, list=18%, signal=55%
GO_EMBRYONIC_PATTERN_SPECIFICATION	33	-1.40283	0.0777577	0.269271	2315	tags=42%, list=19%, signal=52%
GO_PRESYNAPTIC_PROCESS_INVOLVED_IN_SYNAPTIC_TRANSMISSION	61	-1.40232	0.0302521	0.269248	1982	tags=28%, list=16%, signal=33%
GO_NEGATIVE_REGULATION_OF_PROTEIN_CATABOLIC_PROCESS	87	-1.40036	0.0344828	0.27213	3172	tags=33%, list=26%, signal=45%
GO_THYMUS_DEVELOPMENT	37	-1.3964	0.0554562	0.278952	2259	tags=35%, list=18%, signal=43%
GO_CEREBRAL_CORTEX_DEVELOPMENT	71	-1.39011	0.0381944	0.290048	3172	tags=42%, list=26%, signal=57%
GO_GAMETE_GENERATION	326	-1.38897	0.00440529	0.291212	2493	tags=27%, list=20%, signal=33%
GO_POSITIVE_REGULATION_OF_CELL_MATRIX_ADHESION	31	-1.38791	0.0605505	0.292258	1203	tags=29%, list=10%, signal=32%
GO_CENTRAL_NERVOUS_SYSTEM_NEURON_AXONOGENESIS	19	-1.38787	0.0944351	0.291354	2331	tags=53%, list=19%, signal=65%
GO_CELLULAR_PROCESS_INVOLVED_IN_REPRODUCTION_IN_MULTICELLULAR_ORGANISM	145	-1.38576	0.0226537	0.294433	2132	tags=28%, list=17%, signal=33%
GO_MAMMARY_GLAND_DUCT_MORPHOGENESIS	18	-1.38572	0.106618	0.293497	977	tags=22%, list=8%, signal=24%
GO_REGULATION_OF_DNA_RECOMBINATION	43	-1.38464	0.0573913	0.294723	2564	tags=35%, list=21%, signal=44%
GO_PYRIMIDINE_NUCLEOSIDE_BIOSYNTHETIC_PROCESS	22	-1.38355	0.0821429	0.295939	2676	tags=45%, list=22%, signal=58%
GO_PEPTIDYL_SERINE_MODIFICATION	127	-1.38161	0.0252525	0.298813	2432	tags=29%, list=20%, signal=36%
GO_PALLIUM_DEVELOPMENT	102	-1.38092	0.0344828	0.299106	2748	tags=38%, list=22%, signal=49%
GO_CIRCADIAN_REGULATION_OF_GENE_EXPRESSION	45	-1.37996	0.0805369	0.300026	2691	tags=31%, list=22%, signal=40%
GO_ESTABLISHMENT_OF_MITOTIC_SPINDLE_ORIENTATION	15	-1.37763	0.0922242	0.303653	1821	tags=40%, list=15%, signal=47%
GO_HOMEOSTASIS_OF_NUMBER_OF_CELLS_WITHIN_A_TISSUE	21	-1.37466	0.0780399	0.308635	2079	tags=33%, list=17%, signal=40%
GO_PEPTIDYL_THREONINE_MODIFICATION	44	-1.37375	0.0642361	0.309467	2916	tags=39%, list=24%, signal=51%
GO_NEGATIVE_REGULATION_OF_CELLULAR_CATABOLIC_PROCESS	118	-1.37282	0.0305958	0.310456	2003	tags=21%, list=16%, signal=25%
GO_REGIONALIZATION	185	-1.37051	0.0216383	0.314064	2315	tags=33%, list=19%, signal=40%
GO_CELLULAR_RESPONSE_TO_IONIZING_RADIATION	44	-1.37034	0.0726644	0.313362	2318	tags=32%, list=19%, signal=39%
GO_SEXUAL_REPRODUCTION	389	-1.36927	0.00145985	0.314612	2335	tags=26%, list=19%, signal=31%
GO_REGULATION_OF_ANOIKIS	19	-1.36712	0.109259	0.318143	174	tags=11%, list=1%, signal=11%
GO_INTRACELLULAR_RECEPTOR_SIGNALING_PATHWAY	125	-1.36709	0.0250417	0.317161	2611	tags=30%, list=21%, signal=37%
GO_EMBRYONIC_CAMERA_TYPE_EYE_DEVELOPMENT	29	-1.36688	0.101818	0.316554	2315	tags=38%, list=19%, signal=47%
GO_EMBRYONIC_AXIS_SPECIFICATION	19	-1.36541	0.0876565	0.31847	2315	tags=42%, list=19%, signal=52%
GO_REGULATION_OF_DNA_BINDING	69	-1.36508	0.0621849	0.318125	2584	tags=35%, list=21%, signal=44%
GO_SMOOTHENED_SIGNALING_PATHWAY	60	-1.3649	0.0622951	0.317483	3243	tags=43%, list=27%, signal=59%
GO_NEUROBLAST_PROLIFERATION	18	-1.36401	0.0933573	0.318444	2435	tags=44%, list=20%, signal=55%
GO_NUCLEIC_ACID_PHOSPHODIESTER_BOND_HYDROLYSIS	197	-1.36322	0.017134	0.319198	3223	tags=32%, list=26%, signal=43%
GO_MULTICELLULAR_ORGANISM_REPRODUCTION	440	-1.3625	0.00275482	0.319647	2496	tags=28%, list=20%, signal=34%
GO_RESPONSE_TO_XENOBIOTIC_STIMULUS	48	-1.35963	0.0824916	0.324513	322	tags=17%, list=3%, signal=17%
GO_EMBRYONIC_EYE_MORPHOGENESIS	29	-1.35838	0.112054	0.326116	1049	tags=24%, list=9%, signal=26%
GO_HISTONE_H4_ACETYLATION	38	-1.35784	0.0894737	0.32625	2815	tags=42%, list=23%, signal=55%
GO_POSITIVE_REGULATION_OF_TRANSFERASE_ACTIVITY	455	-1.35424	0.00581395	0.332952	1944	tags=22%, list=16%, signal=25%
GO_REGULATION_OF_PROTEASOMAL_UBIQUITIN_DEPENDENT_PROTEIN_CATABOLIC_PROCESS	126	-1.3527	0.029734	0.335363	2739	tags=26%, list=22%, signal=33%
GO_NEGATIVE_REGULATION_OF_MAPK_CASCADE	108	-1.35268	0.0466667	0.334331	1234	tags=16%, list=10%, signal=17%
GO_CELLULAR_RESPONSE_TO_INORGANIC_SUBSTANCE	103	-1.35179	0.0476974	0.335256	1297	tags=20%, list=11%, signal=23%
GO_MYOTUBE_DIFFERENTIATION	33	-1.35158	0.107584	0.33465	2830	tags=39%, list=23%, signal=51%
GO_POSITIVE_REGULATION_OF_CHROMOSOME_ORGANIZATION	123	-1.35121	0.0351759	0.334405	2971	tags=33%, list=24%, signal=43%
GO_NEURONAL_STEM_CELL_POPULATION_MAINTENANCE	16	-1.35093	0.134409	0.334015	3963	tags=75%, list=32%, signal=111%
GO_ALDITOL_PHOSPHATE_METABOLIC_PROCESS	20	-1.35075	0.12656	0.333327	1720	tags=35%, list=14%, signal=41%
GO_RESPONSE_TO_IRON_ION	26	-1.3507	0.0837887	0.332427	2109	tags=46%, list=17%, signal=56%
GO_CELLULAR_RESPONSE_TO_ORGANIC_CYCLIC_COMPOUND	317	-1.3495	0.00578035	0.334143	2402	tags=29%, list=20%, signal=35%
GO_NEGATIVE_REGULATION_OF_CATABOLIC_PROCESS	151	-1.34848	0.0322581	0.335214	2368	tags=24%, list=19%, signal=29%
GO_PYRIMIDINE_NUCLEOBASE_METABOLIC_PROCESS	17	-1.34468	0.109515	0.34248	2953	tags=53%, list=24%, signal=70%
GO_ACTIVATION_OF_JUN_KINASE_ACTIVITY	22	-1.3438	0.101045	0.343453	3172	tags=50%, list=26%, signal=67%
GO_JNK_CASCADE	57	-1.34208	0.0430293	0.346212	3172	tags=40%, list=26%, signal=54%
GO_DNA_TEMPLATED_TRANSCRIPTION_INITIATION	158	-1.34083	0.0202177	0.347934	2914	tags=27%, list=24%, signal=34%
GO_DEOXYRIBONUCLEOTIDE_METABOLIC_PROCESS	29	-1.34021	0.107584	0.348262	2006	tags=31%, list=16%, signal=37%
GO_NUCLEAR_IMPORT	104	-1.34021	0.0423729	0.347222	2514	tags=31%, list=21%, signal=38%
GO_TRANSCRIPTION_INITIATION_FROM_RNA_POLYMERASE_II_PROMOTER	119	-1.33882	0.0489865	0.34929	2839	tags=28%, list=23%, signal=36%
GO_SECONDARY_METABOLIC_PROCESS	25	-1.33618	0.126712	0.35426	268	tags=12%, list=2%, signal=12%
GO_VASODILATION	18	-1.33518	0.126761	0.355416	2094	tags=39%, list=17%, signal=47%
GO_POSITIVE_REGULATION_OF_B_CELL_PROLIFERATION	22	-1.33467	0.110919	0.355509	914	tags=23%, list=7%, signal=25%
GO_RESPONSE_TO_TOXIC_SUBSTANCE	161	-1.33401	0.0320513	0.35598	2299	tags=26%, list=19%, signal=32%
GO_OVARIAN_FOLLICLE_DEVELOPMENT	43	-1.33381	0.0777027	0.355448	2333	tags=40%, list=19%, signal=49%
GO_POSITIVE_REGULATION_OF_PHOSPHOLIPASE_ACTIVITY	24	-1.33335	0.108475	0.35546	618	tags=17%, list=5%, signal=18%
GO_REGULATION_OF_CELL_AGING	30	-1.33038	0.118081	0.361228	2175	tags=30%, list=18%, signal=36%
GO_DEVELOPMENTAL_PROCESS_INVOLVED_IN_REPRODUCTION	382	-1.32843	0.0057971	0.364729	2162	tags=26%, list=18%, signal=30%
GO_BLOOD_VESSEL_REMODELING	25	-1.32599	0.119048	0.369259	2107	tags=40%, list=17%, signal=48%
GO_SOMITE_DEVELOPMENT	54	-1.3227	0.0797342	0.376043	2011	tags=33%, list=16%, signal=40%
GO_NUCLEAR_TRANSCRIBED_MRNA_CATABOLIC_PROCESS_DEADENYLATION_DEPENDENT_DECAY	48	-1.32065	0.0910624	0.379884	3502	tags=46%, list=29%, signal=64%
GO_REGULATION_OF_CELLULAR_RESPONSE_TO_HEAT	66	-1.31981	0.0882852	0.380822	1727	tags=24%, list=14%, signal=28%
GO_MODIFIED_AMINO_ACID_TRANSPORT	19	-1.31923	0.140187	0.38114	1675	tags=26%, list=14%, signal=30%
GO_PYRIMIDINE_CONTAINING_COMPOUND_BIOSYNTHETIC_PROCESS	31	-1.31922	0.112263	0.38007	2676	tags=39%, list=22%, signal=49%
GO_ANDROGEN_METABOLIC_PROCESS	21	-1.31868	0.133945	0.380245	2317	tags=52%, list=19%, signal=65%
GO_NEUTRAL_AMINO_ACID_TRANSPORT	21	-1.31755	0.13465	0.381709	1339	tags=33%, list=11%, signal=37%
GO_POSITIVE_REGULATION_OF_KINASE_ACTIVITY	335	-1.3148	0.0236686	0.387128	2436	tags=28%, list=20%, signal=34%
GO_POSITIVE_REGULATION_OF_MITOTIC_NUCLEAR_DIVISION	37	-1.31299	0.102967	0.390392	1413	tags=30%, list=12%, signal=34%
GO_CHROMATIN_SILENCING_AT_RDNA	23	-1.31249	0.126786	0.390543	1800	tags=35%, list=15%, signal=41%
GO_BLASTOCYST_DEVELOPMENT	48	-1.31238	0.0952381	0.389681	1851	tags=25%, list=15%, signal=29%
GO_POSITIVE_REGULATION_OF_MITOCHONDRIAL_OUTER_MEMBRANE_PERMEABILIZATION_INVOLVED_IN_APOPTOTIC_SIGNALING_PATHWAY	33	-1.3112	0.129145	0.39159	885	tags=15%, list=7%, signal=16%
GO_POSITIVE_REGULATION_OF_FATTY_ACID_METABOLIC_PROCESS	20	-1.31093	0.157804	0.391176	2724	tags=50%, list=22%, signal=64%
GO_ANTIGEN_PROCESSING_AND_PRESENTATION_OF_PEPTIDE_OR_POLYSACCHARIDE_ANTIGEN_VIA_MHC_CLASS_II	69	-1.3088	0.0844371	0.395351	1236	tags=17%, list=10%, signal=19%
GO_NEGATIVE_REGULATION_OF_MAP_KINASE_ACTIVITY	56	-1.30385	0.0892256	0.406436	964	tags=16%, list=8%, signal=17%
GO_ANATOMICAL_STRUCTURE_HOMEOSTASIS	192	-1.30374	0.0493066	0.405595	2022	tags=28%, list=17%, signal=33%
GO_POSITIVE_REGULATION_OF_CYCLIC_NUCLEOTIDE_METABOLIC_PROCESS	46	-1.30295	0.105719	0.406456	1368	tags=28%, list=11%, signal=32%
GO_REGULATION_OF_NEURON_APOPTOTIC_PROCESS	137	-1.30268	0.0539683	0.405985	2402	tags=27%, list=20%, signal=33%
GO_RESPONSE_TO_INSULIN	151	-1.30233	0.0519481	0.405768	3015	tags=34%, list=25%, signal=44%
GO_RELAXATION_OF_MUSCLE	17	-1.30218	0.141561	0.405025	2094	tags=35%, list=17%, signal=43%
GO_REGULATION_OF_NEURAL_PRECURSOR_CELL_PROLIFERATION	48	-1.30079	0.110915	0.407245	2196	tags=31%, list=18%, signal=38%
GO_REGULATION_OF_SPROUTING_ANGIOGENESIS	21	-1.30068	0.144385	0.40639	2275	tags=33%, list=19%, signal=41%
GO_POSITIVE_REGULATION_OF_NUCLEOTIDE_METABOLIC_PROCESS	59	-1.30011	0.109656	0.406637	1368	tags=25%, list=11%, signal=28%
GO_CAMP_MEDIATED_SIGNALING	23	-1.29948	0.126761	0.407027	2003	tags=43%, list=16%, signal=52%
GO_REGULATION_OF_IMMUNOGLOBULIN_PRODUCTION	26	-1.29937	0.151724	0.406162	2208	tags=31%, list=18%, signal=37%
GO_REGULATION_OF_ALTERNATIVE_MRNA_SPLICING_VIA_SPLICEOSOME	23	-1.29614	0.148532	0.413033	3464	tags=43%, list=28%, signal=61%
GO_NEGATIVE_REGULATION_OF_GLIOGENESIS	22	-1.29553	0.146903	0.413495	1586	tags=36%, list=13%, signal=42%
GO_POSITIVE_REGULATION_OF_NUCLEAR_DIVISION	42	-1.29438	0.113438	0.415247	1413	tags=26%, list=12%, signal=30%
GO_T_CELL_DIFFERENTIATION_INVOLVED_IN_IMMUNE_RESPONSE	15	-1.29429	0.148077	0.414384	3426	tags=67%, list=28%, signal=93%
GO_SYNAPSIS	15	-1.29287	0.16388	0.416913	918	tags=27%, list=8%, signal=29%
GO_MUSCLE_CELL_PROLIFERATION	15	-1.29267	0.16451	0.416378	2297	tags=53%, list=19%, signal=66%
GO_RESPONSE_TO_GAMMA_RADIATION	40	-1.29262	0.109735	0.415384	2281	tags=33%, list=19%, signal=40%
GO_ADENYLATE_CYCLASE_INHIBITING_G_PROTEIN_COUPLED_RECEPTOR_SIGNALING_PATHWAY	27	-1.29255	0.137736	0.414428	1986	tags=37%, list=16%, signal=44%
GO_SPHINGOLIPID_BIOSYNTHETIC_PROCESS	51	-1.2914	0.100885	0.41622	1717	tags=27%, list=14%, signal=32%
GO_CELLULAR_SENESCENCE	27	-1.29074	0.14539	0.41669	1851	tags=26%, list=15%, signal=30%
GO_DENDRITE_MORPHOGENESIS	34	-1.29052	0.123894	0.416132	2332	tags=35%, list=19%, signal=43%
GO_TISSUE_MIGRATION	66	-1.28983	0.0983333	0.416749	2297	tags=35%, list=19%, signal=43%
GO_TELENCEPHALON_DEVELOPMENT	152	-1.28955	0.0558214	0.416334	2254	tags=32%, list=18%, signal=39%
GO_NEGATIVE_REGULATION_OF_DNA_REPLICATION	46	-1.28844	0.100365	0.417928	2538	tags=30%, list=21%, signal=38%
GO_HORMONE_MEDIATED_SIGNALING_PATHWAY	106	-1.28793	0.0765391	0.418097	2741	tags=33%, list=22%, signal=42%
GO_CELLULAR_RESPONSE_TO_INSULIN_STIMULUS	114	-1.28656	0.066335	0.420528	2233	tags=22%, list=18%, signal=27%
GO_BONE_CELL_DEVELOPMENT	17	-1.28464	0.161172	0.424118	2709	tags=41%, list=22%, signal=53%
GO_RESPONSE_TO_TRANSITION_METAL_NANOPARTICLE	95	-1.28358	0.0738255	0.425824	2162	tags=32%, list=18%, signal=38%
GO_FOREBRAIN_CELL_MIGRATION	34	-1.28283	0.138544	0.426618	2254	tags=35%, list=18%, signal=43%
GO_OVULATION_CYCLE	79	-1.28229	0.100683	0.426966	2106	tags=32%, list=17%, signal=38%
GO_HEAD_DEVELOPMENT	477	-1.28209	0.0111266	0.426407	2254	tags=26%, list=18%, signal=30%
GO_REGULATION_OF_OLIGODENDROCYTE_DIFFERENTIATION	23	-1.28195	0.134791	0.425705	1826	tags=30%, list=15%, signal=36%
GO_NEGATIVE_REGULATION_OF_DNA_METABOLIC_PROCESS	88	-1.27818	0.0845528	0.434421	2622	tags=28%, list=21%, signal=36%
GO_NEGATIVE_REGULATION_OF_TELOMERE_MAINTENANCE_VIA_TELOMERE_LENGTHENING	16	-1.2769	0.184991	0.436721	3851	tags=56%, list=32%, signal=82%
GO_EXOCRINE_SYSTEM_DEVELOPMENT	29	-1.27684	0.124573	0.43577	2336	tags=34%, list=19%, signal=43%
GO_HISTONE_H3_ACETYLATION	33	-1.27636	0.151737	0.436016	3854	tags=48%, list=32%, signal=71%
GO_CELL_PROLIFERATION	475	-1.27633	0.0108696	0.434994	1057	tags=15%, list=9%, signal=16%
GO_IN_UTERO_EMBRYONIC_DEVELOPMENT	244	-1.2759	0.0534351	0.43506	2196	tags=25%, list=18%, signal=30%
GO_MULTI_ORGANISM_REPRODUCTIVE_PROCESS	491	-1.27355	0.00835655	0.440161	2173	tags=25%, list=18%, signal=29%
GO_HEPATICOBILIARY_SYSTEM_DEVELOPMENT	92	-1.27281	0.0907591	0.440931	3349	tags=41%, list=27%, signal=56%
GO_CEREBELLAR_CORTEX_MORPHOGENESIS	20	-1.27135	0.176056	0.443629	1006	tags=25%, list=8%, signal=27%
GO_REGULATION_OF_FIBROBLAST_PROLIFERATION	59	-1.27101	0.123412	0.443458	1251	tags=19%, list=10%, signal=21%
GO_REGULATION_OF_CELL_MIGRATION_INVOLVED_IN_SPROUTING_ANGIOGENESIS	16	-1.26967	0.180987	0.445905	2168	tags=31%, list=18%, signal=38%
GO_ALPHA_BETA_T_CELL_ACTIVATION	29	-1.26949	0.165455	0.445227	2447	tags=38%, list=20%, signal=47%
GO_NUCLEAR_TRANSPORT	294	-1.26914	0.0247453	0.44507	3649	tags=38%, list=30%, signal=53%
GO_ANTERIOR_POSTERIOR_PATTERN_SPECIFICATION	115	-1.268	0.0843949	0.446983	2315	tags=32%, list=19%, signal=39%
GO_PROTEIN_MONOUBIQUITINATION	46	-1.26732	0.123077	0.447759	2771	tags=28%, list=23%, signal=36%
GO_REGULATION_OF_TRANSCRIPTION_REGULATORY_REGION_DNA_BINDING	25	-1.2673	0.153578	0.446737	2584	tags=36%, list=21%, signal=46%
GO_NEGATIVE_REGULATION_OF_NEURON_APOPTOTIC_PROCESS	96	-1.26668	0.078125	0.4473	2402	tags=29%, list=20%, signal=36%
GO_REGULATION_OF_DENDRITE_DEVELOPMENT	90	-1.26619	0.0989933	0.447454	2368	tags=29%, list=19%, signal=36%
GO_MESONEPHROS_DEVELOPMENT	58	-1.26607	0.114286	0.446703	2295	tags=34%, list=19%, signal=42%
GO_REGULATION_OF_CELLULAR_SENESCENCE	25	-1.26545	0.164557	0.44723	2175	tags=32%, list=18%, signal=39%
GO_REGULATION_OF_LIGASE_ACTIVITY	114	-1.26332	0.0971524	0.451728	1202	tags=13%, list=10%, signal=14%
GO_NUCLEOTIDE_EXCISION_REPAIR	101	-1.26302	0.105863	0.451398	2794	tags=25%, list=23%, signal=32%
GO_EMBRYONIC_CRANIAL_SKELETON_MORPHOGENESIS	36	-1.26245	0.153061	0.451783	2644	tags=36%, list=22%, signal=46%
GO_PEPTIDE_TRANSPORT	34	-1.26127	0.149385	0.453797	2730	tags=38%, list=22%, signal=49%
GO_CELLULAR_RESPONSE_TO_GAMMA_RADIATION	16	-1.2605	0.173913	0.454759	1715	tags=25%, list=14%, signal=29%
GO_MODULATION_OF_SYNAPTIC_TRANSMISSION	167	-1.26022	0.0585516	0.454425	1928	tags=28%, list=16%, signal=33%
GO_REGULATION_OF_MITOCHONDRIAL_OUTER_MEMBRANE_PERMEABILIZATION_INVOLVED_IN_APOPTOTIC_SIGNALING_PATHWAY	37	-1.26019	0.162832	0.453434	885	tags=14%, list=7%, signal=15%
GO_PATTERN_SPECIFICATION_PROCESS	259	-1.25972	0.0445402	0.453549	2225	tags=27%, list=18%, signal=33%
GO_GLUCOSE_6_PHOSPHATE_METABOLIC_PROCESS	15	-1.25964	0.169145	0.452677	34	tags=7%, list=0%, signal=7%
GO_REGULATION_OF_B_CELL_ACTIVATION	60	-1.25963	0.133791	0.451614	1469	tags=23%, list=12%, signal=26%
GO_NEGATIVE_REGULATION_OF_BLOOD_VESSEL_ENDOTHELIAL_CELL_MIGRATION	15	-1.25681	0.208729	0.457877	1583	tags=27%, list=13%, signal=31%
GO_CELLULAR_RESPONSE_TO_ALKALOID	19	-1.25462	0.188256	0.462567	616	tags=32%, list=5%, signal=33%
GO_NUCLEOBASE_BIOSYNTHETIC_PROCESS	17	-1.25322	0.197464	0.465117	3062	tags=53%, list=25%, signal=71%
GO_OVULATION_CYCLE_PROCESS	62	-1.25283	0.128713	0.465047	2023	tags=31%, list=17%, signal=37%
GO_PYRIMIDINE_RIBONUCLEOTIDE_METABOLIC_PROCESS	17	-1.25279	0.193431	0.464062	2676	tags=41%, list=22%, signal=53%
GO_RESPONSE_TO_GONADOTROPIN	20	-1.25221	0.194946	0.464431	1797	tags=45%, list=15%, signal=53%
GO_MALE_GAMETE_GENERATION	247	-1.2515	0.0461997	0.465281	2493	tags=25%, list=20%, signal=30%
GO_RESPONSE_TO_CORTICOSTERONE	17	-1.25101	0.202166	0.465499	94	tags=18%, list=1%, signal=18%
GO_PROTEIN_ACETYLATION	96	-1.25061	0.097479	0.465484	2815	tags=31%, list=23%, signal=40%
GO_NEGATIVE_REGULATION_OF_INTRACELLULAR_STEROID_HORMONE_RECEPTOR_SIGNALING_PATHWAY	22	-1.25037	0.154562	0.465074	2611	tags=36%, list=21%, signal=46%
GO_LUNG_CELL_DIFFERENTIATION	18	-1.25035	0.194004	0.464058	2890	tags=56%, list=24%, signal=73%
GO_CONNECTIVE_TISSUE_DEVELOPMENT	130	-1.24985	0.0896	0.464281	1763	tags=24%, list=14%, signal=28%
GO_INTRACELLULAR_LIPID_TRANSPORT	18	-1.2492	0.19619	0.464891	1060	tags=17%, list=9%, signal=18%
GO_FOREBRAIN_DEVELOPMENT	226	-1.24854	0.0568356	0.465577	2331	tags=30%, list=19%, signal=36%
GO_RNA_LOCALIZATION	148	-1.24792	0.096519	0.466276	3496	tags=38%, list=29%, signal=52%
GO_POSITIVE_REGULATION_OF_DNA_REPLICATION	69	-1.24588	0.120482	0.470802	1202	tags=20%, list=10%, signal=22%
GO_NEGATIVE_REGULATION_OF_LIPID_TRANSPORT	18	-1.24519	0.19633	0.471546	2709	tags=50%, list=22%, signal=64%
GO_RESPONSE_TO_RADIATION	292	-1.24368	0.056962	0.47455	2346	tags=27%, list=19%, signal=33%
GO_NEGATIVE_REGULATION_OF_NEURON_DEATH	121	-1.24362	0.0907618	0.473626	2402	tags=28%, list=20%, signal=35%
GO_TERMINATION_OF_RNA_POLYMERASE_II_TRANSCRIPTION	52	-1.24328	0.13986	0.473373	3633	tags=44%, list=30%, signal=63%
GO_NEGATIVE_REGULATION_OF_TRANSFERASE_ACTIVITY	271	-1.24313	0.0500736	0.472751	2158	tags=21%, list=18%, signal=25%
GO_REGULATION_OF_FATTY_ACID_METABOLIC_PROCESS	61	-1.24302	0.141397	0.471983	1620	tags=23%, list=13%, signal=26%
GO_CELL_FATE_COMMITMENT	119	-1.24156	0.11526	0.474904	2336	tags=35%, list=19%, signal=43%
GO_MALE_SEX_DIFFERENTIATION	99	-1.24095	0.1056	0.47536	2333	tags=31%, list=19%, signal=38%
GO_POSITIVE_REGULATION_OF_MYOTUBE_DIFFERENTIATION	15	-1.24026	0.214022	0.476099	174	tags=20%, list=1%, signal=20%
GO_STEROL_TRANSPORT	31	-1.23948	0.17122	0.477261	1063	tags=16%, list=9%, signal=18%
GO_POSITIVE_REGULATION_OF_CELL_DEVELOPMENT	323	-1.23876	0.0362845	0.478203	2303	tags=23%, list=19%, signal=28%
GO_REGULATION_OF_MULTICELLULAR_ORGANISM_GROWTH	42	-1.23727	0.155116	0.481241	2199	tags=24%, list=18%, signal=29%
GO_REGULATION_OF_NUCLEASE_ACTIVITY	20	-1.23675	0.196944	0.481654	2275	tags=35%, list=19%, signal=43%
GO_AUTONOMIC_NERVOUS_SYSTEM_DEVELOPMENT	26	-1.23673	0.177936	0.480631	2259	tags=38%, list=18%, signal=47%
GO_REPRODUCTIVE_SYSTEM_DEVELOPMENT	281	-1.23649	0.0544629	0.480256	2333	tags=28%, list=19%, signal=34%
GO_RESPONSE_TO_HYDROGEN_PEROXIDE	86	-1.23627	0.122867	0.479775	2514	tags=29%, list=21%, signal=36%
GO_INTRINSIC_APOPTOTIC_SIGNALING_PATHWAY_BY_P53_CLASS_MEDIATOR	45	-1.23568	0.156197	0.480408	1715	tags=20%, list=14%, signal=23%
GO_RESPONSE_TO_MINERALOCORTICOID	25	-1.2339	0.155635	0.48417	431	tags=16%, list=4%, signal=17%
GO_PYRIMIDINE_CONTAINING_COMPOUND_CATABOLIC_PROCESS	20	-1.22889	0.20367	0.497032	764	tags=20%, list=6%, signal=21%
GO_CEREBELLAR_CORTEX_DEVELOPMENT	31	-1.22845	0.195205	0.497144	2141	tags=29%, list=18%, signal=35%
GO_RESPONSE_TO_ELECTRICAL_STIMULUS	21	-1.22829	0.180812	0.496604	1017	tags=29%, list=8%, signal=31%
GO_RNA_3_END_PROCESSING	83	-1.22647	0.138614	0.500544	3727	tags=37%, list=31%, signal=53%
GO_POSITIVE_REGULATION_OF_WOUND_HEALING	29	-1.22614	0.191756	0.500305	899	tags=21%, list=7%, signal=22%
GO_PROTEIN_IMPORT	126	-1.22535	0.121359	0.501503	2514	tags=26%, list=21%, signal=33%
GO_NCRNA_3_END_PROCESSING	17	-1.22407	0.22604	0.503934	3469	tags=41%, list=28%, signal=57%
GO_POSITIVE_REGULATION_OF_DENDRITE_DEVELOPMENT	49	-1.22401	0.172859	0.502986	3494	tags=35%, list=29%, signal=48%
GO_NEGATIVE_REGULATION_OF_NOTCH_SIGNALING_PATHWAY	19	-1.22191	0.175747	0.507502	313	tags=16%, list=3%, signal=16%
GO_REGULATION_OF_CYTOSKELETON_ORGANIZATION	383	-1.22095	0.0505051	0.509138	2303	tags=25%, list=19%, signal=30%
GO_REGULATION_OF_PHOSPHOLIPASE_ACTIVITY	32	-1.22014	0.202166	0.510381	618	tags=13%, list=5%, signal=13%
GO_NEGATIVE_REGULATION_OF_DEPHOSPHORYLATION	52	-1.2198	0.17301	0.510197	2624	tags=31%, list=21%, signal=39%
GO_POSITIVE_REGULATION_OF_CELL_SUBSTRATE_ADHESION	71	-1.21955	0.165794	0.509826	1874	tags=24%, list=15%, signal=28%
GO_NEGATIVE_REGULATION_OF_G_PROTEIN_COUPLED_RECEPTOR_PROTEIN_SIGNALING_PATHWAY	22	-1.21824	0.190394	0.512342	2794	tags=45%, list=23%, signal=59%
GO_CEREBRAL_CORTEX_CELL_MIGRATION	25	-1.21702	0.187608	0.51479	2254	tags=36%, list=18%, signal=44%
GO_MULTI_ORGANISM_LOCALIZATION	59	-1.21666	0.149329	0.514822	3237	tags=39%, list=26%, signal=53%
GO_SPERMATID_DIFFERENTIATION	66	-1.2151	0.155026	0.517957	3121	tags=33%, list=26%, signal=45%
GO_CELLULAR_RESPONSE_TO_OXIDATIVE_STRESS	146	-1.21394	0.114754	0.520211	2331	tags=25%, list=19%, signal=31%
GO_NEGATIVE_REGULATION_OF_CYCLIN_DEPENDENT_PROTEIN_KINASE_ACTIVITY	24	-1.21172	0.215213	0.525616	1503	tags=25%, list=12%, signal=28%
GO_CELLULAR_RESPONSE_TO_ESTRADIOL_STIMULUS	18	-1.21146	0.214286	0.525283	1246	tags=33%, list=10%, signal=37%
GO_AXIS_SPECIFICATION	59	-1.21114	0.177102	0.525006	3025	tags=42%, list=25%, signal=56%
GO_POST_TRANSLATIONAL_PROTEIN_MODIFICATION	29	-1.21093	0.206838	0.524504	1943	tags=24%, list=16%, signal=29%
GO_CARTILAGE_DEVELOPMENT	95	-1.21058	0.141431	0.524385	1957	tags=25%, list=16%, signal=30%
GO_RNA_SPLICING_VIA_TRANSESTERIFICATION_REACTIONS	225	-1.20977	0.0817236	0.525692	3633	tags=33%, list=30%, signal=46%
GO_REGULATION_OF_STRESS_ACTIVATED_PROTEIN_KINASE_SIGNALING_CASCADE	141	-1.20958	0.136066	0.525182	1818	tags=21%, list=15%, signal=24%
GO_IMMUNE_SYSTEM_DEVELOPMENT	384	-1.20825	0.0473538	0.527852	2299	tags=27%, list=19%, signal=32%
GO_IRON_ION_HOMEOSTASIS	47	-1.2075	0.1875	0.528944	2362	tags=32%, list=19%, signal=39%
GO_OSTEOCLAST_DIFFERENTIATION	21	-1.20676	0.218966	0.529993	2795	tags=52%, list=23%, signal=68%
GO_REGULATION_OF_PROTEASOMAL_PROTEIN_CATABOLIC_PROCESS	154	-1.20569	0.10559	0.531894	2739	tags=23%, list=22%, signal=30%
GO_RESPONSE_TO_ACTIVITY	42	-1.20437	0.194257	0.534474	2178	tags=36%, list=18%, signal=43%
GO_REGULATION_OF_ORGANELLE_ASSEMBLY	119	-1.20369	0.141479	0.535315	2015	tags=18%, list=16%, signal=22%
GO_PYRIMIDINE_CONTAINING_COMPOUND_METABOLIC_PROCESS	55	-1.20341	0.184339	0.535066	2974	tags=38%, list=24%, signal=50%
GO_POSITIVE_REGULATION_OF_ORGANELLE_ASSEMBLY	33	-1.20181	0.209184	0.538511	516	tags=15%, list=4%, signal=16%
GO_SKELETAL_MUSCLE_CELL_DIFFERENTIATION	33	-1.20096	0.215753	0.539853	2158	tags=36%, list=18%, signal=44%
GO_POSITIVE_REGULATION_OF_PEPTIDYL_THREONINE_PHOSPHORYLATION	19	-1.20028	0.223636	0.540747	1727	tags=21%, list=14%, signal=24%
GO_NEGATIVE_REGULATION_OF_PROTEIN_SERINE_THREONINE_KINASE_ACTIVITY	97	-1.19896	0.172414	0.543466	1026	tags=15%, list=8%, signal=17%
GO_CELLULAR_RESPONSE_TO_FATTY_ACID	36	-1.19726	0.194763	0.547195	1060	tags=22%, list=9%, signal=24%
GO_HINDBRAIN_MORPHOGENESIS	27	-1.19655	0.226734	0.548164	1247	tags=26%, list=10%, signal=29%
GO_CAMP_METABOLIC_PROCESS	21	-1.19551	0.213028	0.549913	1104	tags=29%, list=9%, signal=31%
GO_NEGATIVE_REGULATION_OF_PHOSPHORYLATION	313	-1.19523	0.0927536	0.549689	2237	tags=24%, list=18%, signal=29%
GO_REGULATION_OF_GLUCONEOGENESIS	20	-1.19258	0.240876	0.556206	2309	tags=30%, list=19%, signal=37%
GO_EPITHELIAL_CELL_APOPTOTIC_PROCESS	23	-1.19196	0.219963	0.556967	356	tags=13%, list=3%, signal=13%
GO_REGULATION_OF_GLIOGENESIS	61	-1.19153	0.171681	0.55709	1230	tags=23%, list=10%, signal=25%
GO_MEMBRANE_LIPID_BIOSYNTHETIC_PROCESS	80	-1.1888	0.153846	0.564349	1717	tags=21%, list=14%, signal=25%
GO_EMBRYO_DEVELOPMENT_ENDING_IN_BIRTH_OR_EGG_HATCHING	408	-1.18676	0.0645161	0.56947	2149	tags=24%, list=18%, signal=28%
GO_LEUKOCYTE_DIFFERENTIATION	173	-1.18513	0.123223	0.57339	2275	tags=30%, list=19%, signal=36%
GO_RESPONSE_TO_NUTRIENT	127	-1.18499	0.142165	0.572704	1361	tags=20%, list=11%, signal=23%
GO_POSITIVE_REGULATION_OF_FIBROBLAST_PROLIFERATION	35	-1.18431	0.218803	0.573697	1619	tags=26%, list=13%, signal=30%
GO_NEGATIVE_REGULATION_OF_BINDING	102	-1.18407	0.165552	0.573299	2691	tags=29%, list=22%, signal=37%
GO_POSITIVE_REGULATION_OF_MUSCLE_HYPERTROPHY	17	-1.18242	0.270125	0.577175	1006	tags=24%, list=8%, signal=26%
GO_CENTRAL_NERVOUS_SYSTEM_NEURON_DIFFERENTIATION	95	-1.18101	0.149518	0.580344	2199	tags=34%, list=18%, signal=41%
GO_POSITIVE_REGULATION_OF_BIOMINERAL_TISSUE_DEVELOPMENT	27	-1.18068	0.216846	0.580169	2107	tags=41%, list=17%, signal=49%
GO_CELL_MORPHOGENESIS_INVOLVED_IN_DIFFERENTIATION	343	-1.17853	0.078125	0.585525	2348	tags=30%, list=19%, signal=36%
GO_REGULATION_OF_MACROPHAGE_DIFFERENTIATION	15	-1.17835	0.260949	0.584893	2351	tags=40%, list=19%, signal=49%
GO_MODULATION_OF_TRANSCRIPTION_IN_OTHER_ORGANISM_INVOLVED_IN_SYMBIOTIC_INTERACTION	16	-1.17766	0.272232	0.585841	2839	tags=44%, list=23%, signal=57%
GO_CELLULAR_RESPONSE_TO_ANTIBIOTIC	15	-1.17764	0.267016	0.584738	982	tags=20%, list=8%, signal=22%
GO_NEGATIVE_REGULATION_OF_GENE_SILENCING	15	-1.17737	0.26742	0.584494	307	tags=13%, list=3%, signal=14%
GO_GLUTAMINE_FAMILY_AMINO_ACID_CATABOLIC_PROCESS	16	-1.1771	0.263063	0.584101	710	tags=19%, list=6%, signal=20%
GO_POSITIVE_REGULATION_OF_EPITHELIAL_TO_MESENCHYMAL_TRANSITION	27	-1.17694	0.244165	0.583458	1387	tags=26%, list=11%, signal=29%
GO_GLIAL_CELL_DIFFERENTIATION	92	-1.17648	0.173333	0.58372	2709	tags=34%, list=22%, signal=43%
GO_REGULATION_OF_FAT_CELL_DIFFERENTIATION	71	-1.17596	0.181664	0.5841	2572	tags=37%, list=21%, signal=46%
GO_MICROTUBULE_BASED_MOVEMENT	157	-1.17552	0.147975	0.584277	928	tags=13%, list=8%, signal=14%
GO_NEGATIVE_REGULATION_OF_FATTY_ACID_METABOLIC_PROCESS	18	-1.17435	0.254613	0.586733	1524	tags=33%, list=12%, signal=38%
GO_NEGATIVE_REGULATION_OF_CHROMATIN_MODIFICATION	37	-1.17423	0.233813	0.585941	3070	tags=38%, list=25%, signal=50%
GO_DENDRITE_DEVELOPMENT	58	-1.17416	0.203673	0.585015	2494	tags=33%, list=20%, signal=41%
GO_NEGATIVE_REGULATION_OF_PROTEIN_MODIFICATION_PROCESS	475	-1.17112	0.0788382	0.593252	2743	tags=26%, list=22%, signal=32%
GO_STRESS_ACTIVATED_PROTEIN_KINASE_SIGNALING_CASCADE	75	-1.1693	0.202091	0.597829	3025	tags=33%, list=25%, signal=44%
GO_ANTERIOR_POSTERIOR_AXIS_SPECIFICATION	26	-1.16903	0.256983	0.597512	2315	tags=38%, list=19%, signal=47%
GO_NEUROPEPTIDE_SIGNALING_PATHWAY	21	-1.16901	0.26297	0.596401	230	tags=19%, list=2%, signal=19%
GO_POSITIVE_REGULATION_OF_MRNA_PROCESSING	25	-1.16864	0.264605	0.596386	3856	tags=48%, list=32%, signal=70%
GO_VESICLE_DOCKING_INVOLVED_IN_EXOCYTOSIS	28	-1.16819	0.256591	0.596566	2357	tags=25%, list=19%, signal=31%
GO_REGULATION_OF_TRANSCRIPTION_FROM_RNA_POLYMERASE_I_PROMOTER	20	-1.16803	0.257092	0.595927	3817	tags=50%, list=31%, signal=73%
GO_REGULATION_OF_STEROID_BIOSYNTHETIC_PROCESS	34	-1.16801	0.24957	0.594832	1663	tags=29%, list=14%, signal=34%
GO_RNA_SECONDARY_STRUCTURE_UNWINDING	31	-1.16778	0.257246	0.594352	3058	tags=26%, list=25%, signal=34%
GO_ACTIVATION_OF_ADENYLATE_CYCLASE_ACTIVITY	18	-1.16727	0.269027	0.59471	2094	tags=39%, list=17%, signal=47%
GO_REGULATION_OF_NEURON_DIFFERENTIATION	381	-1.16702	0.097493	0.594378	2440	tags=25%, list=20%, signal=31%
GO_CELLULAR_RESPONSE_TO_TOXIC_SUBSTANCE	21	-1.16693	0.258621	0.593538	1757	tags=24%, list=14%, signal=28%
GO_DIGESTIVE_SYSTEM_DEVELOPMENT	96	-1.16669	0.191667	0.593129	2336	tags=33%, list=19%, signal=41%
GO_REGULATION_OF_MRNA_METABOLIC_PROCESS	93	-1.16556	0.190779	0.595391	3592	tags=31%, list=29%, signal=44%
GO_DECIDUALIZATION	17	-1.1652	0.272566	0.59533	1117	tags=29%, list=9%, signal=32%
GO_NEURON_FATE_COMMITMENT	34	-1.16504	0.232804	0.594723	1826	tags=41%, list=15%, signal=48%
GO_SPLICEOSOMAL_SNRNP_ASSEMBLY	29	-1.16425	0.244207	0.596003	4105	tags=52%, list=34%, signal=78%
GO_PROTEIN_LOCALIZATION_TO_NUCLEUS	126	-1.16365	0.184591	0.596747	2514	tags=28%, list=21%, signal=35%
GO_CHONDROCYTE_DEVELOPMENT	18	-1.16353	0.267016	0.595983	1957	tags=33%, list=16%, signal=40%
GO_NEGATIVE_REGULATION_OF_KINASE_ACTIVITY	186	-1.16181	0.159754	0.600047	2215	tags=24%, list=18%, signal=28%
GO_POSITIVE_REGULATION_OF_LIPASE_ACTIVITY	30	-1.1593	0.274956	0.606903	618	tags=13%, list=5%, signal=14%
GO_FOREBRAIN_GENERATION_OF_NEURONS	36	-1.15807	0.244898	0.609557	2242	tags=42%, list=18%, signal=51%
GO_REGULATION_OF_PROTEIN_SUMOYLATION	18	-1.15806	0.265487	0.608452	3173	tags=33%, list=26%, signal=45%
GO_CELLULAR_RESPONSE_TO_RADIATION	104	-1.15619	0.188312	0.613118	2650	tags=33%, list=22%, signal=41%
GO_MYELOID_CELL_DEVELOPMENT	30	-1.15618	0.247818	0.612006	2709	tags=30%, list=22%, signal=38%
GO_REGULATION_OF_EPITHELIAL_CELL_DIFFERENTIATION	76	-1.15607	0.221122	0.611251	2930	tags=38%, list=24%, signal=50%
GO_LIMBIC_SYSTEM_DEVELOPMENT	59	-1.15493	0.253356	0.613778	2402	tags=31%, list=20%, signal=38%
GO_PROTEIN_TETRAMERIZATION	92	-1.15438	0.201014	0.614355	2055	tags=22%, list=17%, signal=26%
GO_POSITIVE_REGULATION_OF_GENE_EXPRESSION_EPIGENETIC	59	-1.15421	0.224956	0.613755	1898	tags=20%, list=16%, signal=24%
GO_PRODUCTION_OF_MOLECULAR_MEDIATOR_OF_IMMUNE_RESPONSE	35	-1.15354	0.242424	0.614662	2440	tags=37%, list=20%, signal=46%
GO_PHOSPHATIDYLINOSITOL_3_PHOSPHATE_BIOSYNTHETIC_PROCESS	31	-1.15314	0.283688	0.614795	2709	tags=35%, list=22%, signal=45%
GO_CRANIAL_SKELETAL_SYSTEM_DEVELOPMENT	41	-1.15233	0.248639	0.616191	2644	tags=34%, list=22%, signal=43%
GO_TRANSCRIPTION_COUPLED_NUCLEOTIDE_EXCISION_REPAIR	66	-1.15229	0.235993	0.615221	2927	tags=24%, list=24%, signal=32%
GO_SERINE_FAMILY_AMINO_ACID_METABOLIC_PROCESS	30	-1.15192	0.264348	0.615278	2810	tags=40%, list=23%, signal=52%
GO_POSITIVE_REGULATION_OF_ADHERENS_JUNCTION_ORGANIZATION	17	-1.15097	0.315018	0.617205	1672	tags=41%, list=14%, signal=48%
GO_CELLULAR_TRANSITION_METAL_ION_HOMEOSTASIS	50	-1.15067	0.229779	0.616982	1219	tags=16%, list=10%, signal=18%
GO_METENCEPHALON_DEVELOPMENT	64	-1.1502	0.229773	0.617355	1406	tags=19%, list=12%, signal=21%
GO_SUBSTRATE_ADHESION_DEPENDENT_CELL_SPREADING	33	-1.14988	0.271647	0.617203	2105	tags=36%, list=17%, signal=44%
GO_POSITIVE_REGULATION_OF_ALPHA_BETA_T_CELL_ACTIVATION	27	-1.14804	0.253676	0.62184	1826	tags=30%, list=15%, signal=35%
GO_RESPONSE_TO_EXTRACELLULAR_STIMULUS	292	-1.14782	0.138462	0.621419	1530	tags=17%, list=13%, signal=19%
GO_INTRINSIC_APOPTOTIC_SIGNALING_PATHWAY_IN_RESPONSE_TO_ENDOPLASMIC_RETICULUM_STRESS	27	-1.14781	0.306228	0.620344	1795	tags=22%, list=15%, signal=26%
GO_RESPONSE_TO_LEAD_ION	15	-1.14777	0.279857	0.619349	2844	tags=47%, list=23%, signal=61%
GO_REGULATION_OF_CELLULAR_PROTEIN_CATABOLIC_PROCESS	230	-1.14758	0.159527	0.618887	2739	tags=21%, list=22%, signal=26%
GO_REGULATION_OF_LIPID_KINASE_ACTIVITY	33	-1.14713	0.240506	0.619202	2233	tags=30%, list=18%, signal=37%
GO_AMEBOIDAL_TYPE_CELL_MIGRATION	116	-1.14644	0.200326	0.6203	1319	tags=19%, list=11%, signal=21%
GO_REGULATION_OF_NEUROTRANSMITTER_LEVELS	102	-1.14592	0.20903	0.620777	1982	tags=23%, list=16%, signal=27%
GO_MRNA_3_END_PROCESSING	63	-1.14538	0.233512	0.621376	3856	tags=40%, list=32%, signal=58%
GO_POSITIVE_REGULATION_OF_MRNA_METABOLIC_PROCESS	35	-1.14441	0.263815	0.623219	3856	tags=46%, list=32%, signal=67%
GO_MESODERM_DEVELOPMENT	73	-1.14264	0.235294	0.627663	2402	tags=33%, list=20%, signal=41%
GO_POSITIVE_REGULATION_OF_NOTCH_SIGNALING_PATHWAY	23	-1.14215	0.279783	0.628063	1731	tags=26%, list=14%, signal=30%
GO_POSITIVE_REGULATION_OF_PEPTIDYL_SERINE_PHOSPHORYLATION	51	-1.14202	0.263245	0.627372	1836	tags=22%, list=15%, signal=25%
GO_PROTEIN_HOMOOLIGOMERIZATION	166	-1.14192	0.183386	0.626573	2436	tags=22%, list=20%, signal=27%
GO_REGULATION_OF_LIPID_METABOLIC_PROCESS	186	-1.14172	0.178354	0.626125	1744	tags=19%, list=14%, signal=22%
GO_B_CELL_DIFFERENTIATION	47	-1.1403	0.270909	0.629508	3365	tags=47%, list=28%, signal=64%
GO_POSITIVE_REGULATION_OF_NITRIC_OXIDE_SYNTHASE_ACTIVITY	16	-1.13966	0.296875	0.630376	1986	tags=31%, list=16%, signal=37%
GO_TRABECULA_MORPHOGENESIS	32	-1.1395	0.264706	0.629788	2717	tags=41%, list=22%, signal=52%
GO_ESTABLISHMENT_OR_MAINTENANCE_OF_CELL_POLARITY	105	-1.13926	0.2288	0.629419	1962	tags=23%, list=16%, signal=27%
GO_SYNAPTIC_SIGNALING	207	-1.13871	0.172519	0.630039	2291	tags=30%, list=19%, signal=36%
GO_BILE_ACID_METABOLIC_PROCESS	20	-1.13836	0.302768	0.6301	319	tags=10%, list=3%, signal=10%
GO_REGULATION_OF_DEVELOPMENTAL_GROWTH	197	-1.13828	0.184713	0.629265	2261	tags=23%, list=19%, signal=28%
GO_CERAMIDE_BIOSYNTHETIC_PROCESS	30	-1.13789	0.271739	0.629443	1717	tags=30%, list=14%, signal=35%
GO_NEGATIVE_REGULATION_OF_TELOMERE_MAINTENANCE	25	-1.13788	0.289931	0.628386	3851	tags=44%, list=32%, signal=64%
GO_REGULATION_OF_MAMMARY_GLAND_EPITHELIAL_CELL_PROLIFERATION	15	-1.13759	0.301786	0.628201	2259	tags=40%, list=18%, signal=49%
GO_RESPONSE_TO_DRUG	280	-1.13725	0.151786	0.628205	1644	tags=19%, list=13%, signal=22%
GO_CELLULAR_RESPONSE_TO_ESTROGEN_STIMULUS	27	-1.13648	0.274583	0.629521	1246	tags=26%, list=10%, signal=29%
GO_POSITIVE_REGULATION_OF_TRANSCRIPTION_FROM_RNA_POLYMERASE_II_PROMOTER_INVOLVED_IN_CELLULAR_RESPONSE_TO_CHEMICAL_STIMULUS	22	-1.13566	0.294533	0.631049	616	tags=18%, list=5%, signal=19%
GO_REGULATION_OF_NEURON_DEATH	179	-1.13545	0.183835	0.63062	2408	tags=25%, list=20%, signal=31%
GO_CELLULAR_RESPONSE_TO_UV	56	-1.1345	0.257475	0.632655	2346	tags=29%, list=19%, signal=35%
GO_RESPONSE_TO_METAL_ION	221	-1.13401	0.159265	0.633148	1361	tags=18%, list=11%, signal=20%
GO_REGULATION_OF_PROTEIN_SERINE_THREONINE_KINASE_ACTIVITY	342	-1.13311	0.138655	0.634753	2436	tags=25%, list=20%, signal=30%
GO_NEGATIVE_REGULATION_OF_VIRAL_TRANSCRIPTION	20	-1.13264	0.293913	0.635085	2514	tags=35%, list=21%, signal=44%
GO_SUBPALLIUM_DEVELOPMENT	16	-1.13224	0.311765	0.635359	1621	tags=44%, list=13%, signal=50%
GO_RESPONSE_TO_CORTICOSTEROID	110	-1.1321	0.214521	0.634699	2162	tags=28%, list=18%, signal=34%
GO_RESPONSE_TO_STEROID_HORMONE	332	-1.13164	0.160767	0.635084	2538	tags=29%, list=21%, signal=36%
GO_POSITIVE_REGULATION_OF_LIGASE_ACTIVITY	96	-1.13088	0.227806	0.636386	1202	tags=13%, list=10%, signal=14%
GO_CENTRAL_NERVOUS_SYSTEM_NEURON_DEVELOPMENT	43	-1.13034	0.269027	0.637036	2331	tags=35%, list=19%, signal=43%
GO_NEGATIVE_REGULATION_OF_DNA_DEPENDENT_DNA_REPLICATION	15	-1.13022	0.30303	0.636373	2381	tags=33%, list=19%, signal=41%
GO_POSITIVE_REGULATION_OF_B_CELL_ACTIVATION	39	-1.13001	0.256637	0.635952	914	tags=21%, list=7%, signal=22%
GO_POSITIVE_REGULATION_OF_CELL_PROLIFERATION	496	-1.12931	0.113416	0.636984	1836	tags=22%, list=15%, signal=25%
GO_CYTOSOLIC_TRANSPORT	156	-1.12871	0.207519	0.637738	2816	tags=22%, list=23%, signal=28%
GO_NEGATIVE_REGULATION_OF_MRNA_SPLICING_VIA_SPLICEOSOME	16	-1.1277	0.295972	0.639861	3592	tags=38%, list=29%, signal=53%
GO_IMMUNOGLOBULIN_PRODUCTION	28	-1.12689	0.30363	0.641405	2440	tags=39%, list=20%, signal=49%
GO_CELLULAR_RESPONSE_TO_PEPTIDE	188	-1.12488	0.204724	0.64641	2331	tags=24%, list=19%, signal=29%
GO_NEGATIVE_REGULATION_OF_PHOSPHORUS_METABOLIC_PROCESS	387	-1.12438	0.15309	0.646874	2237	tags=24%, list=18%, signal=28%
GO_REGULATION_OF_BEHAVIOR	23	-1.12347	0.295053	0.648672	3048	tags=52%, list=25%, signal=69%
GO_REGULATION_OF_CATENIN_IMPORT_INTO_NUCLEUS	22	-1.1231	0.301676	0.648707	4091	tags=59%, list=33%, signal=89%
GO_UROGENITAL_SYSTEM_DEVELOPMENT	202	-1.12111	0.20813	0.653917	2315	tags=28%, list=19%, signal=34%
GO_TERPENOID_METABOLIC_PROCESS	53	-1.11977	0.272884	0.656945	2128	tags=28%, list=17%, signal=34%
GO_RESPONSE_TO_KETONE	130	-1.11975	0.24183	0.655943	2281	tags=29%, list=19%, signal=36%
GO_REGULATION_OF_PROTEIN_ACETYLATION	51	-1.11924	0.260135	0.656439	2399	tags=35%, list=20%, signal=44%
GO_POSITIVE_REGULATION_OF_RESPONSE_TO_CYTOKINE_STIMULUS	20	-1.11905	0.331606	0.655951	730	tags=10%, list=6%, signal=11%
GO_RESPONSE_TO_NERVE_GROWTH_FACTOR	27	-1.11898	0.281818	0.655076	2910	tags=33%, list=24%, signal=44%
GO_NEGATIVE_REGULATION_OF_CELL_DIFFERENTIATION	384	-1.11898	0.153959	0.654023	2433	tags=28%, list=20%, signal=34%
GO_REGULATION_OF_RNA_SPLICING	71	-1.11872	0.251736	0.653772	3592	tags=35%, list=29%, signal=50%
GO_SYNAPTIC_VESICLE_RECYCLING	15	-1.11837	0.320988	0.653771	2722	tags=40%, list=22%, signal=51%
GO_CELL_FATE_DETERMINATION	22	-1.11779	0.312849	0.654573	2895	tags=45%, list=24%, signal=59%
GO_PEPTIDYL_LYSINE_METHYLATION	56	-1.11559	0.276632	0.660187	2390	tags=27%, list=20%, signal=33%
GO_NEGATIVE_REGULATION_OF_CELL_DEVELOPMENT	204	-1.11427	0.216012	0.663334	2353	tags=27%, list=19%, signal=33%
GO_NEGATIVE_REGULATION_OF_PROTEIN_MODIFICATION_BY_SMALL_PROTEIN_CONJUGATION_OR_REMOVAL	120	-1.11407	0.252836	0.662856	1202	tags=11%, list=10%, signal=12%
GO_RESPONSE_TO_REACTIVE_OXYGEN_SPECIES	141	-1.11313	0.221122	0.664754	2514	tags=25%, list=21%, signal=31%
GO_ORGANELLE_ASSEMBLY	382	-1.11278	0.164029	0.664789	3345	tags=31%, list=27%, signal=42%
GO_GLAND_DEVELOPMENT	264	-1.11222	0.215892	0.665526	2336	tags=27%, list=19%, signal=33%
GO_REGULATION_OF_VACUOLE_ORGANIZATION	35	-1.11199	0.297064	0.66521	2015	tags=20%, list=16%, signal=24%
GO_NEURON_PROJECTION_DEVELOPMENT	366	-1.11162	0.18608	0.665288	2332	tags=30%, list=19%, signal=35%
GO_HISTONE_METHYLATION	63	-1.1108	0.283154	0.666719	2433	tags=29%, list=20%, signal=35%
GO_INTERACTION_WITH_SYMBIONT	37	-1.10962	0.300676	0.669401	3051	tags=38%, list=25%, signal=50%
GO_GLYCOSPHINGOLIPID_BIOSYNTHETIC_PROCESS	18	-1.10949	0.331597	0.66872	1525	tags=28%, list=12%, signal=32%
GO_PROTEIN_UBIQUITINATION_INVOLVED_IN_UBIQUITIN_DEPENDENT_PROTEIN_CATABOLIC_PROCESS	116	-1.10907	0.261147	0.668939	1202	tags=12%, list=10%, signal=13%
GO_PROSTANOID_METABOLIC_PROCESS	16	-1.10891	0.347249	0.668366	615	tags=13%, list=5%, signal=13%
GO_RESPONSE_TO_FIBROBLAST_GROWTH_FACTOR	80	-1.10877	0.279605	0.667717	1754	tags=19%, list=14%, signal=22%
GO_POSITIVE_REGULATION_OF_LIPID_KINASE_ACTIVITY	21	-1.1086	0.328231	0.667168	2233	tags=33%, list=18%, signal=41%
GO_CELL_DIFFERENTIATION_INVOLVED_IN_EMBRYONIC_PLACENTA_DEVELOPMENT	17	-1.10768	0.333333	0.668995	1298	tags=29%, list=11%, signal=33%
GO_CELL_DEATH_IN_RESPONSE_TO_OXIDATIVE_STRESS	16	-1.10734	0.340619	0.668985	1662	tags=31%, list=14%, signal=36%
GO_POSITIVE_REGULATION_OF_JUN_KINASE_ACTIVITY	45	-1.10692	0.292724	0.669157	1642	tags=24%, list=13%, signal=28%
GO_TUBE_DEVELOPMENT	386	-1.10679	0.199715	0.668499	2158	tags=24%, list=18%, signal=29%
GO_POSITIVE_REGULATION_OF_EPITHELIAL_CELL_DIFFERENTIATION	34	-1.10606	0.305302	0.66976	2930	tags=44%, list=24%, signal=58%
GO_TUBE_MORPHOGENESIS	235	-1.10583	0.241221	0.669403	1874	tags=20%, list=15%, signal=24%
GO_VESICLE_DOCKING	47	-1.10541	0.308824	0.669696	2830	tags=30%, list=23%, signal=39%
GO_GLUTAMINE_FAMILY_AMINO_ACID_METABOLIC_PROCESS	46	-1.10533	0.283737	0.668913	2210	tags=24%, list=18%, signal=29%
GO_REGULATION_OF_BINDING	227	-1.10492	0.218425	0.669123	2833	tags=30%, list=23%, signal=38%
GO_NEGATIVE_REGULATION_OF_BMP_SIGNALING_PATHWAY	28	-1.10412	0.304813	0.670651	1323	tags=25%, list=11%, signal=28%
GO_REGULATION_OF_MAP_KINASE_ACTIVITY	220	-1.10291	0.225954	0.673507	2436	tags=24%, list=20%, signal=29%
GO_EXTRINSIC_APOPTOTIC_SIGNALING_PATHWAY_VIA_DEATH_DOMAIN_RECEPTORS	31	-1.1025	0.322807	0.673763	174	tags=6%, list=1%, signal=7%
GO_POSITIVE_REGULATION_OF_ALPHA_BETA_T_CELL_DIFFERENTIATION	21	-1.10223	0.342014	0.673606	2196	tags=29%, list=18%, signal=35%
GO_NEURON_PROJECTION_GUIDANCE	133	-1.10214	0.254606	0.672829	2332	tags=32%, list=19%, signal=40%
GO_POSITIVE_REGULATION_OF_ADENYLATE_CYCLASE_ACTIVITY	23	-1.10214	0.317544	0.67179	2094	tags=35%, list=17%, signal=42%
GO_REGULATION_OF_MUSCLE_ADAPTATION	45	-1.10182	0.304124	0.671771	2186	tags=29%, list=18%, signal=35%
GO_CELLULAR_PROTEIN_COMPLEX_DISASSEMBLY	113	-1.10064	0.266026	0.674516	1208	tags=9%, list=10%, signal=10%
GO_CLATHRIN_MEDIATED_ENDOCYTOSIS	26	-1.09866	0.3125	0.679428	2306	tags=27%, list=19%, signal=33%
GO_HISTONE_UBIQUITINATION	30	-1.0981	0.34087	0.680199	2771	tags=30%, list=23%, signal=39%
GO_PLASMA_MEMBRANE_FUSION	16	-1.09773	0.33913	0.680277	2802	tags=56%, list=23%, signal=73%
GO_MACROMOLECULE_DEACYLATION	61	-1.09671	0.291525	0.682358	2971	tags=28%, list=24%, signal=37%
GO_PROTEIN_AUTOPHOSPHORYLATION	142	-1.09657	0.262351	0.68175	1508	tags=15%, list=12%, signal=17%
GO_HISTONE_MONOUBIQUITINATION	20	-1.0964	0.334471	0.681215	3790	tags=45%, list=31%, signal=65%
GO_PROTEIN_ACYLATION	124	-1.09544	0.27345	0.683196	2718	tags=27%, list=22%, signal=35%
GO_MODULATION_OF_EXCITATORY_POSTSYNAPTIC_POTENTIAL	17	-1.09362	0.326605	0.687958	2644	tags=29%, list=22%, signal=37%
GO_PYRIMIDINE_RIBONUCLEOSIDE_METABOLIC_PROCESS	20	-1.0926	0.343206	0.690191	2676	tags=40%, list=22%, signal=51%
GO_INOSITOL_LIPID_MEDIATED_SIGNALING	73	-1.09148	0.309748	0.692714	2923	tags=36%, list=24%, signal=47%
GO_REGULATION_OF_NEUROTRANSMITTER_RECEPTOR_ACTIVITY	20	-1.08979	0.368512	0.696973	1928	tags=40%, list=16%, signal=47%
GO_RESPONSE_TO_ALCOHOL	234	-1.08899	0.242658	0.698425	1530	tags=20%, list=13%, signal=23%
GO_CELLULAR_RESPONSE_TO_REACTIVE_OXYGEN_SPECIES	82	-1.08674	0.301794	0.704638	2303	tags=23%, list=19%, signal=28%
GO_PHOSPHATIDIC_ACID_METABOLIC_PROCESS	19	-1.08671	0.352415	0.70369	1681	tags=26%, list=14%, signal=30%
GO_POSITIVE_REGULATION_OF_PROTEIN_LOCALIZATION_TO_NUCLEUS	98	-1.08653	0.301824	0.70318	2303	tags=27%, list=19%, signal=32%
GO_DORSAL_VENTRAL_PATTERN_FORMATION	56	-1.08626	0.328231	0.703045	2217	tags=32%, list=18%, signal=39%
GO_TRABECULA_FORMATION	18	-1.08624	0.361403	0.702026	2717	tags=61%, list=22%, signal=78%
GO_ANATOMICAL_STRUCTURE_MATURATION	23	-1.08558	0.361921	0.703088	68	tags=9%, list=1%, signal=9%
GO_AGING	180	-1.08521	0.273425	0.70322	1765	tags=19%, list=14%, signal=22%
GO_POSITIVE_REGULATION_OF_MUSCLE_CELL_DIFFERENTIATION	58	-1.08505	0.311734	0.702662	2440	tags=29%, list=20%, signal=36%
GO_REGULATION_OF_OSSIFICATION	123	-1.08481	0.291946	0.702364	2107	tags=28%, list=17%, signal=33%
GO_REGULATION_OF_GLYCOPROTEIN_METABOLIC_PROCESS	30	-1.08468	0.349462	0.701765	1063	tags=17%, list=9%, signal=18%
GO_NEGATIVE_REGULATION_OF_HISTONE_MODIFICATION	30	-1.08397	0.357782	0.702932	3070	tags=40%, list=25%, signal=53%
GO_NEURON_RECOGNITION	22	-1.08353	0.34715	0.703233	2645	tags=41%, list=22%, signal=52%
GO_SENSORY_ORGAN_DEVELOPMENT	316	-1.08325	0.230075	0.703106	2206	tags=25%, list=18%, signal=29%
GO_RETINA_DEVELOPMENT_IN_CAMERA_TYPE_EYE	79	-1.0832	0.309982	0.702259	2152	tags=27%, list=18%, signal=32%
GO_CELLULAR_RESPONSE_TO_NITROGEN_COMPOUND	336	-1.08303	0.240713	0.701705	2264	tags=24%, list=19%, signal=29%
GO_RESPONSE_TO_OXIDATIVE_STRESS	254	-1.08284	0.251534	0.701272	2514	tags=24%, list=21%, signal=30%
GO_ENDOTHELIAL_CELL_MIGRATION	47	-1.08272	0.324324	0.700593	2297	tags=32%, list=19%, signal=39%
GO_PIGMENT_CELL_DIFFERENTIATION	21	-1.08258	0.355963	0.700076	2977	tags=38%, list=24%, signal=50%
GO_CELLULAR_RESPONSE_TO_PROSTAGLANDIN_E_STIMULUS	16	-1.08239	0.351304	0.699628	2538	tags=38%, list=21%, signal=47%
GO_HINDBRAIN_DEVELOPMENT	87	-1.08234	0.297114	0.698769	2930	tags=33%, list=24%, signal=44%
GO_NEGATIVE_REGULATION_OF_ERK1_AND_ERK2_CASCADE	38	-1.08174	0.34331	0.699601	1425	tags=13%, list=12%, signal=15%
GO_CELL_MORPHOGENESIS_INVOLVED_IN_NEURON_DIFFERENTIATION	238	-1.08091	0.251944	0.701259	2332	tags=31%, list=19%, signal=38%
GO_RNA_STABILIZATION	26	-1.08052	0.357914	0.701458	263	tags=8%, list=2%, signal=8%
GO_GLUTAMINE_METABOLIC_PROCESS	21	-1.08041	0.359511	0.700768	2716	tags=38%, list=22%, signal=49%
GO_BRANCHING_MORPHOGENESIS_OF_AN_EPITHELIAL_TUBE	91	-1.08032	0.295345	0.699994	2295	tags=27%, list=19%, signal=34%
GO_NEURON_PROJECTION_MORPHOGENESIS	264	-1.08022	0.246177	0.699261	2332	tags=30%, list=19%, signal=37%
GO_NEGATIVE_REGULATION_OF_OSSIFICATION	45	-1.07945	0.326496	0.700841	1368	tags=24%, list=11%, signal=27%
GO_RRNA_METHYLATION	15	-1.07911	0.361974	0.700872	694	tags=13%, list=6%, signal=14%
GO_NUCLEOSIDE_PHOSPHATE_CATABOLIC_PROCESS	52	-1.07685	0.328546	0.706982	774	tags=13%, list=6%, signal=14%
GO_REGULATION_OF_CYCLIC_NUCLEOTIDE_METABOLIC_PROCESS	71	-1.0768	0.338259	0.706075	1368	tags=24%, list=11%, signal=27%
GO_ORGAN_REGENERATION	59	-1.07662	0.328969	0.705688	1797	tags=31%, list=15%, signal=36%
GO_ERBB2_SIGNALING_PATHWAY	33	-1.07634	0.359511	0.705512	1742	tags=21%, list=14%, signal=25%
GO_RESPONSE_TO_GLUCAGON	28	-1.07606	0.342669	0.705383	2735	tags=43%, list=22%, signal=55%
GO_BONE_REMODELING	28	-1.07512	0.358844	0.707345	2079	tags=36%, list=17%, signal=43%
GO_SALIVARY_GLAND_DEVELOPMENT	20	-1.07407	0.35182	0.709574	2130	tags=35%, list=17%, signal=42%
GO_HOMEOSTASIS_OF_NUMBER_OF_CELLS	123	-1.07401	0.311111	0.708731	2299	tags=24%, list=19%, signal=30%
GO_REGULATION_OF_WNT_SIGNALING_PATHWAY	231	-1.07355	0.278462	0.709143	1087	tags=13%, list=9%, signal=14%
GO_PERICARDIUM_DEVELOPMENT	15	-1.07265	0.361818	0.711053	1056	tags=27%, list=9%, signal=29%
GO_PALATE_DEVELOPMENT	68	-1.0715	0.341021	0.713698	2295	tags=31%, list=19%, signal=38%
GO_DEVELOPMENTAL_PIGMENTATION	30	-1.07067	0.353741	0.715399	2977	tags=33%, list=24%, signal=44%
GO_RESPONSE_TO_INORGANIC_SUBSTANCE	324	-1.07033	0.262626	0.715508	2181	tags=23%, list=18%, signal=28%
GO_POSITIVE_REGULATION_OF_NEURON_DIFFERENTIATION	210	-1.06904	0.278207	0.718564	2440	tags=24%, list=20%, signal=29%
GO_POSITIVE_REGULATION_OF_GLUCOSE_METABOLIC_PROCESS	25	-1.06893	0.367383	0.717923	2275	tags=28%, list=19%, signal=34%
GO_MITOCHONDRION_LOCALIZATION	25	-1.06863	0.367876	0.717858	2085	tags=32%, list=17%, signal=39%
GO_CELLULAR_RESPONSE_TO_LIPID	303	-1.06691	0.277941	0.722276	2402	tags=25%, list=20%, signal=30%
GO_NEGATIVE_REGULATION_OF_ORGAN_GROWTH	16	-1.0659	0.3859	0.724517	612	tags=19%, list=5%, signal=20%
GO_POSITIVE_REGULATION_OF_LEUKOCYTE_PROLIFERATION	67	-1.0643	0.351211	0.728526	1826	tags=25%, list=15%, signal=30%
GO_BONE_MORPHOGENESIS	55	-1.06423	0.358696	0.727693	2450	tags=31%, list=20%, signal=38%
GO_POSITIVE_REGULATION_OF_MAP_KINASE_ACTIVITY	138	-1.06344	0.32577	0.729127	1727	tags=20%, list=14%, signal=23%
GO_MANNOSYLATION	26	-1.06322	0.362694	0.728795	1708	tags=23%, list=14%, signal=27%
GO_REGULATION_OF_THE_FORCE_OF_HEART_CONTRACTION	17	-1.06289	0.394643	0.728821	2428	tags=35%, list=20%, signal=44%
GO_ORGAN_FORMATION	24	-1.06282	0.366197	0.728005	2196	tags=46%, list=18%, signal=56%
GO_DNA_TEMPLATED_TRANSCRIPTION_TERMINATION	83	-1.06246	0.343699	0.728136	3730	tags=37%, list=31%, signal=53%
GO_REGULATION_OF_GLYCOGEN_METABOLIC_PROCESS	26	-1.06221	0.3625	0.727921	2787	tags=35%, list=23%, signal=45%
GO_POSITIVE_REGULATION_OF_CELLULAR_PROTEIN_CATABOLIC_PROCESS	161	-1.06163	0.305733	0.728743	1413	tags=12%, list=12%, signal=14%
GO_VERY_LONG_CHAIN_FATTY_ACID_METABOLIC_PROCESS	18	-1.06103	0.376838	0.729595	2416	tags=28%, list=20%, signal=35%
GO_MORPHOGENESIS_OF_AN_EPITHELIUM	283	-1.06073	0.298273	0.729488	1049	tags=14%, list=9%, signal=15%
GO_TISSUE_MORPHOGENESIS	367	-1.05957	0.265625	0.732151	1874	tags=21%, list=15%, signal=24%
GO_NEGATIVE_REGULATION_OF_WNT_SIGNALING_PATHWAY	153	-1.05946	0.308917	0.731493	1323	tags=14%, list=11%, signal=15%
GO_REGULATION_OF_ISOTYPE_SWITCHING	15	-1.05913	0.382576	0.731535	2208	tags=27%, list=18%, signal=33%
GO_POSITIVE_REGULATION_OF_DNA_BIOSYNTHETIC_PROCESS	49	-1.05834	0.37457	0.733055	862	tags=16%, list=7%, signal=17%
GO_CARBOHYDRATE_HOMEOSTASIS	104	-1.05825	0.344262	0.732333	2233	tags=26%, list=18%, signal=31%
GO_REGULATION_OF_PROTEIN_UBIQUITINATION_INVOLVED_IN_UBIQUITIN_DEPENDENT_PROTEIN_CATABOLIC_PROCESS	89	-1.05782	0.352459	0.73261	1413	tags=12%, list=12%, signal=14%
GO_MODIFICATION_OF_MORPHOLOGY_OR_PHYSIOLOGY_OF_OTHER_ORGANISM	62	-1.0571	0.358459	0.733927	2839	tags=29%, list=23%, signal=38%
GO_REGULATION_OF_GASTRULATION	19	-1.05698	0.412811	0.733318	2662	tags=32%, list=22%, signal=40%
GO_POSITIVE_REGULATION_OF_ATPASE_ACTIVITY	33	-1.05526	0.369643	0.737827	1494	tags=15%, list=12%, signal=17%
GO_POSITIVE_REGULATION_OF_PRODUCTION_OF_MOLECULAR_MEDIATOR_OF_IMMUNE_RESPONSE	32	-1.05437	0.38488	0.739699	884	tags=22%, list=7%, signal=24%
GO_NEURON_DEVELOPMENT	444	-1.05397	0.289814	0.740002	2354	tags=27%, list=19%, signal=33%
GO_CELLULAR_RESPONSE_TO_DSRNA	28	-1.05347	0.381533	0.740531	1467	tags=18%, list=12%, signal=20%
GO_NEGATIVE_REGULATION_OF_FIBROBLAST_PROLIFERATION	22	-1.05336	0.389381	0.739863	1059	tags=14%, list=9%, signal=15%
GO_RESPONSE_TO_FUNGUS	17	-1.05285	0.373665	0.740476	1791	tags=29%, list=15%, signal=34%
GO_MITOCHONDRIAL_GENOME_MAINTENANCE	17	-1.05266	0.378815	0.740112	2881	tags=35%, list=24%, signal=46%
GO_CYTOPLASMIC_MICROTUBULE_ORGANIZATION	33	-1.05183	0.376364	0.741783	3271	tags=30%, list=27%, signal=41%
GO_RIBONUCLEOTIDE_CATABOLIC_PROCESS	23	-1.05132	0.384211	0.742484	774	tags=17%, list=6%, signal=19%
GO_CELLULAR_ALDEHYDE_METABOLIC_PROCESS	61	-1.05119	0.372093	0.741901	1489	tags=16%, list=12%, signal=19%
GO_NEGATIVE_REGULATION_OF_LIPID_METABOLIC_PROCESS	50	-1.051	0.361111	0.741499	1744	tags=24%, list=14%, signal=28%
GO_RESPONSE_TO_FATTY_ACID	57	-1.05072	0.386288	0.741357	1247	tags=21%, list=10%, signal=23%
GO_MRNA_SPLICE_SITE_SELECTION	19	-1.05055	0.402135	0.740847	3218	tags=32%, list=26%, signal=43%
GO_TISSUE_REMODELING	67	-1.0503	0.377391	0.740671	2107	tags=33%, list=17%, signal=39%
GO_BLASTOCYST_FORMATION	23	-1.04957	0.410935	0.741993	1851	tags=26%, list=15%, signal=31%
GO_NADP_METABOLIC_PROCESS	21	-1.04914	0.398936	0.742382	34	tags=5%, list=0%, signal=5%
GO_ADIPOSE_TISSUE_DEVELOPMENT	24	-1.0483	0.387792	0.744112	1490	tags=21%, list=12%, signal=24%
GO_NEGATIVE_REGULATION_OF_CARBOHYDRATE_METABOLIC_PROCESS	27	-1.04722	0.392405	0.746504	2309	tags=33%, list=19%, signal=41%
GO_NEGATIVE_REGULATION_OF_EPITHELIAL_CELL_DIFFERENTIATION	20	-1.04624	0.407407	0.74853	2906	tags=40%, list=24%, signal=52%
GO_REGULATION_OF_REPRODUCTIVE_PROCESS	71	-1.04554	0.373534	0.749772	1449	tags=21%, list=12%, signal=24%
GO_TRANSITION_METAL_ION_HOMEOSTASIS	72	-1.04375	0.355556	0.754554	2362	tags=24%, list=19%, signal=29%
GO_POSITIVE_REGULATION_OF_MESENCHYMAL_CELL_PROLIFERATION	18	-1.0434	0.419776	0.754607	1874	tags=28%, list=15%, signal=33%
GO_POSITIVE_REGULATION_OF_PROTEIN_ACETYLATION	28	-1.04324	0.390909	0.754132	2667	tags=43%, list=22%, signal=55%
GO_REGULATION_OF_MAPK_CASCADE	413	-1.04241	0.305132	0.755746	1836	tags=19%, list=15%, signal=21%
GO_REGULATION_OF_PROTEIN_CATABOLIC_PROCESS	321	-1.04195	0.352507	0.756278	1087	tags=11%, list=9%, signal=11%
GO_LYMPHOCYTE_ACTIVATION	194	-1.04164	0.365506	0.756285	2275	tags=28%, list=19%, signal=34%
GO_MESENCHYMAL_CELL_DIFFERENTIATION	93	-1.0411	0.386441	0.756997	1864	tags=27%, list=15%, signal=31%
GO_REGULATION_OF_MYOTUBE_DIFFERENTIATION	32	-1.0408	0.39619	0.756928	2297	tags=31%, list=19%, signal=38%
GO_INTRINSIC_APOPTOTIC_SIGNALING_PATHWAY	128	-1.03966	0.36076	0.759532	1795	tags=16%, list=15%, signal=19%
GO_ENDOCHONDRAL_BONE_MORPHOGENESIS	36	-1.03936	0.407407	0.759483	2608	tags=39%, list=21%, signal=49%
GO_NEGATIVE_REGULATION_OF_GLIAL_CELL_DIFFERENTIATION	15	-1.03901	0.422662	0.759521	1586	tags=33%, list=13%, signal=38%
GO_POSITIVE_REGULATION_OF_GROWTH	161	-1.03858	0.363067	0.759901	2261	tags=22%, list=19%, signal=26%
GO_MESODERM_MORPHOGENESIS	46	-1.03799	0.395973	0.760749	1874	tags=30%, list=15%, signal=36%
GO_MIDBRAIN_DEVELOPMENT	57	-1.03786	0.375207	0.760159	2438	tags=25%, list=20%, signal=31%
GO_TELOMERE_MAINTENANCE_VIA_TELOMERASE	16	-1.0366	0.423875	0.763216	2470	tags=31%, list=20%, signal=39%
GO_HIPPOCAMPUS_DEVELOPMENT	49	-1.0365	0.397237	0.762586	2589	tags=33%, list=21%, signal=41%
GO_ACTIVATION_OF_PROTEIN_KINASE_ACTIVITY	197	-1.03648	0.369231	0.761653	2436	tags=26%, list=20%, signal=32%
GO_MULTICELLULAR_ORGANISMAL_RESPONSE_TO_STRESS	33	-1.03631	0.414336	0.761214	1475	tags=21%, list=12%, signal=24%
GO_REGULATION_OF_INTRACELLULAR_STEROID_HORMONE_RECEPTOR_SIGNALING_PATHWAY	46	-1.03598	0.426117	0.761215	2611	tags=26%, list=21%, signal=33%
GO_CD4_POSITIVE_ALPHA_BETA_T_CELL_ACTIVATION	18	-1.03547	0.439523	0.761813	3426	tags=50%, list=28%, signal=69%
GO_REGENERATION	110	-1.03543	0.3696	0.760971	2012	tags=30%, list=16%, signal=36%
GO_MRNA_CLEAVAGE	15	-1.03364	0.419183	0.765768	5174	tags=73%, list=42%, signal=127%
GO_DEOXYRIBOSE_PHOSPHATE_CATABOLIC_PROCESS	19	-1.03293	0.426573	0.76708	764	tags=16%, list=6%, signal=17%
GO_ORGANOPHOSPHATE_CATABOLIC_PROCESS	79	-1.03136	0.404959	0.771207	1891	tags=19%, list=15%, signal=22%
GO_MICROTUBULE_POLYMERIZATION	22	-1.03129	0.425926	0.770452	2729	tags=36%, list=22%, signal=47%
GO_ANTEROGRADE_AXONAL_TRANSPORT	18	-1.03069	0.429603	0.771428	2246	tags=28%, list=18%, signal=34%
GO_POSITIVE_REGULATION_OF_DEVELOPMENTAL_GROWTH	106	-1.03048	0.407407	0.771076	2261	tags=23%, list=19%, signal=28%
GO_VENTRICULAR_CARDIAC_MUSCLE_TISSUE_DEVELOPMENT	28	-1.02883	0.416517	0.775317	2739	tags=39%, list=22%, signal=51%
GO_FERTILIZATION	69	-1.02804	0.419732	0.776939	2563	tags=32%, list=21%, signal=40%
GO_CELLULAR_RESPONSE_TO_CALCIUM_ION	33	-1.02776	0.391697	0.776872	746	tags=15%, list=6%, signal=16%
GO_ORGANELLE_MEMBRANE_FUSION	65	-1.02679	0.425837	0.778979	2830	tags=25%, list=23%, signal=32%
GO_QUATERNARY_AMMONIUM_GROUP_TRANSPORT	15	-1.02594	0.442882	0.780778	1060	tags=20%, list=9%, signal=22%
GO_POSITIVE_REGULATION_OF_RESPONSE_TO_EXTRACELLULAR_STIMULUS	40	-1.0255	0.412478	0.781105	2100	tags=25%, list=17%, signal=30%
GO_POSITIVE_REGULATION_OF_DNA_BINDING	31	-1.02537	0.407871	0.780528	2811	tags=39%, list=23%, signal=50%
GO_REGULATION_OF_NEURON_PROJECTION_DEVELOPMENT	288	-1.02473	0.396992	0.781625	2385	tags=23%, list=20%, signal=27%
GO_REGULATION_OF_MONOOXYGENASE_ACTIVITY	45	-1.02424	0.407718	0.782203	1620	tags=20%, list=13%, signal=23%
GO_CELL_REDOX_HOMEOSTASIS	46	-1.02373	0.426786	0.782919	1963	tags=17%, list=16%, signal=21%
GO_REGULATION_OF_LYASE_ACTIVITY	37	-1.02366	0.419753	0.782144	1368	tags=24%, list=11%, signal=27%
GO_LONG_TERM_SYNAPTIC_POTENTIATION	25	-1.02221	0.445993	0.785797	1928	tags=36%, list=16%, signal=43%
GO_CELLULAR_RESPONSE_TO_HYDROGEN_PEROXIDE	50	-1.02158	0.403114	0.786773	2303	tags=26%, list=19%, signal=32%
GO_NEURON_PROJECTION_REGENERATION	22	-1.02086	0.422261	0.788068	2514	tags=45%, list=21%, signal=57%
GO_REGULATION_OF_MRNA_3_END_PROCESSING	24	-1.01792	0.435154	0.796452	1025	tags=13%, list=8%, signal=14%
GO_PROTEIN_OLIGOMERIZATION	283	-1.01726	0.430723	0.797625	2178	tags=19%, list=18%, signal=22%
GO_REGULATION_OF_MYELOID_CELL_DIFFERENTIATION	119	-1.01578	0.401977	0.801489	2909	tags=32%, list=24%, signal=42%
GO_REGULATION_OF_NITRIC_OXIDE_SYNTHASE_ACTIVITY	36	-1.01562	0.434859	0.800981	1357	tags=19%, list=11%, signal=22%
GO_POSITIVE_REGULATION_OF_PROTEIN_SERINE_THREONINE_KINASE_ACTIVITY	204	-1.01543	0.42	0.800598	1642	tags=19%, list=13%, signal=22%
GO_RESPONSE_TO_PROGESTERONE	41	-1.01485	0.447458	0.801512	1903	tags=29%, list=16%, signal=35%
GO_STEM_CELL_DIFFERENTIATION	127	-1.01467	0.429027	0.80109	1864	tags=24%, list=15%, signal=29%
GO_NEGATIVE_REGULATION_OF_ERBB_SIGNALING_PATHWAY	39	-1.01387	0.435154	0.802575	2215	tags=18%, list=18%, signal=22%
GO_REGULATION_OF_RECEPTOR_BIOSYNTHETIC_PROCESS	18	-1.01362	0.460405	0.80237	2538	tags=28%, list=21%, signal=35%
GO_PERIPHERAL_NERVOUS_SYSTEM_DEVELOPMENT	46	-1.0128	0.419628	0.803991	1754	tags=20%, list=14%, signal=23%
GO_REGULATION_OF_EPITHELIAL_CELL_PROLIFERATION	190	-1.0126	0.413043	0.803554	2548	tags=29%, list=21%, signal=37%
GO_REGULATION_OF_PROTEIN_LOCALIZATION_TO_NUCLEUS	167	-1.01201	0.418569	0.804466	2362	tags=23%, list=19%, signal=28%
GO_POSITIVE_REGULATION_OF_STRIATED_MUSCLE_CELL_DIFFERENTIATION	31	-1.01198	0.451282	0.803536	716	tags=16%, list=6%, signal=17%
GO_RESPONSE_TO_CALCIUM_ION	82	-1.01196	0.455	0.80259	854	tags=13%, list=7%, signal=14%
GO_OVULATION	15	-1.01193	0.46593	0.801699	849	tags=27%, list=7%, signal=29%
GO_REGULATION_OF_EMBRYONIC_DEVELOPMENT	75	-1.01176	0.444628	0.801219	3192	tags=35%, list=26%, signal=47%
GO_BONE_DEVELOPMENT	112	-1.01111	0.428125	0.802265	2450	tags=28%, list=20%, signal=34%
GO_GLIOGENESIS	114	-1.01074	0.437288	0.802455	2608	tags=28%, list=21%, signal=35%
GO_REGULATION_OF_GLUCOSE_TRANSPORT	76	-1.00946	0.423408	0.805619	2471	tags=34%, list=20%, signal=43%
GO_NEUROMUSCULAR_PROCESS_CONTROLLING_BALANCE	26	-1.00923	0.435943	0.805316	2585	tags=27%, list=21%, signal=34%
GO_SKELETAL_SYSTEM_MORPHOGENESIS	135	-1.00836	0.43975	0.807041	2644	tags=29%, list=22%, signal=36%
GO_NEGATIVE_REGULATION_OF_DNA_BIOSYNTHETIC_PROCESS	24	-1.00821	0.471795	0.806575	3510	tags=46%, list=29%, signal=64%
GO_MONOVALENT_INORGANIC_CATION_TRANSPORT	219	-1.00723	0.420091	0.808682	1896	tags=18%, list=16%, signal=21%
GO_LONG_CHAIN_FATTY_ACID_TRANSPORT	24	-1.00692	0.441696	0.808679	1060	tags=21%, list=9%, signal=23%
GO_EAR_DEVELOPMENT	128	-1.0062	0.443182	0.809956	1192	tags=16%, list=10%, signal=18%
GO_VESICLE_LOCALIZATION	158	-1.00392	0.449527	0.816414	1982	tags=17%, list=16%, signal=20%
GO_REGULATION_OF_STEROID_METABOLIC_PROCESS	49	-1.00338	0.43088	0.817162	1663	tags=20%, list=14%, signal=24%
GO_POSITIVE_REGULATION_OF_ORGANELLE_ORGANIZATION	431	-1.00251	0.427762	0.818983	2295	tags=20%, list=19%, signal=24%
GO_APOPTOTIC_SIGNALING_PATHWAY	232	-1.00112	0.468563	0.822426	1826	tags=16%, list=15%, signal=18%
GO_POSITIVE_REGULATION_OF_DNA_TEMPLATED_TRANSCRIPTION_INITIATION	21	-1.00067	0.468198	0.822908	2717	tags=29%, list=22%, signal=37%
GO_AMIDE_TRANSPORT	49	-1.00002	0.457295	0.823927	2327	tags=31%, list=19%, signal=38%
GO_IMMUNOGLOBULIN_PRODUCTION_INVOLVED_IN_IMMUNOGLOBULIN_MEDIATED_IMMUNE_RESPONSE	15	-0.999807	0.487455	0.823639	2154	tags=40%, list=18%, signal=49%
GO_NUCLEOBASE_CONTAINING_COMPOUND_TRANSPORT	156	-0.999538	0.442308	0.823581	3496	tags=35%, list=29%, signal=49%
GO_NUCLEOSIDE_PHOSPHATE_BIOSYNTHETIC_PROCESS	134	-0.998654	0.466877	0.825447	2142	tags=22%, list=18%, signal=27%
GO_NEGATIVE_REGULATION_OF_NERVOUS_SYSTEM_DEVELOPMENT	182	-0.997871	0.4528	0.826989	2353	tags=25%, list=19%, signal=30%
GO_RESPONSE_TO_ESTRADIOL	98	-0.997379	0.453311	0.827668	2239	tags=28%, list=18%, signal=33%
GO_REGULATION_OF_B_CELL_PROLIFERATION	33	-0.99691	0.472172	0.828188	201	tags=12%, list=2%, signal=12%
GO_EPITHELIAL_TO_MESENCHYMAL_TRANSITION	40	-0.996505	0.454545	0.828424	1797	tags=28%, list=15%, signal=32%
GO_INTRINSIC_APOPTOTIC_SIGNALING_PATHWAY_IN_RESPONSE_TO_DNA_DAMAGE	59	-0.996163	0.481034	0.82843	2011	tags=22%, list=16%, signal=26%
GO_SPLICEOSOMAL_COMPLEX_ASSEMBLY	41	-0.996026	0.455986	0.827898	4301	tags=39%, list=35%, signal=60%
GO_CARDIAC_CHAMBER_MORPHOGENESIS	72	-0.995576	0.463934	0.828341	2532	tags=42%, list=21%, signal=52%
GO_REGULATION_OF_CARBOHYDRATE_BIOSYNTHETIC_PROCESS	56	-0.995364	0.461538	0.828064	2309	tags=25%, list=19%, signal=31%
GO_ARTERY_MORPHOGENESIS	40	-0.993962	0.486014	0.831628	1874	tags=28%, list=15%, signal=32%
GO_MESODERMAL_CELL_DIFFERENTIATION	16	-0.993776	0.459559	0.83125	1874	tags=31%, list=15%, signal=37%
GO_ORGANIC_HYDROXY_COMPOUND_TRANSPORT	80	-0.992825	0.494932	0.833276	1143	tags=15%, list=9%, signal=16%
GO_ASSOCIATIVE_LEARNING	40	-0.992709	0.474403	0.832624	1368	tags=20%, list=11%, signal=22%
GO_REPLACEMENT_OSSIFICATION	21	-0.990714	0.464286	0.837911	2608	tags=48%, list=21%, signal=60%
GO_CELL_CYCLE_ARREST	119	-0.990407	0.474832	0.837893	2178	tags=19%, list=18%, signal=23%
GO_ODONTOGENESIS_OF_DENTIN_CONTAINING_TOOTH	49	-0.990239	0.450658	0.837433	2196	tags=37%, list=18%, signal=45%
GO_POSITIVE_REGULATION_OF_SKELETAL_MUSCLE_TISSUE_DEVELOPMENT	16	-0.990102	0.469725	0.83688	2178	tags=38%, list=18%, signal=46%
GO_REGULATION_OF_TELOMERASE_ACTIVITY	35	-0.989505	0.471304	0.837834	2538	tags=29%, list=21%, signal=36%
GO_C21_STEROID_HORMONE_METABOLIC_PROCESS	17	-0.988444	0.48244	0.840172	400	tags=12%, list=3%, signal=12%
GO_RESPIRATORY_GASEOUS_EXCHANGE	26	-0.988162	0.497326	0.840074	1731	tags=23%, list=14%, signal=27%
GO_PROTEIN_LOCALIZATION_TO_ORGANELLE	463	-0.98791	0.493094	0.839901	2470	tags=18%, list=20%, signal=22%
GO_REGULATION_OF_MEMBRANE_DEPOLARIZATION	26	-0.987194	0.467372	0.841157	1694	tags=31%, list=14%, signal=36%
GO_POSITIVE_REGULATION_OF_NERVOUS_SYSTEM_DEVELOPMENT	287	-0.987171	0.494689	0.840215	2303	tags=23%, list=19%, signal=28%
GO_MORPHOGENESIS_OF_A_BRANCHING_STRUCTURE	113	-0.986716	0.479201	0.840686	1874	tags=24%, list=15%, signal=28%
GO_POSITIVE_REGULATION_OF_LIPID_METABOLIC_PROCESS	81	-0.985242	0.482112	0.844522	2233	tags=25%, list=18%, signal=30%
GO_MOTOR_NEURON_AXON_GUIDANCE	19	-0.984877	0.472795	0.84472	2700	tags=42%, list=22%, signal=54%
GO_GLANDULAR_EPITHELIAL_CELL_DIFFERENTIATION	22	-0.984621	0.46543	0.844532	2012	tags=32%, list=16%, signal=38%
GO_REGULATION_OF_SKELETAL_MUSCLE_TISSUE_DEVELOPMENT	32	-0.984492	0.478559	0.843951	2178	tags=31%, list=18%, signal=38%
GO_NEURAL_NUCLEUS_DEVELOPMENT	45	-0.984232	0.478632	0.843835	2438	tags=27%, list=20%, signal=33%
GO_RESPONSE_TO_ESTROGEN	145	-0.984212	0.493827	0.842905	2259	tags=27%, list=18%, signal=33%
GO_RETROGRADE_PROTEIN_TRANSPORT_ER_TO_CYTOSOL	15	-0.983724	0.490266	0.84344	116	tags=7%, list=1%, signal=7%
GO_PROTEIN_DEPHOSPHORYLATION	142	-0.982722	0.496825	0.845508	3456	tags=35%, list=28%, signal=48%
GO_POSITIVE_REGULATION_OF_MICROTUBULE_POLYMERIZATION_OR_DEPOLYMERIZATION	16	-0.982404	0.498233	0.845528	2572	tags=25%, list=21%, signal=32%
GO_REGULATION_OF_MICROTUBULE_POLYMERIZATION	24	-0.982309	0.474957	0.844858	2471	tags=25%, list=20%, signal=31%
GO_OLIGODENDROCYTE_DIFFERENTIATION	40	-0.982291	0.478485	0.843947	2589	tags=30%, list=21%, signal=38%
GO_CARDIAC_SEPTUM_DEVELOPMENT	66	-0.981939	0.504363	0.844082	2315	tags=38%, list=19%, signal=46%
GO_MUSCLE_STRUCTURE_DEVELOPMENT	285	-0.981172	0.497006	0.845514	2437	tags=26%, list=20%, signal=32%
GO_ESTROGEN_METABOLIC_PROCESS	16	-0.980947	0.478182	0.84519	268	tags=13%, list=2%, signal=13%
GO_REGULATION_OF_DEPHOSPHORYLATION	106	-0.980621	0.496667	0.845293	2811	tags=24%, list=23%, signal=30%
GO_BLOOD_VESSEL_ENDOTHELIAL_CELL_MIGRATION	21	-0.980611	0.481413	0.84434	2130	tags=33%, list=17%, signal=40%
GO_REGULATION_OF_HORMONE_LEVELS	264	-0.980268	0.512158	0.844426	2572	tags=30%, list=21%, signal=37%
GO_REGULATION_OF_ATPASE_ACTIVITY	46	-0.980062	0.473118	0.844101	1617	tags=15%, list=13%, signal=17%
GO_RESPIRATORY_SYSTEM_DEVELOPMENT	141	-0.979274	0.487302	0.84572	2196	tags=29%, list=18%, signal=35%
GO_POSTTRANSCRIPTIONAL_GENE_SILENCING	31	-0.978189	0.483421	0.848128	1704	tags=16%, list=14%, signal=19%
GO_SPLEEN_DEVELOPMENT	28	-0.977684	0.492701	0.848758	2225	tags=25%, list=18%, signal=30%
GO_REGULATION_OF_MACROPHAGE_DERIVED_FOAM_CELL_DIFFERENTIATION	15	-0.977659	0.491773	0.847861	140	tags=13%, list=1%, signal=13%
GO_MRNA_PROCESSING	343	-0.977581	0.512748	0.847138	3633	tags=29%, list=30%, signal=40%
GO_REGULATION_OF_LIPID_BIOSYNTHETIC_PROCESS	88	-0.977034	0.493377	0.847923	1663	tags=18%, list=14%, signal=21%
GO_ESTABLISHMENT_OF_CELL_POLARITY	68	-0.976814	0.489002	0.847633	1874	tags=21%, list=15%, signal=24%
GO_RESPONSE_TO_PEPTIDE	268	-0.976238	0.497791	0.848504	2605	tags=27%, list=21%, signal=34%
GO_REGULATION_OF_EPIDERMIS_DEVELOPMENT	40	-0.976178	0.479718	0.847706	2780	tags=40%, list=23%, signal=52%
GO_EMBRYONIC_HEART_TUBE_MORPHOGENESIS	43	-0.976036	0.500928	0.847175	1851	tags=23%, list=15%, signal=27%
GO_SMALL_GTPASE_MEDIATED_SIGNAL_TRANSDUCTION	273	-0.975881	0.534226	0.846698	2722	tags=25%, list=22%, signal=31%
GO_SMAD_PROTEIN_SIGNAL_TRANSDUCTION	33	-0.974901	0.506108	0.848756	2514	tags=39%, list=21%, signal=49%
GO_ORGANIC_ACID_TRANSMEMBRANE_TRANSPORT	62	-0.973831	0.488136	0.851184	1339	tags=19%, list=11%, signal=22%
GO_MATERNAL_PLACENTA_DEVELOPMENT	26	-0.973493	0.493892	0.851284	2496	tags=38%, list=20%, signal=48%
GO_MYELOID_CELL_DIFFERENTIATION	134	-0.972719	0.495146	0.852668	2709	tags=32%, list=22%, signal=41%
GO_REGULATION_OF_ESTABLISHMENT_OF_PROTEIN_LOCALIZATION_TO_MITOCHONDRION	99	-0.97242	0.488746	0.852652	2270	tags=18%, list=19%, signal=22%
GO_PROTEIN_AUTOUBIQUITINATION	42	-0.972415	0.507143	0.851698	1010	tags=10%, list=8%, signal=10%
GO_RESPONSE_TO_ZINC_ION	31	-0.972212	0.520408	0.851385	2156	tags=32%, list=18%, signal=39%
GO_LIPID_BIOSYNTHETIC_PROCESS	371	-0.971793	0.546282	0.851695	2416	tags=22%, list=20%, signal=26%
GO_INSULIN_RECEPTOR_SIGNALING_PATHWAY	66	-0.971152	0.487055	0.85267	1077	tags=11%, list=9%, signal=12%
GO_NEGATIVE_REGULATION_OF_ORGANELLE_ASSEMBLY	18	-0.970731	0.492565	0.853052	3004	tags=33%, list=25%, signal=44%
GO_HEART_DEVELOPMENT	340	-0.970345	0.564516	0.853359	2538	tags=27%, list=21%, signal=33%
GO_PEPTIDYL_TYROSINE_MODIFICATION	119	-0.97029	0.541463	0.852569	1464	tags=17%, list=12%, signal=19%
GO_POSITIVE_REGULATION_OF_PROTEIN_IMPORT	75	-0.969973	0.516447	0.852645	2303	tags=29%, list=19%, signal=36%
GO_POSITIVE_REGULATION_OF_EMBRYONIC_DEVELOPMENT	19	-0.969799	0.518182	0.852161	3126	tags=37%, list=26%, signal=49%
GO_RESPONSE_TO_IMMOBILIZATION_STRESS	15	-0.969281	0.529837	0.852898	3151	tags=53%, list=26%, signal=72%
GO_CARDIAC_SEPTUM_MORPHOGENESIS	36	-0.968754	0.508503	0.853587	2225	tags=42%, list=18%, signal=51%
GO_RNA_SPLICING	300	-0.967854	0.553412	0.855363	3633	tags=30%, list=30%, signal=41%
GO_LIPID_PHOSPHORYLATION	65	-0.967151	0.508741	0.856497	2715	tags=32%, list=22%, signal=41%
GO_CELLULAR_RESPONSE_TO_EPIDERMAL_GROWTH_FACTOR_STIMULUS	20	-0.966632	0.515151	0.857073	3172	tags=45%, list=26%, signal=61%
GO_CARDIAC_ATRIUM_DEVELOPMENT	22	-0.966613	0.531732	0.856163	2225	tags=32%, list=18%, signal=39%
GO_REGULATION_OF_CELLULAR_KETONE_METABOLIC_PROCESS	123	-0.966028	0.532915	0.856967	1663	tags=15%, list=14%, signal=17%
GO_POSITIVE_REGULATION_OF_TYROSINE_PHOSPHORYLATION_OF_STAT3_PROTEIN	22	-0.965984	0.515901	0.856124	1018	tags=23%, list=8%, signal=25%
GO_INACTIVATION_OF_MAPK_ACTIVITY	21	-0.965542	0.507435	0.856527	3423	tags=43%, list=28%, signal=59%
GO_SMOOTH_MUSCLE_CELL_DIFFERENTIATION	24	-0.964493	0.525641	0.858803	1874	tags=29%, list=15%, signal=34%
GO_MUSCLE_ORGAN_DEVELOPMENT	175	-0.963654	0.547352	0.860393	2532	tags=29%, list=21%, signal=36%
GO_REGULATION_OF_CALCIUM_MEDIATED_SIGNALING	39	-0.963547	0.516246	0.859791	2811	tags=31%, list=23%, signal=40%
GO_ANTIGEN_PROCESSING_AND_PRESENTATION_OF_PEPTIDE_ANTIGEN	126	-0.9633	0.5311	0.859588	1304	tags=11%, list=11%, signal=12%
GO_GLAND_MORPHOGENESIS	66	-0.962585	0.51419	0.860801	992	tags=18%, list=8%, signal=20%
GO_PERIPHERAL_NERVOUS_SYSTEM_AXON_ENSHEATHMENT	15	-0.962083	0.500924	0.861431	29	tags=7%, list=0%, signal=7%
GO_SENSORY_PERCEPTION_OF_CHEMICAL_STIMULUS	28	-0.961825	0.510101	0.861258	1249	tags=25%, list=10%, signal=28%
GO_FATTY_ACID_TRANSPORT	34	-0.960916	0.490231	0.863116	1060	tags=18%, list=9%, signal=19%
GO_EPITHELIAL_TUBE_BRANCHING_INVOLVED_IN_LUNG_MORPHOGENESIS	17	-0.960803	0.522305	0.86254	2890	tags=53%, list=24%, signal=69%
GO_RESPONSE_TO_GROWTH_FACTOR	333	-0.960421	0.588235	0.862781	2130	tags=20%, list=17%, signal=24%
GO_LAMELLIPODIUM_ASSEMBLY	23	-0.960151	0.515151	0.862622	1897	tags=30%, list=16%, signal=36%
GO_SPROUTING_ANGIOGENESIS	35	-0.959769	0.513465	0.862886	1851	tags=29%, list=15%, signal=34%
GO_REGULATION_OF_PATHWAY_RESTRICTED_SMAD_PROTEIN_PHOSPHORYLATION	36	-0.958882	0.520761	0.864645	1422	tags=28%, list=12%, signal=31%
GO_AMINO_ACID_TRANSMEMBRANE_TRANSPORT	39	-0.958387	0.538194	0.865233	1339	tags=21%, list=11%, signal=23%
GO_CARDIAC_CHAMBER_DEVELOPMENT	104	-0.958099	0.53367	0.865188	2739	tags=39%, list=22%, signal=50%
GO_HEART_MORPHOGENESIS	149	-0.957827	0.565916	0.865076	2012	tags=24%, list=16%, signal=29%
GO_REGULATION_OF_LIPASE_ACTIVITY	42	-0.957265	0.519435	0.865801	618	tags=10%, list=5%, signal=10%
GO_B_CELL_ACTIVATION	72	-0.957134	0.524055	0.86526	2168	tags=26%, list=18%, signal=32%
GO_XENOPHAGY	71	-0.957125	0.535831	0.864343	1810	tags=21%, list=15%, signal=25%
GO_REGULATION_OF_CALCIUM_ION_DEPENDENT_EXOCYTOSIS	41	-0.956375	0.535163	0.865723	1982	tags=22%, list=16%, signal=26%
GO_NEGATIVE_REGULATION_OF_CANONICAL_WNT_SIGNALING_PATHWAY	130	-0.954671	0.557845	0.869893	1323	tags=14%, list=11%, signal=15%
GO_NEGATIVE_REGULATION_OF_DENDRITE_DEVELOPMENT	24	-0.95409	0.545769	0.870723	2589	tags=46%, list=21%, signal=58%
GO_NEGATIVE_REGULATION_OF_PROTEIN_ACETYLATION	17	-0.954014	0.510129	0.870014	1791	tags=29%, list=15%, signal=34%
GO_NEGATIVE_REGULATION_OF_NEURON_DIFFERENTIATION	133	-0.953846	0.58567	0.869599	2927	tags=31%, list=24%, signal=40%
GO_CARDIAC_MUSCLE_CELL_CONTRACTION	15	-0.953411	0.535373	0.87007	1782	tags=40%, list=15%, signal=47%
GO_CELLULAR_HORMONE_METABOLIC_PROCESS	62	-0.952924	0.542484	0.870618	2181	tags=31%, list=18%, signal=37%
GO_REGULATION_OF_GROWTH	432	-0.952084	0.615063	0.872241	2387	tags=22%, list=20%, signal=26%
GO_AORTA_MORPHOGENESIS	17	-0.951423	0.533945	0.873243	543	tags=12%, list=4%, signal=12%
GO_BEHAVIOR	280	-0.950663	0.607727	0.87469	2752	tags=31%, list=23%, signal=39%
GO_AXON_REGENERATION	15	-0.95048	0.5375	0.874282	667	tags=20%, list=5%, signal=21%
GO_ESTABLISHMENT_OR_MAINTENANCE_OF_EPITHELIAL_CELL_APICAL_BASAL_POLARITY	21	-0.950018	0.547703	0.874745	14	tags=5%, list=0%, signal=5%
GO_REGULATION_OF_NOTCH_SIGNALING_PATHWAY	45	-0.949658	0.538324	0.874882	1731	tags=20%, list=14%, signal=23%
GO_NEGATIVE_REGULATION_OF_MYELOID_CELL_DIFFERENTIATION	52	-0.949597	0.55095	0.874097	2655	tags=33%, list=22%, signal=42%
GO_RESPONSE_TO_COLD	31	-0.949407	0.529101	0.873735	3664	tags=48%, list=30%, signal=69%
GO_NEGATIVE_REGULATION_OF_ENDOTHELIAL_CELL_MIGRATION	24	-0.949226	0.540835	0.873363	2275	tags=25%, list=19%, signal=31%
GO_ACTIN_FILAMENT_BASED_MOVEMENT	47	-0.948987	0.514035	0.87319	2072	tags=32%, list=17%, signal=38%
GO_RESPONSE_TO_BMP	58	-0.948171	0.537438	0.874707	2295	tags=36%, list=19%, signal=44%
GO_HEMATOPOIETIC_PROGENITOR_CELL_DIFFERENTIATION	71	-0.947911	0.562607	0.874559	3620	tags=41%, list=30%, signal=58%
GO_POSITIVE_REGULATION_OF_CELL_GROWTH	102	-0.947886	0.564407	0.873687	2347	tags=21%, list=19%, signal=25%
GO_REGULATION_OF_BIOMINERAL_TISSUE_DEVELOPMENT	52	-0.947748	0.548611	0.873174	2107	tags=29%, list=17%, signal=35%
GO_REGULATION_OF_GLUCOSE_METABOLIC_PROCESS	72	-0.947699	0.556738	0.872386	2309	tags=26%, list=19%, signal=32%
GO_REGULATION_OF_DENDRITE_MORPHOGENESIS	59	-0.94714	0.536946	0.873159	2368	tags=25%, list=19%, signal=31%
GO_RNA_DEPENDENT_DNA_BIOSYNTHETIC_PROCESS	20	-0.946799	0.52305	0.873285	2470	tags=25%, list=20%, signal=31%
GO_SIALYLATION	17	-0.946291	0.534759	0.873873	748	tags=18%, list=6%, signal=19%
GO_B_CELL_ACTIVATION_INVOLVED_IN_IMMUNE_RESPONSE	26	-0.946085	0.545287	0.873536	2154	tags=31%, list=18%, signal=37%
GO_LUNG_MORPHOGENESIS	33	-0.945761	0.558219	0.873585	2090	tags=36%, list=17%, signal=44%
GO_POSITIVE_REGULATION_OF_CELLULAR_PROTEIN_LOCALIZATION	275	-0.945279	0.615975	0.874029	2303	tags=21%, list=19%, signal=25%
GO_CARDIOCYTE_DIFFERENTIATION	64	-0.944701	0.530035	0.874888	2428	tags=33%, list=20%, signal=41%
GO_VENTRICULAR_SEPTUM_DEVELOPMENT	41	-0.944542	0.533448	0.874416	2315	tags=39%, list=19%, signal=48%
GO_ADULT_LOCOMOTORY_BEHAVIOR	45	-0.944537	0.558669	0.873506	2331	tags=31%, list=19%, signal=38%
GO_MEMBRANE_LIPID_METABOLIC_PROCESS	135	-0.94311	0.585977	0.876879	1717	tags=16%, list=14%, signal=19%
GO_EPIDERMAL_GROWTH_FACTOR_RECEPTOR_SIGNALING_PATHWAY	46	-0.943109	0.573129	0.875956	3215	tags=37%, list=26%, signal=50%
GO_NEURON_NEURON_SYNAPTIC_TRANSMISSION	27	-0.941913	0.574205	0.878603	2152	tags=37%, list=18%, signal=45%
GO_REGULATION_OF_ORGAN_GROWTH	53	-0.941813	0.550085	0.877957	2353	tags=28%, list=19%, signal=35%
GO_POSITIVE_REGULATION_OF_MYELOID_LEUKOCYTE_DIFFERENTIATION	31	-0.941598	0.55348	0.877688	2514	tags=35%, list=21%, signal=45%
GO_MICROTUBULE_BUNDLE_FORMATION	42	-0.940013	0.563667	0.88148	2868	tags=31%, list=23%, signal=40%
GO_REGULATION_OF_PH	59	-0.939884	0.57016	0.880907	953	tags=15%, list=8%, signal=16%
GO_ARTERY_DEVELOPMENT	62	-0.93948	0.569282	0.881187	2196	tags=29%, list=18%, signal=35%
GO_PROTEIN_SECRETION	67	-0.939368	0.548718	0.880629	2447	tags=27%, list=20%, signal=33%
GO_COFACTOR_TRANSPORT	20	-0.939298	0.560403	0.879889	1703	tags=25%, list=14%, signal=29%
GO_REGULATION_OF_GENERATION_OF_PRECURSOR_METABOLITES_AND_ENERGY	62	-0.937928	0.567114	0.883075	2992	tags=34%, list=24%, signal=45%
GO_POSITIVE_REGULATION_OF_CELL_MORPHOGENESIS_INVOLVED_IN_DIFFERENTIATION	128	-0.937805	0.62585	0.882486	2385	tags=20%, list=20%, signal=24%
GO_CARDIAC_VENTRICLE_DEVELOPMENT	74	-0.937367	0.557214	0.882916	2739	tags=41%, list=22%, signal=52%
GO_RNA_PHOSPHODIESTER_BOND_HYDROLYSIS	90	-0.937361	0.612903	0.882007	3896	tags=36%, list=32%, signal=52%
GO_RESPONSE_TO_LIGHT_STIMULUS	194	-0.937218	0.628834	0.881473	2178	tags=21%, list=18%, signal=25%
GO_MACROMOLECULAR_COMPLEX_DISASSEMBLY	162	-0.936312	0.621875	0.883173	2232	tags=14%, list=18%, signal=16%
GO_CELLULAR_RESPONSE_TO_ABIOTIC_STIMULUS	187	-0.935777	0.623476	0.88388	2650	tags=28%, list=22%, signal=35%
GO_NITROGEN_COMPOUND_TRANSPORT	323	-0.934812	0.671131	0.885842	3075	tags=28%, list=25%, signal=37%
GO_REGULATION_OF_NEUROTRANSMITTER_SECRETION	31	-0.93471	0.545455	0.885208	2722	tags=29%, list=22%, signal=37%
GO_CELLULAR_RESPONSE_TO_PROSTAGLANDIN_STIMULUS	18	-0.933901	0.547445	0.886699	2538	tags=33%, list=21%, signal=42%
GO_HEART_TRABECULA_MORPHOGENESIS	21	-0.933748	0.529412	0.886249	2532	tags=38%, list=21%, signal=48%
GO_REGULATION_OF_RECEPTOR_ACTIVITY	77	-0.933351	0.579336	0.886515	2811	tags=30%, list=23%, signal=39%
GO_METAL_ION_TRANSPORT	301	-0.932605	0.663265	0.887794	1896	tags=17%, list=16%, signal=20%
GO_NEGATIVE_REGULATION_OF_TRANSCRIPTION_FACTOR_IMPORT_INTO_NUCLEUS	32	-0.932242	0.573171	0.887888	3131	tags=38%, list=26%, signal=50%
GO_POSITIVE_REGULATION_OF_STEM_CELL_DIFFERENTIATION	38	-0.931555	0.58446	0.888958	2295	tags=29%, list=19%, signal=36%
GO_SKIN_EPIDERMIS_DEVELOPMENT	46	-0.930871	0.579861	0.890039	1826	tags=22%, list=15%, signal=25%
GO_REGULATION_OF_PROTEIN_IMPORT	137	-0.930751	0.62945	0.889467	2362	tags=25%, list=19%, signal=30%
GO_NEGATIVE_REGULATION_OF_RNA_SPLICING	21	-0.93063	0.553603	0.888925	4695	tags=48%, list=38%, signal=77%
GO_ISOPRENOID_METABOLIC_PROCESS	68	-0.930211	0.595993	0.88926	1049	tags=13%, list=9%, signal=14%
GO_NUCLEOTIDE_EXCISION_REPAIR_PREINCISION_COMPLEX_STABILIZATION	19	-0.929717	0.552448	0.889813	3135	tags=37%, list=26%, signal=49%
GO_REGULATION_OF_CANONICAL_WNT_SIGNALING_PATHWAY	184	-0.928706	0.651306	0.89177	1087	tags=12%, list=9%, signal=13%
GO_CELL_PART_MORPHOGENESIS	440	-0.928584	0.721986	0.891209	2466	tags=25%, list=20%, signal=30%
GO_REGULATION_OF_BMP_SIGNALING_PATHWAY	49	-0.928438	0.609842	0.890749	1513	tags=22%, list=12%, signal=26%
GO_POSITIVE_REGULATION_OF_NUCLEOCYTOPLASMIC_TRANSPORT	92	-0.928416	0.6	0.889872	2303	tags=28%, list=19%, signal=35%
GO_MITOCHONDRIAL_TRANSPORT	144	-0.92838	0.629969	0.889067	1060	tags=8%, list=9%, signal=9%
GO_DEVELOPMENTAL_PROGRAMMED_CELL_DEATH	19	-0.928097	0.564602	0.889028	2333	tags=42%, list=19%, signal=52%
GO_REACTIVE_OXYGEN_SPECIES_METABOLIC_PROCESS	60	-0.927273	0.588138	0.8904	1361	tags=15%, list=11%, signal=17%
GO_POSITIVE_REGULATION_OF_DENDRITE_MORPHOGENESIS	27	-0.925989	0.595745	0.8932	444	tags=7%, list=4%, signal=8%
GO_ODONTOGENESIS	69	-0.925857	0.596434	0.892674	1864	tags=28%, list=15%, signal=32%
GO_REGULATION_OF_NEUROTRANSMITTER_TRANSPORT	37	-0.925788	0.576923	0.891979	2722	tags=30%, list=22%, signal=38%
GO_RESPONSE_TO_ANTIBIOTIC	40	-0.92564	0.581272	0.891509	982	tags=13%, list=8%, signal=14%
GO_POSITIVE_REGULATION_OF_GLIOGENESIS	35	-0.925523	0.586667	0.890977	1230	tags=20%, list=10%, signal=22%
GO_REGULATION_OF_SODIUM_ION_TRANSPORT	45	-0.924803	0.586207	0.892191	2225	tags=24%, list=18%, signal=30%
GO_POSITIVE_REGULATION_OF_DEPHOSPHORYLATION	33	-0.9242	0.579892	0.893022	802	tags=12%, list=7%, signal=13%
GO_DSRNA_FRAGMENTATION	16	-0.924106	0.577281	0.892376	802	tags=13%, list=7%, signal=13%
GO_REGULATION_OF_POSTTRANSCRIPTIONAL_GENE_SILENCING	16	-0.923051	0.5918	0.894635	1704	tags=19%, list=14%, signal=22%
GO_PROTEIN_EXIT_FROM_ENDOPLASMIC_RETICULUM	19	-0.922842	0.575652	0.894322	116	tags=5%, list=1%, signal=5%
GO_RESPONSE_TO_VITAMIN_D	25	-0.922715	0.558621	0.89377	2162	tags=36%, list=18%, signal=44%
GO_ORGANOPHOSPHATE_BIOSYNTHETIC_PROCESS	333	-0.921619	0.713246	0.896041	2720	tags=22%, list=22%, signal=28%
GO_EXTRINSIC_APOPTOTIC_SIGNALING_PATHWAY	79	-0.92108	0.603896	0.896708	1568	tags=13%, list=13%, signal=14%
GO_REGULATION_OF_CELLULAR_PROTEIN_LOCALIZATION	429	-0.920924	0.715278	0.896259	2304	tags=19%, list=19%, signal=23%
GO_AMINO_ACID_TRANSPORT	74	-0.920786	0.611842	0.895764	1339	tags=18%, list=11%, signal=20%
GO_REGULATION_OF_EPITHELIAL_TO_MESENCHYMAL_TRANSITION	47	-0.920431	0.585034	0.89587	1470	tags=21%, list=12%, signal=24%
GO_REGULATION_OF_INTRACELLULAR_ESTROGEN_RECEPTOR_SIGNALING_PATHWAY	21	-0.92043	0.557692	0.894975	2389	tags=29%, list=20%, signal=35%
GO_LUNG_EPITHELIUM_DEVELOPMENT	25	-0.920207	0.555957	0.894721	2131	tags=40%, list=17%, signal=48%
GO_EYE_DEVELOPMENT	214	-0.919391	0.664179	0.896162	2315	tags=25%, list=19%, signal=31%
GO_NUCLEOSIDE_MONOPHOSPHATE_BIOSYNTHETIC_PROCESS	70	-0.919342	0.613861	0.895397	2677	tags=26%, list=22%, signal=33%
GO_RECEPTOR_CLUSTERING	28	-0.917294	0.607017	0.900208	2638	tags=36%, list=22%, signal=45%
GO_VENTRICULAR_SEPTUM_MORPHOGENESIS	22	-0.91613	0.576182	0.902689	2225	tags=45%, list=18%, signal=55%
GO_PATTERNING_OF_BLOOD_VESSELS	26	-0.916009	0.556351	0.902155	2130	tags=35%, list=17%, signal=42%
GO_SCHWANN_CELL_DEVELOPMENT	19	-0.91525	0.580224	0.903431	29	tags=5%, list=0%, signal=5%
GO_POSITIVE_REGULATION_OF_ACTIN_FILAMENT_BUNDLE_ASSEMBLY	34	-0.91409	0.59699	0.905855	1687	tags=21%, list=14%, signal=24%
GO_INORGANIC_ION_TRANSMEMBRANE_TRANSPORT	285	-0.913862	0.718417	0.905603	1896	tags=18%, list=16%, signal=21%
GO_RESPONSE_TO_PROSTAGLANDIN_E	19	-0.912459	0.6	0.908672	2538	tags=42%, list=21%, signal=53%
GO_PROTEIN_PALMITOYLATION	22	-0.911462	0.620321	0.91057	1312	tags=14%, list=11%, signal=15%
GO_NEGATIVE_REGULATION_OF_PEPTIDYL_TYROSINE_PHOSPHORYLATION	28	-0.911157	0.586031	0.910596	2550	tags=32%, list=21%, signal=41%
GO_REGULATION_OF_PEPTIDYL_SERINE_PHOSPHORYLATION	74	-0.910564	0.642289	0.911312	2258	tags=22%, list=18%, signal=26%
GO_CARDIAC_MUSCLE_TISSUE_DEVELOPMENT	93	-0.910069	0.657095	0.911768	2012	tags=26%, list=16%, signal=31%
GO_REGULATION_OF_RESPONSE_TO_EXTRACELLULAR_STIMULUS	143	-0.909749	0.661927	0.911746	2414	tags=20%, list=20%, signal=24%
GO_REGULATION_OF_EXOCYTOSIS	112	-0.909712	0.657377	0.910951	2980	tags=29%, list=24%, signal=39%
GO_REGULATION_OF_EPIDERMAL_GROWTH_FACTOR_ACTIVATED_RECEPTOR_ACTIVITY	15	-0.909382	0.571936	0.910991	2215	tags=27%, list=18%, signal=33%
GO_POSITIVE_REGULATION_OF_MYELOID_CELL_DIFFERENTIATION	54	-0.909378	0.594549	0.910106	2514	tags=30%, list=21%, signal=37%
GO_SINGLE_ORGANISM_MEMBRANE_FUSION	86	-0.908959	0.645108	0.91037	2830	tags=26%, list=23%, signal=33%
GO_GLYCOLIPID_BIOSYNTHETIC_PROCESS	47	-0.907344	0.626786	0.913806	1677	tags=17%, list=14%, signal=20%
GO_FOLIC_ACID_CONTAINING_COMPOUND_METABOLIC_PROCESS	22	-0.906581	0.571429	0.915077	2156	tags=32%, list=18%, signal=39%
GO_REGULATION_OF_EPIDERMAL_CELL_DIFFERENTIATION	26	-0.906062	0.597884	0.915639	2780	tags=38%, list=23%, signal=50%
GO_PROTEIN_ALKYLATION	85	-0.905717	0.655518	0.915688	2433	tags=22%, list=20%, signal=28%
GO_MULTI_ORGANISM_ORGANELLE_ORGANIZATION	21	-0.905652	0.58864	0.914975	852	tags=10%, list=7%, signal=10%
GO_REGULATION_OF_PROTEIN_IMPORT_INTO_NUCLEUS_TRANSLOCATION	17	-0.904897	0.616071	0.916176	1524	tags=24%, list=12%, signal=27%
GO_B_CELL_RECEPTOR_SIGNALING_PATHWAY	16	-0.90364	0.604203	0.918793	174	tags=13%, list=1%, signal=13%
GO_CELLULAR_RESPONSE_TO_OXYGEN_LEVELS	113	-0.903511	0.67863	0.91826	1524	tags=16%, list=12%, signal=18%
GO_REGULATION_OF_HEART_MORPHOGENESIS	23	-0.903094	0.591549	0.918552	716	tags=17%, list=6%, signal=18%
GO_STEROL_METABOLIC_PROCESS	83	-0.903077	0.667763	0.917709	1466	tags=17%, list=12%, signal=19%
GO_REGULATION_OF_ORGAN_MORPHOGENESIS	177	-0.902715	0.709828	0.91778	1354	tags=15%, list=11%, signal=16%
GO_REGULATION_OF_PEPTIDYL_THREONINE_PHOSPHORYLATION	29	-0.902466	0.611399	0.917516	3151	tags=34%, list=26%, signal=46%
GO_RESPONSE_TO_LITHIUM_ION	17	-0.902354	0.601436	0.916927	2162	tags=35%, list=18%, signal=43%
GO_SINGLE_ORGANISM_BEHAVIOR	212	-0.902018	0.70852	0.91699	2199	tags=22%, list=18%, signal=27%
GO_INTRINSIC_APOPTOTIC_SIGNALING_PATHWAY_IN_RESPONSE_TO_DNA_DAMAGE_BY_P53_CLASS_MEDIATOR	25	-0.901948	0.608696	0.916276	1715	tags=24%, list=14%, signal=28%
GO_MAMMARY_GLAND_EPITHELIUM_DEVELOPMENT	35	-0.901925	0.604278	0.915445	2299	tags=26%, list=19%, signal=32%
GO_SIGNAL_TRANSDUCTION_BY_PROTEIN_PHOSPHORYLATION	284	-0.901011	0.753623	0.916968	2436	tags=21%, list=20%, signal=26%
GO_EMBRYONIC_DIGESTIVE_TRACT_DEVELOPMENT	21	-0.900866	0.601802	0.916479	2196	tags=43%, list=18%, signal=52%
GO_POSITIVE_REGULATION_OF_STRESS_ACTIVATED_PROTEIN_KINASE_SIGNALING_CASCADE	91	-0.90056	0.67541	0.916422	1642	tags=20%, list=13%, signal=23%
GO_REGULATION_OF_ERAD_PATHWAY	23	-0.900103	0.587413	0.916783	1047	tags=13%, list=9%, signal=14%
GO_POSITIVE_REGULATION_OF_STEM_CELL_PROLIFERATION	39	-0.899995	0.647378	0.916214	2333	tags=28%, list=19%, signal=35%
GO_MAINTENANCE_OF_LOCATION_IN_CELL	78	-0.899524	0.645057	0.916643	2362	tags=21%, list=19%, signal=25%
GO_REGULATION_OF_PHOSPHATASE_ACTIVITY	87	-0.899458	0.655462	0.915915	2624	tags=23%, list=21%, signal=29%
GO_POSITIVE_REGULATION_OF_PROTEIN_CATABOLIC_PROCESS	215	-0.898445	0.739521	0.917887	1413	tags=11%, list=12%, signal=12%
GO_PROTEIN_MANNOSYLATION	17	-0.897951	0.587922	0.918307	1708	tags=29%, list=14%, signal=34%
GO_REGULATION_OF_CHONDROCYTE_DIFFERENTIATION	36	-0.897922	0.620321	0.917527	977	tags=19%, list=8%, signal=21%
GO_NEGATIVE_REGULATION_OF_OXIDOREDUCTASE_ACTIVITY	15	-0.897774	0.617857	0.917037	1620	tags=27%, list=13%, signal=31%
GO_MAINTENANCE_OF_CELL_NUMBER	97	-0.897343	0.662848	0.91731	3755	tags=37%, list=31%, signal=53%
GO_NEURAL_CREST_CELL_DIFFERENTIATION	54	-0.897101	0.651466	0.917111	2333	tags=33%, list=19%, signal=41%
GO_BODY_FLUID_SECRETION	43	-0.896944	0.648601	0.916669	853	tags=12%, list=7%, signal=12%
GO_REGULATION_OF_MITOCHONDRIAL_MEMBRANE_POTENTIAL	45	-0.896439	0.653061	0.917176	1203	tags=11%, list=10%, signal=12%
GO_REGULATION_OF_POTASSIUM_ION_TRANSPORT	39	-0.896264	0.608059	0.916792	1368	tags=15%, list=11%, signal=17%
GO_REGULATION_OF_PRODUCTION_OF_MOLECULAR_MEDIATOR_OF_IMMUNE_RESPONSE	54	-0.896032	0.637782	0.916518	2402	tags=28%, list=20%, signal=34%
GO_PHAGOSOME_MATURATION	31	-0.895827	0.639929	0.916171	2122	tags=26%, list=17%, signal=31%
GO_ORGANIC_ACID_TRANSPORT	148	-0.894079	0.721519	0.919888	1346	tags=16%, list=11%, signal=18%
GO_AXO_DENDRITIC_TRANSPORT	27	-0.893638	0.620387	0.920144	2246	tags=22%, list=18%, signal=27%
GO_REGULATION_OF_PROTEIN_MODIFICATION_BY_SMALL_PROTEIN_CONJUGATION_OR_REMOVAL	237	-0.892589	0.769115	0.92214	1026	tags=9%, list=8%, signal=9%
GO_EMBRYONIC_HEART_TUBE_DEVELOPMENT	52	-0.892507	0.656463	0.921492	1864	tags=23%, list=15%, signal=27%
GO_DNA_METHYLATION_OR_DEMETHYLATION	38	-0.89164	0.639399	0.922875	1261	tags=13%, list=10%, signal=15%
GO_PROTEIN_IMPORT_INTO_NUCLEUS_TRANSLOCATION	21	-0.89149	0.650273	0.922411	2182	tags=24%, list=18%, signal=29%
GO_DNA_MODIFICATION	53	-0.89074	0.676175	0.923534	3123	tags=28%, list=26%, signal=38%
GO_PIGMENT_METABOLIC_PROCESS	46	-0.889469	0.641651	0.925992	3062	tags=28%, list=25%, signal=38%
GO_ALPHA_AMINO_ACID_CATABOLIC_PROCESS	60	-0.889453	0.651667	0.925161	2509	tags=27%, list=21%, signal=33%
GO_RESPONSE_TO_EPIDERMAL_GROWTH_FACTOR	24	-0.888849	0.62415	0.925862	3172	tags=42%, list=26%, signal=56%
GO_MYELOID_CELL_HOMEOSTASIS	64	-0.888822	0.668359	0.925051	2299	tags=25%, list=19%, signal=31%
GO_REGULATION_OF_TELOMERE_MAINTENANCE_VIA_TELOMERE_LENGTHENING	46	-0.888709	0.670775	0.924484	2804	tags=26%, list=23%, signal=34%
GO_SPHINGOLIPID_METABOLIC_PROCESS	99	-0.887343	0.687601	0.927141	2114	tags=20%, list=17%, signal=24%
GO_DEPHOSPHORYLATION	200	-0.886741	0.760563	0.927819	3186	tags=29%, list=26%, signal=39%
GO_REGULATION_OF_CELL_PROJECTION_ORGANIZATION	396	-0.886485	0.828614	0.927604	2385	tags=20%, list=20%, signal=25%
GO_REGULATION_OF_HORMONE_SECRETION	136	-0.886345	0.690323	0.927055	2549	tags=30%, list=21%, signal=38%
GO_ACTIN_FILAMENT_ORGANIZATION	132	-0.886333	0.717908	0.926217	1687	tags=17%, list=14%, signal=19%
GO_NUCLEAR_TRANSCRIBED_MRNA_CATABOLIC_PROCESS_EXONUCLEOLYTIC	28	-0.88597	0.654804	0.926238	3469	tags=36%, list=28%, signal=50%
GO_REPRODUCTIVE_BEHAVIOR	16	-0.885831	0.623264	0.925741	920	tags=19%, list=8%, signal=20%
GO_REGULATION_OF_TELOMERE_MAINTENANCE	59	-0.885334	0.667227	0.926139	2804	tags=25%, list=23%, signal=33%
GO_POSITIVE_REGULATION_OF_CYCLIN_DEPENDENT_PROTEIN_KINASE_ACTIVITY	29	-0.885224	0.637271	0.925568	2159	tags=24%, list=18%, signal=29%
GO_REGULATION_OF_RAS_PROTEIN_SIGNAL_TRANSDUCTION	136	-0.884742	0.731588	0.92601	2333	tags=23%, list=19%, signal=28%
GO_POSITIVE_REGULATION_OF_SMOOTHENED_SIGNALING_PATHWAY	19	-0.884455	0.632327	0.925901	1826	tags=26%, list=15%, signal=31%
GO_MEMBRANE_ASSEMBLY	19	-0.884084	0.621053	0.92601	1952	tags=26%, list=16%, signal=31%
GO_SNRNA_METABOLIC_PROCESS	71	-0.884008	0.688136	0.925353	2683	tags=20%, list=22%, signal=25%
GO_REGULATION_OF_DNA_BIOSYNTHETIC_PROCESS	75	-0.883211	0.6777	0.926513	1858	tags=19%, list=15%, signal=22%
GO_NEGATIVE_REGULATION_OF_MRNA_METABOLIC_PROCESS	30	-0.883203	0.617496	0.925675	1302	tags=10%, list=11%, signal=11%
GO_MATERNAL_PROCESS_INVOLVED_IN_FEMALE_PREGNANCY	47	-0.882646	0.639373	0.926213	2496	tags=34%, list=20%, signal=43%
GO_RESPONSE_TO_STARVATION	111	-0.882469	0.726968	0.9258	1524	tags=14%, list=12%, signal=15%
GO_POSITIVE_REGULATION_OF_VIRAL_PROCESS	76	-0.882264	0.721768	0.925457	1315	tags=11%, list=11%, signal=12%
GO_RESPONSE_TO_ENDOPLASMIC_RETICULUM_STRESS	202	-0.881705	0.771121	0.925965	2000	tags=14%, list=16%, signal=17%
GO_ESTABLISHMENT_OF_PROTEIN_LOCALIZATION_TO_GOLGI	15	-0.881637	0.629764	0.925273	1584	tags=20%, list=13%, signal=23%
GO_CELLULAR_RESPONSE_TO_INTERLEUKIN_4	18	-0.88116	0.639932	0.925656	1512	tags=28%, list=12%, signal=32%
GO_ACTIVATION_OF_MAPK_ACTIVITY	92	-0.88109	0.70684	0.924979	1727	tags=18%, list=14%, signal=21%
GO_POSITIVE_REGULATION_OF_RECEPTOR_ACTIVITY	27	-0.880908	0.644714	0.924596	1464	tags=15%, list=12%, signal=17%
GO_MUSCLE_ADAPTATION	19	-0.880482	0.637631	0.924822	2306	tags=37%, list=19%, signal=45%
GO_MONOCARBOXYLIC_ACID_TRANSPORT	68	-0.880116	0.693333	0.924875	1060	tags=15%, list=9%, signal=16%
GO_CELLULAR_RESPONSE_TO_NUTRIENT	29	-0.879117	0.662093	0.926597	1323	tags=21%, list=11%, signal=23%
GO_STAT_CASCADE	34	-0.878299	0.658273	0.927801	1727	tags=21%, list=14%, signal=24%
GO_REGULATION_OF_DNA_TEMPLATED_TRANSCRIPTION_INITIATION	28	-0.878149	0.638261	0.927331	2717	tags=29%, list=22%, signal=37%
GO_RETROGRADE_TRANSPORT_VESICLE_RECYCLING_WITHIN_GOLGI	18	-0.876879	0.646847	0.929706	1584	tags=17%, list=13%, signal=19%
GO_REGULATION_OF_PROTEIN_TARGETING	224	-0.875775	0.787402	0.931661	2303	tags=21%, list=19%, signal=26%
GO_CAMERA_TYPE_EYE_MORPHOGENESIS	68	-0.87499	0.728814	0.932752	1192	tags=16%, list=10%, signal=18%
GO_CELLULAR_PROTEIN_COMPLEX_ASSEMBLY	255	-0.874423	0.83033	0.933329	2836	tags=22%, list=23%, signal=28%
GO_POSTSYNAPTIC_MEMBRANE_ORGANIZATION	18	-0.874277	0.664247	0.93286	2851	tags=44%, list=23%, signal=58%
GO_MORPHOGENESIS_OF_AN_EPITHELIAL_SHEET	29	-0.874111	0.64874	0.932416	955	tags=14%, list=8%, signal=15%
GO_NEURAL_TUBE_PATTERNING	24	-0.872797	0.677064	0.934797	2196	tags=29%, list=18%, signal=35%
GO_RESPONSE_TO_TEMPERATURE_STIMULUS	98	-0.87227	0.711256	0.935267	1475	tags=14%, list=12%, signal=16%
GO_COGNITION	137	-0.870204	0.749206	0.939452	2162	tags=22%, list=18%, signal=26%
GO_NEGATIVE_REGULATION_OF_ACTIN_FILAMENT_DEPOLYMERIZATION	24	-0.869058	0.698276	0.941521	1580	tags=29%, list=13%, signal=33%
GO_PROTEASOMAL_PROTEIN_CATABOLIC_PROCESS	238	-0.869018	0.823088	0.940754	1960	tags=13%, list=16%, signal=15%
GO_RESPONSE_TO_HEAT	60	-0.868306	0.696667	0.94163	2023	tags=22%, list=17%, signal=26%
GO_REGULATION_OF_COFACTOR_METABOLIC_PROCESS	33	-0.867796	0.670051	0.942047	2178	tags=24%, list=18%, signal=29%
GO_CELLULAR_RESPONSE_TO_DRUG	45	-0.867042	0.706195	0.943061	2415	tags=31%, list=20%, signal=39%
GO_REGULATION_OF_CARBOHYDRATE_METABOLIC_PROCESS	109	-0.866595	0.760518	0.943267	2309	tags=26%, list=19%, signal=31%
GO_MUSCLE_CELL_DEVELOPMENT	84	-0.866257	0.701468	0.943236	2428	tags=27%, list=20%, signal=34%
GO_CALCIUM_MEDIATED_SIGNALING	50	-0.866176	0.678383	0.942597	1203	tags=12%, list=10%, signal=13%
GO_FATTY_ACID_DERIVATIVE_METABOLIC_PROCESS	40	-0.866019	0.686956	0.942112	615	tags=10%, list=5%, signal=10%
GO_PROTEIN_EXPORT_FROM_NUCLEUS	29	-0.865893	0.677083	0.941576	4418	tags=52%, list=36%, signal=81%
GO_REGULATION_OF_ADHERENS_JUNCTION_ORGANIZATION	39	-0.865862	0.694257	0.940804	1672	tags=23%, list=14%, signal=27%
GO_PROSTATE_GLAND_DEVELOPMENT	29	-0.865341	0.655296	0.941187	2315	tags=31%, list=19%, signal=38%
GO_REGULATION_OF_ALPHA_BETA_T_CELL_DIFFERENTIATION	26	-0.865125	0.643979	0.940866	2275	tags=31%, list=19%, signal=38%
GO_VENTRAL_SPINAL_CORD_DEVELOPMENT	25	-0.864648	0.651865	0.941169	1826	tags=24%, list=15%, signal=28%
GO_NLS_BEARING_PROTEIN_IMPORT_INTO_NUCLEUS	21	-0.864575	0.659963	0.940497	3649	tags=43%, list=30%, signal=61%
GO_CELLULAR_RESPONSE_TO_GLUCAGON_STIMULUS	20	-0.863628	0.639123	0.941921	2735	tags=45%, list=22%, signal=58%
GO_REGULATION_OF_AUTOPHAGY	209	-0.862964	0.842924	0.942639	2414	tags=18%, list=20%, signal=22%
GO_REGULATION_OF_MEMBRANE_PERMEABILITY	60	-0.862451	0.728696	0.943022	885	tags=8%, list=7%, signal=9%
GO_DIENCEPHALON_DEVELOPMENT	38	-0.861947	0.677419	0.943421	1826	tags=24%, list=15%, signal=28%
GO_REGULATION_OF_KERATINOCYTE_DIFFERENTIATION	15	-0.86175	0.657895	0.943064	2780	tags=33%, list=23%, signal=43%
GO_POSITIVE_REGULATION_OF_EXOCYTOSIS	56	-0.86173	0.727273	0.942272	2980	tags=36%, list=24%, signal=47%
GO_BETA_CATENIN_DESTRUCTION_COMPLEX_DISASSEMBLY	17	-0.860607	0.638448	0.944098	3025	tags=35%, list=25%, signal=47%
GO_DNA_ALKYLATION	29	-0.860603	0.672131	0.943268	1261	tags=14%, list=10%, signal=15%
GO_REGULATION_OF_STEM_CELL_DIFFERENTIATION	78	-0.859802	0.736755	0.944329	1654	tags=21%, list=14%, signal=24%
GO_ANION_HOMEOSTASIS	23	-0.858574	0.684115	0.946278	2327	tags=30%, list=19%, signal=38%
GO_EXECUTION_PHASE_OF_APOPTOSIS	41	-0.858171	0.684838	0.946387	621	tags=10%, list=5%, signal=10%
GO_UNSATURATED_FATTY_ACID_METABOLIC_PROCESS	54	-0.857576	0.688073	0.946903	615	tags=9%, list=5%, signal=10%
GO_LAMELLIPODIUM_ORGANIZATION	29	-0.85729	0.704225	0.94674	1897	tags=24%, list=16%, signal=29%
GO_IMPORT_INTO_CELL	22	-0.856539	0.678322	0.947645	2109	tags=27%, list=17%, signal=33%
GO_REGULATION_OF_CELLULAR_PH	51	-0.856409	0.735751	0.947094	953	tags=16%, list=8%, signal=17%
GO_POSITIVE_REGULATION_OF_DENDRITIC_SPINE_DEVELOPMENT	28	-0.856273	0.692708	0.946574	3494	tags=32%, list=29%, signal=45%
GO_I_KAPPAB_KINASE_NF_KAPPAB_SIGNALING	51	-0.855581	0.725807	0.9473	338	tags=6%, list=3%, signal=6%
GO_RESPONSE_TO_DSRNA	42	-0.85508	0.698276	0.947616	1727	tags=14%, list=14%, signal=17%
GO_CARDIAC_VENTRICLE_MORPHOGENESIS	41	-0.855004	0.707317	0.946948	2532	tags=39%, list=21%, signal=49%
GO_REGULATION_OF_OXIDOREDUCTASE_ACTIVITY	60	-0.854974	0.726577	0.946191	1620	tags=17%, list=13%, signal=19%
GO_UBIQUITIN_DEPENDENT_PROTEIN_CATABOLIC_PROCESS_VIA_THE_MULTIVESICULAR_BODY_SORTING_PATHWAY	16	-0.853444	0.689407	0.948817	133	tags=6%, list=1%, signal=6%
GO_PURINE_CONTAINING_COMPOUND_BIOSYNTHETIC_PROCESS	98	-0.852947	0.770701	0.949107	2102	tags=20%, list=17%, signal=24%
GO_HISTONE_MRNA_METABOLIC_PROCESS	26	-0.852787	0.680628	0.948643	4105	tags=42%, list=34%, signal=64%
GO_REGULATION_OF_SYNAPTIC_VESICLE_TRANSPORT	22	-0.851596	0.668978	0.950462	2722	tags=32%, list=22%, signal=41%
GO_REGULATION_OF_BLOOD_VESSEL_ENDOTHELIAL_CELL_MIGRATION	39	-0.850691	0.699828	0.951692	2275	tags=23%, list=19%, signal=28%
GO_POSITIVE_REGULATION_OF_MRNA_3_END_PROCESSING	15	-0.849223	0.682883	0.95417	1025	tags=13%, list=8%, signal=15%
GO_ORGANELLE_FUSION	92	-0.847457	0.799342	0.957234	1769	tags=14%, list=14%, signal=16%
GO_REGULATION_OF_CELL_MORPHOGENESIS_INVOLVED_IN_DIFFERENTIATION	243	-0.847416	0.874807	0.956491	2385	tags=21%, list=20%, signal=25%
GO_REGULATION_OF_SEQUENCE_SPECIFIC_DNA_BINDING_TRANSCRIPTION_FACTOR_ACTIVITY	258	-0.846808	0.884393	0.957018	2747	tags=24%, list=22%, signal=31%
GO_REGULATION_OF_CAMP_MEDIATED_SIGNALING	15	-0.846292	0.660036	0.957354	1744	tags=27%, list=14%, signal=31%
GO_POSITIVE_REGULATION_OF_NEURON_APOPTOTIC_PROCESS	35	-0.844668	0.732297	0.960095	2514	tags=20%, list=21%, signal=25%
GO_CELLULAR_MONOVALENT_INORGANIC_CATION_HOMEOSTASIS	63	-0.844097	0.759197	0.960537	2152	tags=24%, list=18%, signal=29%
GO_REGULATION_OF_CHROMATIN_BINDING	15	-0.843492	0.67684	0.96108	3320	tags=33%, list=27%, signal=46%
GO_POSITIVE_REGULATION_OF_PROTEIN_MODIFICATION_BY_SMALL_PROTEIN_CONJUGATION_OR_REMOVAL	166	-0.843075	0.862285	0.961115	1413	tags=11%, list=12%, signal=12%
GO_MODULATION_BY_VIRUS_OF_HOST_MORPHOLOGY_OR_PHYSIOLOGY	29	-0.842736	0.705467	0.960998	2580	tags=24%, list=21%, signal=31%
GO_GLYCOSYL_COMPOUND_BIOSYNTHETIC_PROCESS	93	-0.842488	0.782178	0.960673	3119	tags=28%, list=26%, signal=37%
GO_REGULATION_OF_LEUKOCYTE_APOPTOTIC_PROCESS	47	-0.842422	0.725217	0.959987	2447	tags=34%, list=20%, signal=42%
GO_MUSCLE_HYPERTROPHY	17	-0.842352	0.677358	0.959293	2428	tags=35%, list=20%, signal=44%
GO_ACTIN_POLYMERIZATION_OR_DEPOLYMERIZATION	26	-0.842143	0.705061	0.958889	3424	tags=50%, list=28%, signal=69%
GO_EMBRYONIC_SKELETAL_SYSTEM_MORPHOGENESIS	62	-0.841602	0.725086	0.959219	2644	tags=29%, list=22%, signal=37%
GO_POSITIVE_REGULATION_OF_PHOSPHOLIPID_METABOLIC_PROCESS	24	-0.841099	0.680484	0.959484	2233	tags=25%, list=18%, signal=31%
GO_PROTEIN_CATABOLIC_PROCESS	473	-0.840585	0.957182	0.959731	2346	tags=15%, list=19%, signal=18%
GO_REGULATION_OF_STEM_CELL_PROLIFERATION	58	-0.839776	0.759599	0.960653	1874	tags=22%, list=15%, signal=26%
GO_GLYCEROLIPID_CATABOLIC_PROCESS	22	-0.838932	0.697842	0.961661	2435	tags=32%, list=20%, signal=40%
GO_CELL_FATE_SPECIFICATION	32	-0.838681	0.734483	0.961366	2336	tags=38%, list=19%, signal=46%
GO_LONG_CHAIN_FATTY_ACID_METABOLIC_PROCESS	51	-0.838198	0.760204	0.961509	2435	tags=27%, list=20%, signal=34%
GO_REGULATION_OF_PROTEIN_PHOSPHATASE_TYPE_2A_ACTIVITY	19	-0.837879	0.697936	0.961341	625	tags=11%, list=5%, signal=11%
GO_LEARNING	71	-0.837823	0.762653	0.960634	1851	tags=23%, list=15%, signal=26%
GO_LABYRINTHINE_LAYER_BLOOD_VESSEL_DEVELOPMENT	15	-0.837368	0.687726	0.960744	1727	tags=20%, list=14%, signal=23%
GO_VESICLE_ORGANIZATION	217	-0.837232	0.897516	0.960228	1792	tags=12%, list=15%, signal=14%
GO_NEURAL_RETINA_DEVELOPMENT	28	-0.83681	0.727915	0.960236	2930	tags=36%, list=24%, signal=47%
GO_LIPID_CATABOLIC_PROCESS	150	-0.836307	0.856025	0.96045	919	tags=9%, list=8%, signal=9%
GO_REGULATION_OF_NUCLEOTIDE_CATABOLIC_PROCESS	22	-0.835845	0.703041	0.960579	2178	tags=32%, list=18%, signal=39%
GO_MONOVALENT_INORGANIC_CATION_HOMEOSTASIS	73	-0.834195	0.79054	0.963203	953	tags=12%, list=8%, signal=13%
GO_PHOSPHATIDYLGLYCEROL_METABOLIC_PROCESS	19	-0.83387	0.701439	0.96303	394	tags=11%, list=3%, signal=11%
GO_RESPONSE_TO_INTERLEUKIN_4	22	-0.833751	0.696918	0.962453	3139	tags=41%, list=26%, signal=55%
GO_POSITIVE_REGULATION_OF_INTERFERON_BETA_PRODUCTION	25	-0.83361	0.747664	0.961952	3203	tags=32%, list=26%, signal=43%
GO_REGULATION_OF_VIRAL_TRANSCRIPTION	49	-0.833324	0.767918	0.961755	2839	tags=22%, list=23%, signal=29%
GO_POSITIVE_REGULATION_OF_VIRAL_TRANSCRIPTION	31	-0.833115	0.72043	0.961364	2839	tags=23%, list=23%, signal=29%
GO_FORMATION_OF_TRANSLATION_PREINITIATION_COMPLEX	19	-0.832892	0.679245	0.960977	1384	tags=11%, list=11%, signal=12%
GO_MAINTENANCE_OF_LOCATION	106	-0.832747	0.820643	0.960466	2452	tags=22%, list=20%, signal=27%
GO_REGULATION_OF_CALCIUM_ION_TRANSPORT_INTO_CYTOSOL	51	-0.832121	0.756014	0.96095	2883	tags=33%, list=24%, signal=43%
GO_POSITIVE_REGULATION_OF_CELLULAR_AMIDE_METABOLIC_PROCESS	86	-0.831936	0.807432	0.96055	1025	tags=9%, list=8%, signal=10%
GO_REGULATION_OF_CELLULAR_AMIDE_METABOLIC_PROCESS	276	-0.831927	0.909361	0.959751	2759	tags=20%, list=23%, signal=26%
GO_ENTRAINMENT_OF_CIRCADIAN_CLOCK	21	-0.829482	0.705454	0.963936	2691	tags=29%, list=22%, signal=37%
GO_PTERIDINE_CONTAINING_COMPOUND_METABOLIC_PROCESS	27	-0.82921	0.728395	0.96367	3443	tags=44%, list=28%, signal=62%
GO_NEGATIVE_REGULATION_OF_CELL_PROJECTION_ORGANIZATION	108	-0.829107	0.852381	0.963071	2601	tags=25%, list=21%, signal=31%
GO_REGULATION_OF_ACTIN_FILAMENT_BUNDLE_ASSEMBLY	56	-0.828943	0.7753	0.962578	1687	tags=16%, list=14%, signal=19%
GO_CYTOSKELETON_DEPENDENT_INTRACELLULAR_TRANSPORT	89	-0.828441	0.811966	0.962794	3295	tags=33%, list=27%, signal=44%
GO_ANTIMICROBIAL_HUMORAL_RESPONSE	17	-0.828417	0.698214	0.962023	1617	tags=29%, list=13%, signal=34%
GO_REGULATION_OF_LIPID_CATABOLIC_PROCESS	32	-0.828365	0.72931	0.961315	2724	tags=34%, list=22%, signal=44%
GO_HIPPO_SIGNALING	23	-0.824629	0.716549	0.96805	1561	tags=22%, list=13%, signal=25%
GO_NEGATIVE_REGULATION_OF_LIPID_BIOSYNTHETIC_PROCESS	33	-0.824187	0.741259	0.968098	1524	tags=21%, list=12%, signal=24%
GO_PROTEIN_ADP_RIBOSYLATION	16	-0.823489	0.721137	0.968626	2622	tags=31%, list=21%, signal=40%
GO_METANEPHROS_DEVELOPMENT	47	-0.823366	0.740171	0.96804	2295	tags=26%, list=19%, signal=31%
GO_POSITIVE_REGULATION_OF_CATABOLIC_PROCESS	318	-0.823282	0.941878	0.967407	1620	tags=12%, list=13%, signal=13%
GO_REGULATION_OF_HEMOPOIESIS	197	-0.823006	0.891892	0.967117	3147	tags=32%, list=26%, signal=43%
GO_NUCLEAR_TRANSCRIBED_MRNA_POLY_A_TAIL_SHORTENING	22	-0.822917	0.723684	0.966482	3502	tags=41%, list=29%, signal=57%
GO_METHYLATION	204	-0.822595	0.906667	0.96632	2956	tags=21%, list=24%, signal=27%
GO_PROTEIN_POLYMERIZATION	44	-0.822443	0.755068	0.965807	3427	tags=43%, list=28%, signal=60%
GO_POSITIVE_REGULATION_OF_RECEPTOR_MEDIATED_ENDOCYTOSIS	29	-0.822362	0.75	0.965141	3077	tags=34%, list=25%, signal=46%
GO_ENDOPLASMIC_RETICULUM_TO_CYTOSOL_TRANSPORT	18	-0.821664	0.708487	0.965691	116	tags=6%, list=1%, signal=6%
GO_CELLULAR_KETONE_METABOLIC_PROCESS	52	-0.820219	0.766372	0.967679	3139	tags=33%, list=26%, signal=44%
GO_REGULATION_OF_TOLL_LIKE_RECEPTOR_SIGNALING_PATHWAY	33	-0.818196	0.731579	0.970732	2275	tags=30%, list=19%, signal=37%
GO_POSITIVE_REGULATION_OF_NEURON_PROJECTION_DEVELOPMENT	166	-0.817711	0.886667	0.970829	2272	tags=18%, list=19%, signal=22%
GO_REGULATION_OF_VACUOLAR_TRANSPORT	26	-0.816646	0.753704	0.972025	2306	tags=27%, list=19%, signal=33%
GO_ERYTHROCYTE_HOMEOSTASIS	52	-0.816515	0.766724	0.971451	2299	tags=25%, list=19%, signal=31%
GO_NEGATIVE_REGULATION_OF_LYMPHOCYTE_APOPTOTIC_PROCESS	16	-0.814839	0.735816	0.973837	2702	tags=44%, list=22%, signal=56%
GO_CRANIAL_NERVE_MORPHOGENESIS	16	-0.813433	0.725338	0.975683	2196	tags=38%, list=18%, signal=46%
GO_POSITIVE_REGULATION_OF_CARTILAGE_DEVELOPMENT	20	-0.812617	0.737589	0.976403	2196	tags=30%, list=18%, signal=37%
GO_GOLGI_VESICLE_TRANSPORT	273	-0.812574	0.952514	0.975668	1625	tags=11%, list=13%, signal=12%
GO_TEMPERATURE_HOMEOSTASIS	15	-0.812445	0.684502	0.975085	1704	tags=33%, list=14%, signal=39%
GO_RESPONSE_TO_PLATELET_DERIVED_GROWTH_FACTOR	16	-0.812335	0.718284	0.974483	1260	tags=19%, list=10%, signal=21%
GO_ARACHIDONIC_ACID_METABOLIC_PROCESS	21	-0.812057	0.716094	0.974171	2435	tags=33%, list=20%, signal=42%
GO_NEGATIVE_REGULATION_OF_EPITHELIAL_CELL_PROLIFERATION	80	-0.812016	0.84975	0.973425	2890	tags=30%, list=24%, signal=39%
GO_LEUKOCYTE_HOMEOSTASIS	39	-0.810922	0.770073	0.974612	566	tags=10%, list=5%, signal=11%
GO_REGULATION_OF_MORPHOGENESIS_OF_A_BRANCHING_STRUCTURE	32	-0.810632	0.771375	0.974335	953	tags=16%, list=8%, signal=17%
GO_CELL_FATE_COMMITMENT_INVOLVED_IN_FORMATION_OF_PRIMARY_GERM_LAYER	15	-0.809646	0.717813	0.975325	1513	tags=20%, list=12%, signal=23%
GO_REGULATION_OF_POLYSACCHARIDE_METABOLIC_PROCESS	34	-0.809589	0.782765	0.974613	2787	tags=29%, list=23%, signal=38%
GO_GLYCEROLIPID_BIOSYNTHETIC_PROCESS	152	-0.809276	0.890823	0.97437	3215	tags=28%, list=26%, signal=37%
GO_REGULATION_OF_AUTOPHAGOSOME_ASSEMBLY	29	-0.80883	0.740608	0.974352	953	tags=7%, list=8%, signal=7%
GO_ALCOHOL_CATABOLIC_PROCESS	37	-0.808346	0.775338	0.974462	2509	tags=27%, list=21%, signal=34%
GO_DETOXIFICATION	42	-0.807529	0.773333	0.975151	2788	tags=24%, list=23%, signal=31%
GO_POSITIVE_REGULATION_OF_REPRODUCTIVE_PROCESS	29	-0.807021	0.768518	0.975268	1826	tags=21%, list=15%, signal=24%
GO_ENDOMEMBRANE_SYSTEM_ORGANIZATION	376	-0.80671	0.969871	0.975024	1997	tags=15%, list=16%, signal=17%
GO_LIPOPROTEIN_METABOLIC_PROCESS	93	-0.806687	0.861852	0.974263	166	tags=4%, list=1%, signal=4%
GO_REGULATION_OF_ANDROGEN_RECEPTOR_SIGNALING_PATHWAY	17	-0.806496	0.734062	0.973815	2447	tags=18%, list=20%, signal=22%
GO_RESPONSE_TO_AXON_INJURY	30	-0.806116	0.765957	0.973629	1202	tags=17%, list=10%, signal=18%
GO_POSITIVE_REGULATION_OF_NEURON_DEATH	51	-0.805599	0.802744	0.973747	2650	tags=24%, list=22%, signal=30%
GO_REGULATION_OF_MUSCLE_CELL_APOPTOTIC_PROCESS	30	-0.805575	0.764919	0.973006	458	tags=7%, list=4%, signal=7%
GO_NEGATIVE_REGULATION_OF_LEUKOCYTE_APOPTOTIC_PROCESS	24	-0.805427	0.749556	0.972451	2702	tags=42%, list=22%, signal=53%
GO_NEGATIVE_REGULATION_OF_HEMOPOIESIS	78	-0.804974	0.846281	0.972449	2516	tags=28%, list=21%, signal=35%
GO_NEGATIVE_REGULATION_OF_I_KAPPAB_KINASE_NF_KAPPAB_SIGNALING	34	-0.804782	0.790909	0.971992	3172	tags=32%, list=26%, signal=44%
GO_REGULATION_OF_INTERFERON_BETA_PRODUCTION	35	-0.804692	0.787826	0.971345	1467	tags=14%, list=12%, signal=16%
GO_REGULATION_OF_MYELOID_LEUKOCYTE_DIFFERENTIATION	65	-0.804614	0.806678	0.970694	2655	tags=34%, list=22%, signal=43%
GO_NCRNA_TRANSCRIPTION	75	-0.804164	0.854027	0.970688	2683	tags=19%, list=22%, signal=24%
GO_POSITIVE_REGULATION_OF_VIRAL_GENOME_REPLICATION	26	-0.803865	0.761246	0.970397	1315	tags=12%, list=11%, signal=13%
GO_POSITIVE_REGULATION_OF_MONOOXYGENASE_ACTIVITY	21	-0.803665	0.767327	0.96995	1986	tags=24%, list=16%, signal=28%
GO_SUPEROXIDE_METABOLIC_PROCESS	18	-0.803203	0.760668	0.969909	1224	tags=17%, list=10%, signal=18%
GO_LEFT_RIGHT_PATTERN_FORMATION	18	-0.803053	0.771277	0.969373	734	tags=17%, list=6%, signal=18%
GO_ANTIGEN_PROCESSING_AND_PRESENTATION	151	-0.802751	0.899686	0.969102	978	tags=9%, list=8%, signal=9%
GO_REGULATION_OF_EXTENT_OF_CELL_GROWTH	76	-0.801958	0.839344	0.969633	2261	tags=21%, list=19%, signal=26%
GO_PHOSPHOLIPID_BIOSYNTHETIC_PROCESS	176	-0.801905	0.921212	0.968932	3215	tags=26%, list=26%, signal=34%
GO_RESPONSE_TO_STEROL	16	-0.801311	0.730841	0.969145	1419	tags=19%, list=12%, signal=21%
GO_POSITIVE_REGULATION_OF_WNT_SIGNALING_PATHWAY	115	-0.800939	0.87987	0.969023	1087	tags=10%, list=9%, signal=10%
GO_APOPTOTIC_PROCESS_INVOLVED_IN_DEVELOPMENT	16	-0.800275	0.726257	0.969377	2225	tags=31%, list=18%, signal=38%
GO_RRNA_CATABOLIC_PROCESS	15	-0.79732	0.730275	0.97348	4499	tags=53%, list=37%, signal=84%
GO_FOLIC_ACID_METABOLIC_PROCESS	15	-0.796468	0.743316	0.974081	2028	tags=33%, list=17%, signal=40%
GO_RESPONSE_TO_AMMONIUM_ION	27	-0.79564	0.786325	0.974659	1206	tags=19%, list=10%, signal=21%
GO_REGULATION_OF_SULFUR_METABOLIC_PROCESS	17	-0.794445	0.738516	0.975825	1620	tags=18%, list=13%, signal=20%
GO_PROSTATE_GLAND_MORPHOGENESIS	15	-0.793635	0.764493	0.976362	2315	tags=40%, list=19%, signal=49%
GO_MRNA_CIS_SPLICING_VIA_SPLICEOSOME	15	-0.792904	0.747841	0.976766	3856	tags=40%, list=32%, signal=58%
GO_NEGATIVE_REGULATION_OF_PROTEIN_BINDING	64	-0.792189	0.859649	0.977158	2436	tags=23%, list=20%, signal=29%
GO_POSITIVE_REGULATION_OF_CARBOHYDRATE_METABOLIC_PROCESS	46	-0.791428	0.817094	0.977607	2275	tags=26%, list=19%, signal=32%
GO_PHOSPHOLIPID_CATABOLIC_PROCESS	18	-0.790487	0.767148	0.978318	1282	tags=17%, list=10%, signal=19%
GO_VIRION_ASSEMBLY	33	-0.788805	0.810284	0.980213	919	tags=9%, list=8%, signal=10%
GO__DE_NOVO_PROTEIN_FOLDING	16	-0.787513	0.756708	0.981507	3933	tags=44%, list=32%, signal=64%
GO_CORTICAL_CYTOSKELETON_ORGANIZATION	29	-0.787242	0.786828	0.981148	3287	tags=31%, list=27%, signal=42%
GO_AXIS_ELONGATION	21	-0.784882	0.750923	0.984052	1952	tags=29%, list=16%, signal=34%
GO_REGULATION_OF_CELL_MORPHOGENESIS	399	-0.784167	0.982906	0.98437	2261	tags=18%, list=19%, signal=21%
GO_REGULATION_OF_PHOSPHOLIPASE_C_ACTIVITY	17	-0.78414	0.782931	0.983626	1528	tags=18%, list=13%, signal=20%
GO_MACROMOLECULE_METHYLATION	148	-0.783772	0.945783	0.983408	2956	tags=21%, list=24%, signal=27%
GO_NEUTRAL_LIPID_METABOLIC_PROCESS	48	-0.783581	0.843033	0.982929	2919	tags=33%, list=24%, signal=44%
GO_SCHWANN_CELL_DIFFERENTIATION	24	-0.783036	0.788909	0.983	2073	tags=17%, list=17%, signal=20%
GO_CARDIAC_MUSCLE_CELL_DIFFERENTIATION	50	-0.782185	0.827119	0.983485	2428	tags=32%, list=20%, signal=40%
GO_REGULATION_OF_CHOLESTEROL_METABOLIC_PROCESS	17	-0.781763	0.774436	0.983339	2377	tags=29%, list=19%, signal=36%
GO_CYTOPLASMIC_SEQUESTERING_OF_TRANSCRIPTION_FACTOR	17	-0.780444	0.797557	0.984573	3042	tags=29%, list=25%, signal=39%
GO_REGULATION_OF_SODIUM_ION_TRANSMEMBRANE_TRANSPORT	29	-0.779282	0.794737	0.98554	1694	tags=21%, list=14%, signal=24%
GO_REGULATION_OF_MESENCHYMAL_CELL_PROLIFERATION	25	-0.778039	0.771963	0.986553	1874	tags=28%, list=15%, signal=33%
GO_STEM_CELL_DIVISION	18	-0.777385	0.777963	0.986668	2493	tags=28%, list=20%, signal=35%
GO_RNA_PHOSPHODIESTER_BOND_HYDROLYSIS_EXONUCLEOLYTIC	30	-0.776426	0.813913	0.987279	2324	tags=20%, list=19%, signal=25%
GO_MATING	17	-0.775993	0.789286	0.987117	920	tags=24%, list=8%, signal=25%
GO_NEGATIVE_REGULATION_OF_ENDOCYTOSIS	30	-0.775553	0.806956	0.986937	2341	tags=23%, list=19%, signal=29%
GO_REGULATION_OF_NEUROBLAST_PROLIFERATION	19	-0.774826	0.792254	0.98722	4137	tags=58%, list=34%, signal=87%
GO_DIVALENT_INORGANIC_CATION_TRANSPORT	150	-0.774255	0.9392	0.987255	2572	tags=23%, list=21%, signal=28%
GO_POSITIVE_REGULATION_OF_PHOSPHATASE_ACTIVITY	20	-0.773982	0.784173	0.986887	4047	tags=60%, list=33%, signal=90%
GO_GLYCEROLIPID_METABOLIC_PROCESS	240	-0.773169	0.977307	0.987218	2724	tags=23%, list=22%, signal=29%
GO_REGULATION_OF_SMOOTHENED_SIGNALING_PATHWAY	48	-0.772384	0.855652	0.98755	2751	tags=31%, list=23%, signal=40%
GO_REGULATION_OF_MRNA_CATABOLIC_PROCESS	22	-0.772247	0.784722	0.986951	1905	tags=18%, list=16%, signal=22%
GO_POSTTRANSCRIPTIONAL_REGULATION_OF_GENE_EXPRESSION	361	-0.770945	0.992658	0.98803	2759	tags=17%, list=23%, signal=22%
GO_CELLULAR_AMINO_ACID_CATABOLIC_PROCESS	77	-0.770928	0.893155	0.987277	2509	tags=22%, list=21%, signal=28%
GO_MULTI_ORGANISM_MEMBRANE_ORGANIZATION	26	-0.77054	0.804196	0.987044	852	tags=8%, list=7%, signal=8%
GO_STRIATED_MUSCLE_ADAPTATION	15	-0.767543	0.795956	0.990374	2306	tags=40%, list=19%, signal=49%
GO_CANONICAL_WNT_SIGNALING_PATHWAY	70	-0.766745	0.894378	0.990703	2748	tags=30%, list=22%, signal=38%
GO_ENDOSOME_TO_LYSOSOME_TRANSPORT	33	-0.766287	0.84386	0.990564	1378	tags=12%, list=11%, signal=14%
GO_RNA_POLYADENYLATION	27	-0.765543	0.815081	0.990772	4673	tags=44%, list=38%, signal=72%
GO_MEMBRANE_FUSION	110	-0.76537	0.931092	0.990201	2830	tags=21%, list=23%, signal=27%
GO_REGULATION_OF_TRANSCRIPTION_INITIATION_FROM_RNA_POLYMERASE_II_PROMOTER	20	-0.76493	0.808044	0.990055	2717	tags=30%, list=22%, signal=39%
GO_PIGMENT_BIOSYNTHETIC_PROCESS	38	-0.763915	0.840215	0.990673	3062	tags=29%, list=25%, signal=39%
GO_PANCREAS_DEVELOPMENT	45	-0.763701	0.867863	0.990186	2336	tags=24%, list=19%, signal=30%
GO_VENTRICULAR_SYSTEM_DEVELOPMENT	21	-0.763686	0.814433	0.989435	2751	tags=29%, list=23%, signal=37%
GO_REGULATION_OF_VESICLE_MEDIATED_TRANSPORT	308	-0.763247	0.987013	0.989206	3095	tags=25%, list=25%, signal=33%
GO_REGULATION_OF_RYANODINE_SENSITIVE_CALCIUM_RELEASE_CHANNEL_ACTIVITY	18	-0.762663	0.778793	0.989243	2811	tags=39%, list=23%, signal=50%
GO_POSITIVE_REGULATION_OF_SODIUM_ION_TRANSPORT	21	-0.759707	0.791519	0.992436	2225	tags=29%, list=18%, signal=35%
GO_REGULATION_OF_ACTIVIN_RECEPTOR_SIGNALING_PATHWAY	16	-0.759543	0.79021	0.991899	2950	tags=44%, list=24%, signal=58%
GO_REGULATION_OF_CELL_SIZE	120	-0.753527	0.938333	0.998839	2261	tags=19%, list=19%, signal=23%
GO_MEMBRANE_BIOGENESIS	23	-0.753314	0.833031	0.998335	2830	tags=30%, list=23%, signal=40%
GO_PROTEIN_K63_LINKED_UBIQUITINATION	30	-0.753158	0.850799	0.99774	3643	tags=40%, list=30%, signal=57%
GO_NUCLEAR_ENVELOPE_REASSEMBLY	15	-0.752915	0.782274	0.997285	3039	tags=33%, list=25%, signal=44%
GO_AUTOPHAGY	306	-0.750403	0.989645	0.999621	1994	tags=14%, list=16%, signal=16%
GO_REGULATION_OF_PHOSPHATIDYLINOSITOL_3_KINASE_ACTIVITY	25	-0.748951	0.828767	1	2233	tags=24%, list=18%, signal=29%
GO_REGULATION_OF_EXECUTION_PHASE_OF_APOPTOSIS	20	-0.748294	0.816216	1	138	tags=5%, list=1%, signal=5%
GO_SECRETORY_GRANULE_ORGANIZATION	21	-0.74813	0.834225	1	1392	tags=14%, list=11%, signal=16%
GO_POSITIVE_REGULATION_OF_CELL_PROJECTION_ORGANIZATION	214	-0.747417	0.99084	1	2272	tags=18%, list=19%, signal=21%
GO_CYTOSOLIC_CALCIUM_ION_TRANSPORT	27	-0.746088	0.855019	1	2524	tags=26%, list=21%, signal=33%
GO_S_ADENOSYLMETHIONINE_METABOLIC_PROCESS	17	-0.744047	0.822142	1	3943	tags=41%, list=32%, signal=61%
GO_REGULATION_OF_MYELINATION	23	-0.7426	0.865809	1	880	tags=13%, list=7%, signal=14%
GO_MEMBRANE_DOCKING	57	-0.742243	0.918469	1	2830	tags=25%, list=23%, signal=32%
GO_ENSHEATHMENT_OF_NEURONS	65	-0.741721	0.905429	1	2073	tags=18%, list=17%, signal=22%
GO_RESPONSE_TO_AMINE	24	-0.741281	0.840336	1	1327	tags=21%, list=11%, signal=23%
GO_RNA_PHOSPHODIESTER_BOND_HYDROLYSIS_ENDONUCLEOLYTIC	47	-0.741021	0.886617	1	3289	tags=28%, list=27%, signal=38%
GO_ALPHA_AMINO_ACID_METABOLIC_PROCESS	157	-0.740656	0.9791	1	2857	tags=25%, list=23%, signal=33%
GO_SUBSTANTIA_NIGRA_DEVELOPMENT	35	-0.740417	0.854317	1	3177	tags=31%, list=26%, signal=42%
GO_POSITIVE_REGULATION_OF_PROTEOLYSIS	289	-0.74007	0.995536	1	1026	tags=9%, list=8%, signal=9%
GO_REGULATION_OF_ORGAN_FORMATION	18	-0.739993	0.805915	1	716	tags=17%, list=6%, signal=18%
GO_ERBB_SIGNALING_PATHWAY	66	-0.739961	0.910839	0.999538	2890	tags=26%, list=24%, signal=34%
GO_POSITIVE_REGULATION_OF_SUBSTRATE_ADHESION_DEPENDENT_CELL_SPREADING	21	-0.739516	0.8367	0.999249	3936	tags=33%, list=32%, signal=49%
GO_MAGNESIUM_ION_TRANSMEMBRANE_TRANSPORT	16	-0.73875	0.817518	0.999349	1021	tags=13%, list=8%, signal=14%
GO_PHOSPHATIDYLINOSITOL_BIOSYNTHETIC_PROCESS	91	-0.738703	0.940129	0.998639	2715	tags=22%, list=22%, signal=28%
GO_RAS_PROTEIN_SIGNAL_TRANSDUCTION	109	-0.737276	0.953968	0.999426	2795	tags=24%, list=23%, signal=31%
GO_TRACHEA_DEVELOPMENT	17	-0.737193	0.812281	0.99875	1874	tags=35%, list=15%, signal=42%
GO_REGULATION_OF_LIPID_STORAGE	27	-0.736506	0.857627	0.998717	2609	tags=33%, list=21%, signal=42%
GO_REGULATION_OF_ALCOHOL_BIOSYNTHETIC_PROCESS	28	-0.735087	0.843643	0.999497	2377	tags=29%, list=19%, signal=35%
GO_NEGATIVE_REGULATION_OF_SEQUENCE_SPECIFIC_DNA_BINDING_TRANSCRIPTION_FACTOR_ACTIVITY	101	-0.734706	0.942547	0.999142	2604	tags=21%, list=21%, signal=26%
GO_PROTEIN_K48_LINKED_UBIQUITINATION	42	-0.73449	0.905018	0.998633	3643	tags=29%, list=30%, signal=41%
GO_MITOCHONDRIAL_MEMBRANE_ORGANIZATION	79	-0.734164	0.944162	0.99823	885	tags=6%, list=7%, signal=7%
GO_REGULATION_OF_ANTIGEN_RECEPTOR_MEDIATED_SIGNALING_PATHWAY	23	-0.733526	0.849741	0.998176	1053	tags=13%, list=9%, signal=14%
GO_PROTEIN_POLYUBIQUITINATION	218	-0.732523	0.989181	0.998498	3778	tags=25%, list=31%, signal=36%
GO_CELLULAR_RESPONSE_TO_TOPOLOGICALLY_INCORRECT_PROTEIN	103	-0.731581	0.95515	0.998728	1117	tags=9%, list=9%, signal=10%
GO_PHAGOSOME_ACIDIFICATION	22	-0.730634	0.837989	0.998984	260	tags=9%, list=2%, signal=9%
GO_POSITIVE_REGULATION_OF_ERYTHROCYTE_DIFFERENTIATION	20	-0.729959	0.853791	0.998933	1419	tags=20%, list=12%, signal=23%
GO_CELLULAR_RESPONSE_TO_STARVATION	88	-0.72975	0.949593	0.998399	1060	tags=8%, list=9%, signal=9%
GO_ACTIVATION_OF_MAPKK_ACTIVITY	38	-0.729618	0.899306	0.997784	2385	tags=29%, list=20%, signal=36%
GO_POSITIVE_REGULATION_OF_CANONICAL_WNT_SIGNALING_PATHWAY	94	-0.728803	0.959742	0.997834	1046	tags=9%, list=9%, signal=9%
GO_FATTY_ACID_DERIVATIVE_BIOSYNTHETIC_PROCESS	20	-0.72853	0.846422	0.997374	2654	tags=30%, list=22%, signal=38%
GO_GLYCEROPHOSPHOLIPID_METABOLIC_PROCESS	210	-0.727528	0.995283	0.997643	2720	tags=22%, list=22%, signal=28%
GO_RIBONUCLEOPROTEIN_COMPLEX_SUBUNIT_ORGANIZATION	158	-0.726901	0.981043	0.997549	3437	tags=22%, list=28%, signal=30%
GO_FIBROBLAST_GROWTH_FACTOR_RECEPTOR_SIGNALING_PATHWAY	58	-0.726811	0.940878	0.996892	3318	tags=31%, list=27%, signal=42%
GO_GASTRULATION_WITH_MOUTH_FORMING_SECOND	18	-0.725039	0.862816	0.997876	2841	tags=39%, list=23%, signal=51%
GO_REGULATION_OF_VOLTAGE_GATED_CALCIUM_CHANNEL_ACTIVITY	15	-0.72212	0.864564	0.999983	4284	tags=60%, list=35%, signal=92%
GO_MODIFICATION_BY_SYMBIONT_OF_HOST_MORPHOLOGY_OR_PHYSIOLOGY	34	-0.721313	0.893103	1	2580	tags=21%, list=21%, signal=26%
GO_CARDIAC_MUSCLE_CELL_ACTION_POTENTIAL	20	-0.721238	0.854352	0.999353	1782	tags=30%, list=15%, signal=35%
GO_NECROTIC_CELL_DEATH	24	-0.72065	0.864583	0.999154	2937	tags=29%, list=24%, signal=38%
GO_CLEAVAGE_INVOLVED_IN_RRNA_PROCESSING	18	-0.720365	0.864376	0.99865	2193	tags=17%, list=18%, signal=20%
GO_NEGATIVE_REGULATION_OF_NUCLEOCYTOPLASMIC_TRANSPORT	58	-0.719587	0.921569	0.9986	3172	tags=29%, list=26%, signal=39%
GO_PHAGOCYTOSIS	108	-0.716217	0.966667	1	2432	tags=18%, list=20%, signal=22%
GO_NEGATIVE_REGULATION_OF_CYTOPLASMIC_TRANSPORT	88	-0.715474	0.954248	1	3232	tags=28%, list=26%, signal=38%
GO_CILIUM_ORGANIZATION	140	-0.713302	0.984	1	3597	tags=33%, list=29%, signal=46%
GO_REGULATION_OF_PROTEIN_TARGETING_TO_MITOCHONDRION	72	-0.712199	0.941548	1	2414	tags=19%, list=20%, signal=24%
GO_SYNAPTIC_TRANSMISSION_GLUTAMATERGIC	15	-0.711163	0.84	1	2714	tags=33%, list=22%, signal=43%
GO_REGULATION_OF_CILIUM_ASSEMBLY	41	-0.709268	0.913495	1	4052	tags=37%, list=33%, signal=55%
GO_DNA_TEMPLATED_TRANSCRIPTION_ELONGATION	81	-0.708119	0.961538	1	4247	tags=36%, list=35%, signal=55%
GO_SCF_DEPENDENT_PROTEASOMAL_UBIQUITIN_DEPENDENT_PROTEIN_CATABOLIC_PROCESS	19	-0.706958	0.86562	1	2191	tags=32%, list=18%, signal=38%
GO_CELLULAR_RESPONSE_TO_GLUCOSE_STARVATION	29	-0.705103	0.893913	1	1060	tags=10%, list=9%, signal=11%
GO_PHOSPHOLIPID_METABOLIC_PROCESS	250	-0.704877	0.998485	1	2720	tags=21%, list=22%, signal=26%
GO_RNA_METHYLATION	44	-0.701669	0.909574	1	3887	tags=30%, list=32%, signal=43%
GO_MRNA_METABOLIC_PROCESS	493	-0.701578	1	1	3605	tags=24%, list=30%, signal=33%
GO_MULTIVESICULAR_BODY_ORGANIZATION	28	-0.701453	0.902609	1	1484	tags=11%, list=12%, signal=12%
GO_REGULATION_OF_ESTABLISHMENT_OF_PLANAR_POLARITY	91	-0.700671	0.978723	1	1323	tags=11%, list=11%, signal=12%
GO_MITOCHONDRIAL_RNA_METABOLIC_PROCESS	22	-0.700168	0.885305	1	365	tags=5%, list=3%, signal=5%
GO_CHAPERONE_MEDIATED_PROTEIN_FOLDING	37	-0.696577	0.910473	1	69	tags=3%, list=1%, signal=3%
GO_NEGATIVE_REGULATION_OF_EPITHELIAL_CELL_MIGRATION	36	-0.695781	0.912685	1	2275	tags=19%, list=19%, signal=24%
GO_REGULATION_OF_VIRAL_RELEASE_FROM_HOST_CELL	27	-0.695153	0.917785	1	1325	tags=11%, list=11%, signal=12%
GO_ERAD_PATHWAY	67	-0.69427	0.95288	1	1433	tags=10%, list=12%, signal=12%
GO_ER_ASSOCIATED_UBIQUITIN_DEPENDENT_PROTEIN_CATABOLIC_PROCESS	56	-0.69421	0.97089	1	1433	tags=11%, list=12%, signal=12%
GO_RRNA_TRANSCRIPTION	15	-0.69292	0.880295	1	1880	tags=20%, list=15%, signal=24%
GO_VASCULAR_ENDOTHELIAL_GROWTH_FACTOR_RECEPTOR_SIGNALING_PATHWAY	58	-0.692207	0.939086	1	2130	tags=19%, list=17%, signal=23%
GO_POSITIVE_REGULATION_OF_OXIDOREDUCTASE_ACTIVITY	31	-0.691832	0.923358	1	1986	tags=19%, list=16%, signal=23%
GO_NEGATIVE_REGULATION_OF_PROTEIN_TYROSINE_KINASE_ACTIVITY	18	-0.690739	0.884752	1	2550	tags=28%, list=21%, signal=35%
GO_ATP_HYDROLYSIS_COUPLED_TRANSMEMBRANE_TRANSPORT	28	-0.689588	0.897707	1	260	tags=7%, list=2%, signal=7%
GO_GANGLIOSIDE_METABOLIC_PROCESS	19	-0.68908	0.867596	1	2510	tags=26%, list=21%, signal=33%
GO_NEGATIVE_REGULATION_OF_INTRACELLULAR_PROTEIN_TRANSPORT	74	-0.688045	0.97411	1	3172	tags=27%, list=26%, signal=36%
GO_T_CELL_HOMEOSTASIS	22	-0.686881	0.87931	1	1175	tags=14%, list=10%, signal=15%
GO_CELLULAR_METABOLIC_COMPOUND_SALVAGE	31	-0.686172	0.907343	1	2570	tags=23%, list=21%, signal=29%
GO_REGULATION_OF_T_CELL_RECEPTOR_SIGNALING_PATHWAY	17	-0.685124	0.87037	1	1053	tags=12%, list=9%, signal=13%
GO_REGULATION_OF_CELLULAR_RESPIRATION	18	-0.684951	0.905968	1	2735	tags=33%, list=22%, signal=43%
GO_TRANSCRIPTION_ELONGATION_FROM_RNA_POLYMERASE_II_PROMOTER	68	-0.68284	0.961667	1	384	tags=4%, list=3%, signal=5%
GO_MODULATION_BY_HOST_OF_VIRAL_PROCESS	16	-0.68234	0.867121	1	3051	tags=38%, list=25%, signal=50%
GO_REGULATION_OF_SYNAPTIC_VESICLE_EXOCYTOSIS	15	-0.681979	0.879406	1	3232	tags=40%, list=26%, signal=54%
GO_VESICLE_MEDIATED_TRANSPORT_BETWEEN_ENDOSOMAL_COMPARTMENTS	17	-0.681536	0.881326	1	1175	tags=12%, list=10%, signal=13%
GO_MATURATION_OF_5_8S_RRNA_FROM_TRICISTRONIC_RRNA_TRANSCRIPT_SSU_RRNA_5_8S_RRNA_LSU_RRNA_	18	-0.679122	0.894737	1	2193	tags=17%, list=18%, signal=20%
GO_NEGATIVE_REGULATION_OF_PROTEIN_POLYMERIZATION	42	-0.679026	0.951264	1	2899	tags=33%, list=24%, signal=44%
GO_RESPONSE_TO_TOPOLOGICALLY_INCORRECT_PROTEIN	139	-0.678892	0.991776	1	1117	tags=8%, list=9%, signal=9%
GO_REGULATION_OF_TRANSLATIONAL_INITIATION	72	-0.678474	0.973199	1	3232	tags=21%, list=26%, signal=28%
GO_TETRAHYDROFOLATE_METABOLIC_PROCESS	16	-0.677793	0.890977	1	2028	tags=25%, list=17%, signal=30%
GO_CELL_PROJECTION_ASSEMBLY	194	-0.676598	0.998433	1	2633	tags=22%, list=22%, signal=28%
GO_RRNA_MODIFICATION	23	-0.670507	0.908925	1	694	tags=9%, list=6%, signal=9%
GO_POSITIVE_REGULATION_OF_PROTEASOMAL_PROTEIN_CATABOLIC_PROCESS	85	-0.670204	0.981997	1	953	tags=8%, list=8%, signal=9%
GO_HINDLIMB_MORPHOGENESIS	19	-0.670177	0.902878	1	1892	tags=21%, list=15%, signal=25%
GO_ORGANIC_CYCLIC_COMPOUND_CATABOLIC_PROCESS	317	-0.665887	1	1	1009	tags=7%, list=8%, signal=7%
GO_REGULATION_OF_DENDRITIC_SPINE_DEVELOPMENT	45	-0.662451	0.96649	1	2258	tags=22%, list=18%, signal=27%
GO_NUCLEOSIDE_TRIPHOSPHATE_BIOSYNTHETIC_PROCESS	46	-0.660305	0.963093	1	2133	tags=15%, list=17%, signal=18%
GO_PROTEIN_DESTABILIZATION	30	-0.658125	0.940171	1	2090	tags=23%, list=17%, signal=28%
GO_LOCALIZATION_WITHIN_MEMBRANE	98	-0.655731	0.993528	1	2052	tags=15%, list=17%, signal=18%
GO_ASPARTATE_FAMILY_AMINO_ACID_METABOLIC_PROCESS	46	-0.655708	0.964476	1	2509	tags=22%, list=21%, signal=27%
GO_CELLULAR_AMINO_ACID_METABOLIC_PROCESS	239	-0.654475	1	1	2509	tags=18%, list=21%, signal=23%
GO_REGULATION_OF_RECEPTOR_MEDIATED_ENDOCYTOSIS	53	-0.65385	0.969106	1	3077	tags=26%, list=25%, signal=35%
GO_RETINA_MORPHOGENESIS_IN_CAMERA_TYPE_EYE	26	-0.652703	0.940767	1	1176	tags=15%, list=10%, signal=17%
GO_REGULATION_OF_EARLY_ENDOSOME_TO_LATE_ENDOSOME_TRANSPORT	15	-0.652451	0.900192	1	2246	tags=20%, list=18%, signal=24%
GO_PROTEIN_HOMOTETRAMERIZATION	47	-0.651819	0.952055	1	2055	tags=17%, list=17%, signal=20%
GO_POLYOL_BIOSYNTHETIC_PROCESS	18	-0.645681	0.910256	1	2309	tags=22%, list=19%, signal=27%
GO_SULFUR_AMINO_ACID_METABOLIC_PROCESS	36	-0.643693	0.960217	1	4214	tags=33%, list=34%, signal=51%
GO_PLATELET_ACTIVATION	85	-0.642922	0.996716	1	1897	tags=14%, list=16%, signal=17%
GO_NUCLEOTIDE_EXCISION_REPAIR_PREINCISION_COMPLEX_ASSEMBLY	25	-0.640548	0.945133	1	3135	tags=24%, list=26%, signal=32%
GO_REGULATION_OF_HYDROGEN_PEROXIDE_INDUCED_CELL_DEATH	16	-0.640327	0.912088	1	2808	tags=19%, list=23%, signal=24%
GO_ESTABLISHMENT_OF_PROTEIN_LOCALIZATION_TO_ORGANELLE	305	-0.639429	1	1	2514	tags=15%, list=21%, signal=19%
GO_PROTEIN_FOLDING	171	-0.63667	1	1	2294	tags=11%, list=19%, signal=13%
GO_CELLULAR_LIPID_CATABOLIC_PROCESS	105	-0.635016	0.99187	1	2919	tags=22%, list=24%, signal=29%
GO_REGULATION_OF_TRANSCRIPTION_ELONGATION_FROM_RNA_POLYMERASE_II_PROMOTER	20	-0.630735	0.924596	1	2116	tags=15%, list=17%, signal=18%
GO_MICROTUBULE_NUCLEATION	16	-0.628389	0.905759	1	2729	tags=31%, list=22%, signal=40%
GO_ZINC_II_ION_TRANSPORT	18	-0.622323	0.940631	1	1219	tags=11%, list=10%, signal=12%
GO_NCRNA_CATABOLIC_PROCESS	17	-0.621975	0.927667	1	4150	tags=41%, list=34%, signal=62%
GO_MITOCHONDRION_ORGANIZATION	476	-0.621325	1	1	1838	tags=9%, list=15%, signal=10%
GO_CILIUM_MORPHOGENESIS	153	-0.620506	1	1	3691	tags=33%, list=30%, signal=46%
GO_MULTI_ORGANISM_METABOLIC_PROCESS	124	-0.617126	0.994941	1	2663	tags=15%, list=22%, signal=19%
GO_RIBOSOME_ASSEMBLY	45	-0.610622	0.977854	1	9803	tags=100%, list=80%, signal=504%
GO_RIBONUCLEOSIDE_TRIPHOSPHATE_BIOSYNTHETIC_PROCESS	35	-0.608771	0.974775	1	1550	tags=11%, list=13%, signal=13%
GO_CALCIUM_ION_IMPORT_INTO_CYTOSOL	21	-0.606596	0.947183	1	2272	tags=24%, list=19%, signal=29%
GO_GLUTAMATE_METABOLIC_PROCESS	21	-0.605994	0.946396	1	110	tags=5%, list=1%, signal=5%
GO_PIGMENT_GRANULE_ORGANIZATION	18	-0.601436	0.944828	1	174	tags=6%, list=1%, signal=6%
GO_NECROPTOTIC_PROCESS	17	-0.601125	0.940959	1	2106	tags=18%, list=17%, signal=21%
GO_NEGATIVE_REGULATION_OF_AUTOPHAGY	38	-0.600828	0.984483	1	2368	tags=13%, list=19%, signal=16%
GO_REGULATION_OF_PROTEIN_STABILITY	175	-0.599806	1	1	2136	tags=13%, list=17%, signal=16%
GO_PROTEIN_DEGLYCOSYLATION	20	-0.595776	0.958115	1	980	tags=10%, list=8%, signal=11%
GO_CALCIUM_ION_IMPORT	35	-0.594733	0.984429	1	2572	tags=23%, list=21%, signal=29%
GO_LIPOPROTEIN_BIOSYNTHETIC_PROCESS	71	-0.59427	0.994983	1	1791	tags=11%, list=15%, signal=13%
GO_SOMATIC_STEM_CELL_POPULATION_MAINTENANCE	43	-0.593538	0.98472	1	2890	tags=26%, list=24%, signal=33%
GO_MICROVILLUS_ORGANIZATION	16	-0.58992	0.959578	1	2822	tags=38%, list=23%, signal=49%
GO_ENTRAINMENT_OF_CIRCADIAN_CLOCK_BY_PHOTOPERIOD	16	-0.588844	0.948052	1	2691	tags=31%, list=22%, signal=40%
GO_MEMBRANE_DEPOLARIZATION_DURING_ACTION_POTENTIAL	20	-0.588668	0.95993	1	1782	tags=25%, list=15%, signal=29%
GO_PEPTIDYL_PROLINE_MODIFICATION	42	-0.587953	0.988487	1	69	tags=2%, list=1%, signal=2%
GO_POSITIVE_REGULATION_OF_TYPE_I_INTERFERON_PRODUCTION	59	-0.586544	0.986348	1	575	tags=5%, list=5%, signal=5%
GO_SPERM_MOTILITY	23	-0.5816	0.969912	1	2458	tags=22%, list=20%, signal=27%
GO_GPI_ANCHOR_METABOLIC_PROCESS	28	-0.572663	0.979021	1	1677	tags=11%, list=14%, signal=12%
GO_REGULATION_OF_NUCLEOSIDE_METABOLIC_PROCESS	32	-0.570021	0.973022	1	2178	tags=19%, list=18%, signal=23%
GO_REGULATION_OF_ERYTHROCYTE_DIFFERENTIATION	29	-0.569669	0.985637	1	1419	tags=14%, list=12%, signal=16%
GO_REGULATION_OF_RECEPTOR_INTERNALIZATION	21	-0.568721	0.966387	1	271	tags=5%, list=2%, signal=5%
GO_ESTABLISHMENT_OF_LOCALIZATION_BY_MOVEMENT_ALONG_MICROTUBULE	76	-0.567156	0.998236	1	3271	tags=29%, list=27%, signal=39%
GO_REGULATION_OF_RNA_STABILITY	115	-0.564049	1	1	3510	tags=21%, list=29%, signal=29%
GO_POSITIVE_REGULATION_OF_POTASSIUM_ION_TRANSPORT	20	-0.560291	0.969314	1	2645	tags=25%, list=22%, signal=32%
GO_PROTEIN_TARGETING	344	-0.560117	1	1	2299	tags=13%, list=19%, signal=15%
GO_PROTEIN_LOCALIZATION_TO_GOLGI_APPARATUS	27	-0.559716	0.978022	1	1584	tags=11%, list=13%, signal=13%
GO_NEGATIVE_REGULATION_OF_RESPONSE_TO_DNA_DAMAGE_STIMULUS	41	-0.553476	0.996491	1	2281	tags=17%, list=19%, signal=21%
GO_INTRA_GOLGI_VESICLE_MEDIATED_TRANSPORT	38	-0.543819	0.989583	1	2069	tags=11%, list=17%, signal=13%
GO_ORGANELLE_TRANSPORT_ALONG_MICROTUBULE	42	-0.543295	0.99827	1	3229	tags=33%, list=26%, signal=45%
GO_OLIGOSACCHARIDE_LIPID_INTERMEDIATE_BIOSYNTHETIC_PROCESS	18	-0.540398	0.980251	1	2317	tags=17%, list=19%, signal=21%
GO_POSITIVE_REGULATION_OF_TRANSLATIONAL_INITIATION	17	-0.538041	0.979853	1	9603	tags=100%, list=79%, signal=467%
GO_LYTIC_VACUOLE_ORGANIZATION	40	-0.538013	0.993031	1	2597	tags=18%, list=21%, signal=22%
GO_LEUKOCYTE_APOPTOTIC_PROCESS	16	-0.530835	0.982518	1	2911	tags=25%, list=24%, signal=33%
GO_AMIDE_BIOSYNTHETIC_PROCESS	423	-0.529782	1	1	2701	tags=13%, list=22%, signal=16%
GO_REGULATION_OF_FIBROBLAST_MIGRATION	22	-0.529256	0.975379	1	360	tags=5%, list=3%, signal=5%
GO_FC_EPSILON_RECEPTOR_SIGNALING_PATHWAY	103	-0.526351	1	1	1932	tags=11%, list=16%, signal=13%
GO_PROTEIN_K63_LINKED_DEUBIQUITINATION	19	-0.513622	0.988679	1	1047	tags=11%, list=9%, signal=11%
GO_PROTEIN_MODIFICATION_BY_SMALL_PROTEIN_REMOVAL	97	-0.51242	1	1	3354	tags=25%, list=27%, signal=34%
GO_MYELIN_ASSEMBLY	15	-0.512077	0.975926	1	1247	tags=13%, list=10%, signal=15%
GO_TRNA_METABOLIC_PROCESS	155	-0.50469	1	1	3821	tags=25%, list=31%, signal=36%
GO_LIPID_OXIDATION	55	-0.495437	1	1	3231	tags=24%, list=26%, signal=32%
GO_POSITIVE_REGULATION_OF_CALCIUM_ION_DEPENDENT_EXOCYTOSIS	16	-0.491776	0.984934	1	2357	tags=25%, list=19%, signal=31%
GO_REGULATION_OF_DNA_TEMPLATED_TRANSCRIPTION_ELONGATION	32	-0.481172	0.998175	1	330	tags=3%, list=3%, signal=3%
GO_MITOCHONDRIAL_TRANSLATION	101	-0.480521	1	1	10263	tags=99%, list=84%, signal=614%
GO_RETROGRADE_TRANSPORT_ENDOSOME_TO_GOLGI	62	-0.467209	1	1	4485	tags=32%, list=37%, signal=51%
GO_CYTOPLASMIC_SEQUESTERING_OF_PROTEIN	36	-0.462365	1	1	3512	tags=22%, list=29%, signal=31%
GO_REGULATION_OF_ANION_TRANSMEMBRANE_TRANSPORT	16	-0.460998	0.992793	1	3698	tags=38%, list=30%, signal=54%
GO_VESICLE_CYTOSKELETAL_TRAFFICKING	28	-0.460736	0.998276	1	889	tags=7%, list=7%, signal=8%
GO_MATURATION_OF_5_8S_RRNA	27	-0.439528	1	1	2674	tags=15%, list=22%, signal=19%
GO_TRANSCRIPTION_FROM_RNA_POLYMERASE_I_PROMOTER	31	-0.430587	1	1	9358	tags=97%, list=77%, signal=413%
GO_NONMOTILE_PRIMARY_CILIUM_ASSEMBLY	18	-0.423961	0.99278	1	10205	tags=100%, list=84%, signal=607%
GO_REGULATION_OF_TRANSLATION_IN_RESPONSE_TO_STRESS	18	-0.421762	1	1	3664	tags=28%, list=30%, signal=40%
GO_TRNA_PROCESSING	98	-0.414015	1	1	3821	tags=27%, list=31%, signal=38%
GO_METHIONINE_METABOLIC_PROCESS	17	-0.412068	0.994773	1	10194	tags=100%, list=83%, signal=603%
GO_RIBONUCLEOPROTEIN_COMPLEX_BIOGENESIS	377	-0.404532	1	1	3372	tags=16%, list=28%, signal=22%
GO_MITOCHONDRIAL_TRANSMEMBRANE_TRANSPORT	46	-0.36503	1	0.999852	1424	tags=7%, list=12%, signal=7%

## Sheet: pos_C5bp
NAME	SIZE	ES	NES	NOM p-val	FDR q-val	RANK AT MAX	LEADING EDGE
GO_MULTICELLULAR_ORGANISMAL_MACROMOLECULE_METABOLIC_PROCESS	48	0.674193	2.17503	0	0.00466044	1202	tags=42%, list=10%, signal=46%	**		violett = bardiagramm
GO_NEGATIVE_REGULATION_OF_LEUKOCYTE_MEDIATED_IMMUNITY	22	0.76778	2.1338	0	0.00521924	1231	tags=50%, list=10%, signal=56%
GO_EXTRACELLULAR_STRUCTURE_ORGANIZATION	202	0.518123	2.12595	0	0.00427279	1651	tags=34%, list=14%, signal=39%	**
GO_ATP_GENERATION_FROM_ADP	25	0.732702	2.11712	0	0.00377517	2341	tags=64%, list=19%, signal=79%	**
GO_NEGATIVE_REGULATION_OF_LYMPHOCYTE_MEDIATED_IMMUNITY	16	0.828293	2.11141	0	0.00348837	1231	tags=63%, list=10%, signal=69%	**
GO_CELL_CELL_ADHESION_VIA_PLASMA_MEMBRANE_ADHESION_MOLECULES	88	0.581717	2.10853	0	0.00290698	1288	tags=39%, list=11%, signal=43%
GO_HOMOPHILIC_CELL_ADHESION_VIA_PLASMA_MEMBRANE_ADHESION_MOLECULES	67	0.587789	2.04122	0	0.0112944	2094	tags=49%, list=17%, signal=59%	**
GO_NUCLEOTIDE_PHOSPHORYLATION	40	0.653698	2.03105	0	0.0129452	2733	tags=60%, list=22%, signal=77%	**
GO_POSITIVE_REGULATION_OF_LEUKOCYTE_MIGRATION	58	0.596211	2.0305	0	0.0116413	704	tags=31%, list=6%, signal=33%
GO_POSITIVE_REGULATION_OF_SYNAPSE_ASSEMBLY	32	0.678281	2.02711	0	0.0108244	867	tags=34%, list=7%, signal=37%
GO_POSITIVE_REGULATION_OF_RELEASE_OF_CYTOCHROME_C_FROM_MITOCHONDRIA	23	0.7232	2.02481	0.00232558	0.0105703	1989	tags=61%, list=16%, signal=73%
GO_EXTRACELLULAR_MATRIX_DISASSEMBLY	48	0.619798	2.02045	0	0.00997361	1202	tags=35%, list=10%, signal=39%	**
GO_ADP_METABOLIC_PROCESS	33	0.675721	2.01946	0	0.00956331	2341	tags=58%, list=19%, signal=71%
GO_REGULATION_OF_RELEASE_OF_CYTOCHROME_C_FROM_MITOCHONDRIA	34	0.657328	1.98962	0	0.014572	1989	tags=50%, list=16%, signal=60%	*
GO_MULTICELLULAR_ORGANISM_METABOLIC_PROCESS	55	0.591744	1.97521	0	0.0154663	1202	tags=36%, list=10%, signal=40%	*
GO_LEUKOCYTE_MIGRATION	133	0.50199	1.92754	0	0.0317694	843	tags=22%, list=7%, signal=23%
GO_PYRUVATE_METABOLIC_PROCESS	42	0.613756	1.92389	0	0.0315266	2528	tags=55%, list=21%, signal=69%
GO_INFLAMMATORY_RESPONSE	230	0.466253	1.92375	0	0.0297751	1087	tags=25%, list=9%, signal=27%	*
GO_GRANULOCYTE_MIGRATION	26	0.683748	1.92332	0.00247525	0.0284558	1175	tags=46%, list=10%, signal=51%
GO_REGULATION_OF_SYNAPSE_ASSEMBLY	40	0.606171	1.91421	0	0.0310358	867	tags=28%, list=7%, signal=30%	*
GO_NAD_METABOLIC_PROCESS	37	0.625583	1.90565	0	0.0332554	2587	tags=51%, list=21%, signal=65%	*
GO_REGULATION_OF_LEUKOCYTE_MIGRATION	78	0.53066	1.88926	0	0.0407515	1583	tags=33%, list=13%, signal=38%
GO_POSITIVE_REGULATION_OF_LEUKOCYTE_CHEMOTAXIS	44	0.583249	1.88567	0	0.04105	704	tags=34%, list=6%, signal=36%
GO_RESPONSE_TO_TYPE_I_INTERFERON	39	0.60444	1.88429	0	0.0402115	1491	tags=44%, list=12%, signal=49%	*
GO_NEGATIVE_REGULATION_OF_LEUKOCYTE_PROLIFERATION	35	0.614063	1.8745	0.00473934	0.0442211	1104	tags=31%, list=9%, signal=34%
GO_CALCIUM_DEPENDENT_CELL_CELL_ADHESION_VIA_PLASMA_MEMBRANE_CELL_ADHESION_MOLECULES	17	0.743627	1.87405	0	0.042789	1497	tags=65%, list=12%, signal=74%
GO_CELLULAR_RESPONSE_TO_RETINOIC_ACID	38	0.594424	1.8557	0	0.0526659	2251	tags=39%, list=18%, signal=48%
GO_RIBONUCLEOSIDE_DIPHOSPHATE_METABOLIC_PROCESS	48	0.574154	1.85415	0	0.0519386	2462	tags=48%, list=20%, signal=60%
GO_REGULATION_OF_TRANSFORMING_GROWTH_FACTOR_BETA_PRODUCTION	20	0.682041	1.85161	0.00452489	0.0518625	715	tags=40%, list=6%, signal=42%
GO_IMMUNE_EFFECTOR_PROCESS	263	0.434497	1.84508	0	0.0536779	1985	tags=32%, list=16%, signal=37%
GO_REGULATION_OF_LEUKOCYTE_MEDIATED_CYTOTOXICITY	21	0.672157	1.83724	0.00223714	0.0567771	1082	tags=38%, list=9%, signal=42%
GO_REGULATION_OF_ACTIN_CYTOSKELETON_REORGANIZATION	22	0.674068	1.8336	0.00219298	0.0574692	2055	tags=45%, list=17%, signal=55%
GO_NEGATIVE_REGULATION_OF_IMMUNE_EFFECTOR_PROCESS	60	0.538627	1.82509	0	0.061291	1231	tags=27%, list=10%, signal=30%
GO_CHEMOKINE_MEDIATED_SIGNALING_PATHWAY	15	0.731497	1.82507	0.0046083	0.0595225	745	tags=47%, list=6%, signal=50%
GO_POSITIVE_REGULATION_OF_REACTIVE_OXYGEN_SPECIES_METABOLIC_PROCESS	62	0.531617	1.82446	0	0.0580892	636	tags=21%, list=5%, signal=22%
GO_NUCLEOSIDE_DIPHOSPHATE_METABOLIC_PROCESS	59	0.538975	1.81857	0	0.0604829	2562	tags=49%, list=21%, signal=62%
GO_COLLAGEN_FIBRIL_ORGANIZATION	26	0.628446	1.81515	0.00226244	0.0611019	1034	tags=42%, list=8%, signal=46%
GO_GLUCOSE_CATABOLIC_PROCESS	17	0.697852	1.80767	0	0.0650123	2341	tags=59%, list=19%, signal=73%
GO_REGULATION_OF_HUMORAL_IMMUNE_RESPONSE	19	0.666325	1.79359	0.00434783	0.0740215	542	tags=37%, list=4%, signal=38%
GO_REGULATION_OF_RENAL_SYSTEM_PROCESS	16	0.709099	1.78873	0.00449438	0.0759679	1419	tags=63%, list=12%, signal=71%
GO_PROTEIN_ACTIVATION_CASCADE	21	0.647868	1.77703	0.00913242	0.0842008	542	tags=38%, list=4%, signal=40%
GO_PLATELET_DEGRANULATION	68	0.505778	1.77234	0	0.0865495	2028	tags=34%, list=17%, signal=40%
GO_REGULATION_OF_GRANULOCYTE_CHEMOTAXIS	25	0.628457	1.76635	0.00943396	0.0901497	704	tags=44%, list=6%, signal=47%
GO_LEUKOCYTE_CHEMOTAXIS	44	0.544758	1.76092	0	0.0933736	1528	tags=39%, list=13%, signal=44%
GO_NEGATIVE_REGULATION_OF_CELL_SUBSTRATE_ADHESION	39	0.566859	1.75979	0	0.0922284	1968	tags=33%, list=16%, signal=40%
GO_MYELOID_LEUKOCYTE_MIGRATION	38	0.571329	1.75306	0.00477327	0.0966466	817	tags=34%, list=7%, signal=37%
GO_REGULATION_OF_LEUKOCYTE_CHEMOTAXIS	52	0.526867	1.75173	0	0.0959691	704	tags=29%, list=6%, signal=30%
GO_DETECTION_OF_VISIBLE_LIGHT	17	0.683362	1.7482	0.00659341	0.0977713	1557	tags=41%, list=13%, signal=47%
GO_REGULATION_OF_LEUKOCYTE_MEDIATED_IMMUNITY	80	0.483294	1.74701	0.00245098	0.0968645	1231	tags=25%, list=10%, signal=28%
GO_REGULATION_OF_PROTEIN_MATURATION	48	0.528017	1.74632	0	0.0955554	1242	tags=31%, list=10%, signal=35%
GO_POSITIVE_REGULATION_OF_INTERLEUKIN_1_PRODUCTION	20	0.642002	1.74502	0.00692841	0.0948182	801	tags=25%, list=7%, signal=27%
GO_REGULATION_OF_VASOCONSTRICTION	29	0.591717	1.74462	0.00230947	0.0932395	1820	tags=48%, list=15%, signal=57%
GO_REGULATION_OF_PROTEIN_OLIGOMERIZATION	26	0.605088	1.7446	0.0115207	0.0915025	1989	tags=35%, list=16%, signal=41%
GO_NEGATIVE_REGULATION_OF_T_CELL_PROLIFERATION	28	0.599642	1.73976	0.00671141	0.0947081	1104	tags=32%, list=9%, signal=35%
GO_NEGATIVE_REGULATION_OF_CELL_ADHESION	147	0.441921	1.7342	0	0.098489	1790	tags=30%, list=15%, signal=35%
GO_NEGATIVE_REGULATION_OF_HOMOTYPIC_CELL_CELL_ADHESION	60	0.508951	1.73399	0	0.0969589	1231	tags=28%, list=10%, signal=31%
GO_NEGATIVE_REGULATION_OF_PEPTIDASE_ACTIVITY	126	0.450952	1.73229	0	0.096832	1363	tags=28%, list=11%, signal=31%
GO_CELLULAR_DEFENSE_RESPONSE	18	0.646812	1.72792	0.0152838	0.0995871	898	tags=33%, list=7%, signal=36%
GO_ADRENAL_GLAND_DEVELOPMENT	16	0.670464	1.72733	0.00643777	0.098487	2492	tags=56%, list=20%, signal=71%
GO_NEGATIVE_REGULATION_OF_IMMUNE_RESPONSE	67	0.493604	1.72461	0	0.0992258	1854	tags=33%, list=15%, signal=38%
GO_CYTOKINE_MEDIATED_SIGNALING_PATHWAY	246	0.411303	1.72175	0	0.100792	1267	tags=22%, list=10%, signal=24%
GO_MIDDLE_EAR_MORPHOGENESIS	15	0.685401	1.71481	0.0108932	0.106684	729	tags=33%, list=6%, signal=35%
GO_REGULATION_OF_RESPONSE_TO_WOUNDING	230	0.412258	1.70903	0	0.110991	1575	tags=27%, list=13%, signal=31%
GO_DEFENSE_RESPONSE_TO_VIRUS	100	0.460514	1.70869	0	0.109456	1692	tags=36%, list=14%, signal=41%
GO_NEGATIVE_REGULATION_OF_ADAPTIVE_IMMUNE_RESPONSE	17	0.664122	1.70834	0.0152174	0.10822	1231	tags=59%, list=10%, signal=65%
GO_NADH_METABOLIC_PROCESS	23	0.616828	1.70687	0.00697674	0.108112	2341	tags=48%, list=19%, signal=59%
GO_REGULATION_OF_BLOOD_PRESSURE	89	0.470807	1.70562	0	0.107939	1651	tags=33%, list=14%, signal=37%
GO_REGULATION_OF_ACTIVATED_T_CELL_PROLIFERATION	15	0.668678	1.70285	0.0139535	0.109154	1104	tags=53%, list=9%, signal=59%
GO_PATTERN_RECOGNITION_RECEPTOR_SIGNALING_PATHWAY	78	0.47716	1.69906	0.00254453	0.111878	2476	tags=36%, list=20%, signal=45%
GO_RESPONSE_TO_LIPOPROTEIN_PARTICLE	15	0.687297	1.69777	0.0179372	0.111803	1340	tags=40%, list=11%, signal=45%
GO_POSITIVE_REGULATION_OF_CHEMOTAXIS	76	0.479555	1.69773	0	0.110276	787	tags=24%, list=6%, signal=25%
GO_ACUTE_INFLAMMATORY_RESPONSE	36	0.555129	1.68733	0.00691244	0.120013	1533	tags=42%, list=13%, signal=48%
GO_ATRIOVENTRICULAR_VALVE_DEVELOPMENT	15	0.67682	1.6851	0.0225225	0.120928	1045	tags=33%, list=9%, signal=36%
GO_REGULATION_OF_REACTIVE_OXYGEN_SPECIES_METABOLIC_PROCESS	107	0.44774	1.68322	0	0.121743	636	tags=19%, list=5%, signal=20%
GO_REGULATION_OF_INFLAMMATORY_RESPONSE	154	0.430022	1.67988	0	0.123699	1419	tags=24%, list=12%, signal=27%
GO_OXIDOREDUCTION_COENZYME_METABOLIC_PROCESS	80	0.473916	1.67841	0	0.12352	2416	tags=39%, list=20%, signal=48%
GO_POSITIVE_REGULATION_OF_BLOOD_CIRCULATION	48	0.508239	1.67833	0.00674157	0.122008	2093	tags=42%, list=17%, signal=50%
GO_NEGATIVE_REGULATION_OF_CELL_CELL_ADHESION	84	0.471218	1.67592	0	0.12332	1322	tags=27%, list=11%, signal=30%
GO_REGULATION_OF_CELL_KILLING	25	0.605076	1.67568	0.011236	0.122054	1082	tags=32%, list=9%, signal=35%
GO_RESPONSE_TO_RETINOIC_ACID	67	0.481815	1.67226	0.00516796	0.124136	2251	tags=36%, list=18%, signal=44%
GO_MYELOID_CELL_ACTIVATION_INVOLVED_IN_IMMUNE_RESPONSE	19	0.623904	1.67088	0.00921659	0.124107	1737	tags=47%, list=14%, signal=55%
GO_DENDRITIC_CELL_DIFFERENTIATION	18	0.63122	1.66148	0.0178571	0.133928	669	tags=39%, list=5%, signal=41%
GO_REGULATION_OF_P38MAPK_CASCADE	19	0.627915	1.65532	0.0186047	0.139696	751	tags=26%, list=6%, signal=28%
GO_POSITIVE_REGULATION_OF_CYTOKINE_SECRETION	44	0.526178	1.65353	0.00442478	0.139816	906	tags=23%, list=7%, signal=24%
GO_ESTABLISHMENT_OF_PROTEIN_LOCALIZATION_TO_ENDOPLASMIC_RETICULUM	91	0.446632	1.65243	0.0025	0.139634	5518	tags=87%, list=45%, signal=157%
GO_HEPARAN_SULFATE_PROTEOGLYCAN_BIOSYNTHETIC_PROCESS	18	0.637981	1.65205	0.0116822	0.138466	2350	tags=61%, list=19%, signal=76%
GO_NEGATIVE_REGULATION_OF_CYTOKINE_SECRETION	25	0.587831	1.65165	0.0137931	0.137437	1782	tags=44%, list=15%, signal=51%
GO_ADAPTIVE_IMMUNE_RESPONSE	116	0.424788	1.64944	0	0.138598	1652	tags=27%, list=14%, signal=31%
GO_HEXOSE_CATABOLIC_PROCESS	28	0.560155	1.64549	0.0126904	0.1425	2341	tags=50%, list=19%, signal=62%
GO_POSITIVE_REGULATION_OF_PROTEIN_OLIGOMERIZATION	17	0.633633	1.64536	0.021978	0.141007	1989	tags=41%, list=16%, signal=49%
GO_POSITIVE_REGULATION_OF_LOCOMOTION	284	0.384508	1.63628	0	0.15103	1640	tags=24%, list=13%, signal=27%
GO_REGULATION_OF_CYTOKINE_SECRETION	75	0.465167	1.6341	0.00987654	0.15205	1087	tags=24%, list=9%, signal=26%
GO_POSITIVE_REGULATION_OF_CYTOKINE_PRODUCTION	210	0.40088	1.63232	0	0.152777	1087	tags=17%, list=9%, signal=18%
GO_REGULATION_OF_VIRAL_ENTRY_INTO_HOST_CELL	19	0.617332	1.63115	0.031477	0.152596	1254	tags=37%, list=10%, signal=41%
GO_REGULATION_OF_SYSTEMIC_ARTERIAL_BLOOD_PRESSURE	44	0.506792	1.62789	0.0183066	0.155456	802	tags=30%, list=7%, signal=32%
GO_NEGATIVE_REGULATION_OF_CELL_MATRIX_ADHESION	24	0.57212	1.62723	0.0159091	0.154793	1760	tags=29%, list=14%, signal=34%
GO_REGULATION_OF_NEUTROPHIL_MIGRATION	20	0.609454	1.62515	0.010989	0.156163	1419	tags=45%, list=12%, signal=51%
GO_SYNAPSE_ORGANIZATION	104	0.435335	1.62373	0.00273224	0.156368	1630	tags=29%, list=13%, signal=33%
GO_REGULATION_OF_VASODILATION	21	0.590916	1.62306	0.0333333	0.155494	911	tags=29%, list=7%, signal=31%
GO_CELL_CELL_ADHESION	320	0.374981	1.61775	0	0.161061	1668	tags=27%, list=14%, signal=30%
GO_PROTEIN_TRIMERIZATION	24	0.568658	1.61682	0.0190931	0.160777	1105	tags=42%, list=9%, signal=46%
GO_POSITIVE_REGULATION_OF_TRANSMEMBRANE_TRANSPORT	68	0.4563	1.61363	0.0074813	0.163522	1721	tags=26%, list=14%, signal=31%
GO_REGULATION_OF_INTERLEUKIN_8_PRODUCTION	33	0.532529	1.61234	0.025641	0.163622	2295	tags=30%, list=19%, signal=37%
GO_ENDOTHELIAL_CELL_PROLIFERATION	19	0.601396	1.61204	0.0171674	0.162441	1929	tags=47%, list=16%, signal=56%
GO_REGULATION_OF_INTERLEUKIN_10_PRODUCTION	20	0.608984	1.6111	0.0272109	0.162123	774	tags=30%, list=6%, signal=32%
GO_REGULATION_OF_NEUTROPHIL_CHEMOTAXIS	17	0.625268	1.60781	0.0221729	0.165228	492	tags=35%, list=4%, signal=37%
GO_POSITIVE_REGULATION_OF_NEUTROPHIL_MIGRATION	17	0.610842	1.60776	0.0224719	0.163738	1419	tags=47%, list=12%, signal=53%
GO_REGULATION_OF_ENDOTHELIAL_CELL_APOPTOTIC_PROCESS	25	0.574409	1.60534	0.0190024	0.165556	787	tags=28%, list=6%, signal=30%
GO_POSITIVE_REGULATION_OF_ERK1_AND_ERK2_CASCADE	84	0.447998	1.6035	0	0.166721	638	tags=19%, list=5%, signal=20%
GO_REGULATION_OF_INTERLEUKIN_2_PRODUCTION	29	0.548828	1.60283	0.0111857	0.165934	906	tags=28%, list=7%, signal=30%
GO_RETINA_HOMEOSTASIS	31	0.54426	1.60175	0.0216346	0.165877	629	tags=19%, list=5%, signal=20%
GO_REGULATION_OF_T_CELL_PROLIFERATION	69	0.463274	1.60113	0.00239234	0.165319	909	tags=25%, list=7%, signal=26%
GO_RESPONSE_TO_INTERFERON_GAMMA	67	0.453049	1.60059	0.00469484	0.164443	1254	tags=24%, list=10%, signal=26%
GO_CELL_CHEMOTAXIS	74	0.454135	1.59747	0.00479616	0.167242	1528	tags=32%, list=13%, signal=37%
GO_SULFUR_COMPOUND_CATABOLIC_PROCESS	29	0.530337	1.59053	0.0352113	0.175931	927	tags=24%, list=8%, signal=26%
GO_HEPARAN_SULFATE_PROTEOGLYCAN_METABOLIC_PROCESS	21	0.572763	1.59037	0.0190476	0.174593	2350	tags=57%, list=19%, signal=71%
GO_POSITIVE_REGULATION_OF_RESPONSE_TO_EXTERNAL_STIMULUS	172	0.400372	1.58996	0	0.173635	1595	tags=25%, list=13%, signal=28%
GO_POSITIVE_REGULATION_OF_INTERLEUKIN_8_PRODUCTION	23	0.567188	1.58734	0.0183066	0.175928	2295	tags=35%, list=19%, signal=43%
GO_ACTIVATION_OF_IMMUNE_RESPONSE	247	0.378801	1.58289	0	0.180842	2131	tags=26%, list=17%, signal=31%
GO_ENDODERM_FORMATION	40	0.499674	1.58232	0.00930233	0.180124	667	tags=20%, list=5%, signal=21%
GO_CELLULAR_RESPONSE_TO_CYTOKINE_STIMULUS	352	0.366495	1.58006	0	0.181764	1419	tags=20%, list=12%, signal=22%
GO_G_PROTEIN_COUPLED_RECEPTOR_SIGNALING_PATHWAY	272	0.367729	1.57849	0	0.182551	1266	tags=21%, list=10%, signal=23%
GO_REGULATION_OF_ACUTE_INFLAMMATORY_RESPONSE	35	0.522564	1.57458	0.018648	0.186878	542	tags=26%, list=4%, signal=27%
GO_REGULATION_OF_CELL_CELL_ADHESION	210	0.384325	1.57305	0	0.187705	1322	tags=22%, list=11%, signal=25%
GO_NEGATIVE_REGULATION_OF_ALPHA_BETA_T_CELL_ACTIVATION	15	0.627355	1.57241	0.0226757	0.187299	1231	tags=33%, list=10%, signal=37%
GO_TOLL_LIKE_RECEPTOR_SIGNALING_PATHWAY	67	0.457773	1.56812	0.00990099	0.192333	1336	tags=24%, list=11%, signal=27%
GO_POSITIVE_REGULATION_OF_GLUCOSE_TRANSPORT	29	0.533185	1.56763	0.0191388	0.191587	1113	tags=24%, list=9%, signal=26%
GO_SPERM_EGG_RECOGNITION	22	0.562899	1.56637	0.0366972	0.192118	2772	tags=41%, list=23%, signal=53%
GO_REGULATION_OF_LYMPHOCYTE_MEDIATED_IMMUNITY	53	0.472925	1.56428	0.0150754	0.193937	1231	tags=26%, list=10%, signal=29%
GO_INNATE_IMMUNE_RESPONSE	278	0.368853	1.56286	0	0.194546	1889	tags=28%, list=15%, signal=32%
GO_RESPONSE_TO_VIRUS	157	0.393928	1.5621	0.0027027	0.194216	1692	tags=27%, list=14%, signal=31%
GO_REGULATION_OF_PEPTIDASE_ACTIVITY	234	0.378342	1.56175	0.0058651	0.193274	1363	tags=21%, list=11%, signal=24%
GO_DEFENSE_RESPONSE_TO_OTHER_ORGANISM	232	0.378513	1.56123	0	0.192536	1835	tags=29%, list=15%, signal=34%
GO_STEROL_BIOSYNTHETIC_PROCESS	33	0.509679	1.55943	0.0215311	0.193623	2825	tags=52%, list=23%, signal=67%
GO_NEGATIVE_REGULATION_OF_CELL_ACTIVATION	96	0.422604	1.55737	0.00498753	0.195017	1104	tags=25%, list=9%, signal=27%
GO_LEUKOCYTE_MEDIATED_IMMUNITY	85	0.428636	1.55732	0.00238095	0.193719	1737	tags=33%, list=14%, signal=38%
GO_AMINOGLYCAN_METABOLIC_PROCESS	115	0.406035	1.55526	0	0.195248	1885	tags=32%, list=15%, signal=38%
GO_NEGATIVE_REGULATION_OF_CYTOKINE_PRODUCTION	129	0.404263	1.55327	0.00765306	0.196656	2072	tags=30%, list=17%, signal=36%
GO_POSITIVE_REGULATION_OF_RESPONSE_TO_BIOTIC_STIMULUS	24	0.551742	1.55262	0.0375587	0.196236	399	tags=17%, list=3%, signal=17%
GO_NEGATIVE_REGULATION_OF_STAT_CASCADE	26	0.550312	1.55242	0.0243902	0.195117	876	tags=23%, list=7%, signal=25%
GO_REGULATION_OF_CYTOKINE_PRODUCTION	338	0.355453	1.55116	0	0.195545	1854	tags=22%, list=15%, signal=25%
GO_POSITIVE_REGULATION_OF_PHAGOCYTOSIS	25	0.54203	1.55055	0.0258621	0.195051	491	tags=16%, list=4%, signal=17%
GO_REGULATION_OF_IMMUNE_RESPONSE	476	0.349413	1.54887	0	0.196161	2079	tags=24%, list=17%, signal=28%
GO_LYMPHOCYTE_MEDIATED_IMMUNITY	64	0.453779	1.5479	0.0118203	0.196319	1652	tags=33%, list=14%, signal=38%
GO_POSITIVE_REGULATION_OF_HEART_CONTRACTION	23	0.548688	1.5469	0.0462287	0.196499	2093	tags=43%, list=17%, signal=52%
GO_REGULATION_OF_HOMOTYPIC_CELL_CELL_ADHESION	168	0.38402	1.54612	0.00286533	0.196257	1284	tags=21%, list=11%, signal=24%
GO_REGULATION_OF_CHEMOTAXIS	114	0.405448	1.54427	0	0.197828	1363	tags=25%, list=11%, signal=27%
GO_NEGATIVE_REGULATION_OF_MUSCLE_CELL_DIFFERENTIATION	33	0.517907	1.54379	0.0209302	0.19715	764	tags=24%, list=6%, signal=26%
GO_COLUMNAR_CUBOIDAL_EPITHELIAL_CELL_DEVELOPMENT	34	0.513904	1.54335	0.027972	0.196519	729	tags=21%, list=6%, signal=22%
GO_POSITIVE_REGULATION_OF_CALCIUM_ION_IMPORT	29	0.523932	1.54227	0.0238095	0.196651	2295	tags=38%, list=19%, signal=47%
GO_NEGATIVE_REGULATION_OF_BLOOD_PRESSURE	19	0.574223	1.53959	0.033543	0.199184	430	tags=21%, list=4%, signal=22%
GO_REGULATION_OF_MYOBLAST_DIFFERENTIATION	26	0.528625	1.53809	0.0242131	0.200022	460	tags=19%, list=4%, signal=20%
GO_SYNAPSE_ASSEMBLY	49	0.467451	1.53774	0.0192308	0.199254	1751	tags=39%, list=14%, signal=45%
GO_MYELOID_LEUKOCYTE_ACTIVATION	47	0.464723	1.53757	0.00968523	0.198171	931	tags=30%, list=8%, signal=32%
GO_NEGATIVE_REGULATION_OF_VIRAL_GENOME_REPLICATION	35	0.499139	1.5375	0.0220588	0.197042	1914	tags=49%, list=16%, signal=57%
GO_REGULATION_OF_SYNAPSE_ORGANIZATION	60	0.443473	1.53593	0.0179949	0.198231	912	tags=20%, list=7%, signal=22%
GO_POSITIVE_REGULATION_OF_VASCULATURE_DEVELOPMENT	85	0.430199	1.53349	0.0105541	0.200661	870	tags=24%, list=7%, signal=25%
GO_POSITIVE_REGULATION_OF_NIK_NF_KAPPAB_SIGNALING	25	0.546268	1.53126	0.0244444	0.202882	1068	tags=16%, list=9%, signal=17%
GO_AMINOGLYCAN_BIOSYNTHETIC_PROCESS	79	0.429753	1.52426	0.0124069	0.212009	2350	tags=43%, list=19%, signal=53%
GO_DIGESTION	41	0.480849	1.52318	0.02657	0.212241	1651	tags=34%, list=14%, signal=39%
GO_REGULATION_OF_EPITHELIAL_CELL_APOPTOTIC_PROCESS	38	0.484749	1.5228	0.020595	0.211462	787	tags=24%, list=6%, signal=25%
GO_BICARBONATE_TRANSPORT	18	0.585907	1.52253	0.0501139	0.210657	1224	tags=39%, list=10%, signal=43%
GO_KERATAN_SULFATE_BIOSYNTHETIC_PROCESS	20	0.573318	1.51922	0.0405405	0.214698	172	tags=15%, list=1%, signal=15%
GO_BINDING_OF_SPERM_TO_ZONA_PELLUCIDA	17	0.60811	1.51703	0.0511628	0.216915	2772	tags=35%, list=23%, signal=46%
GO_RESPONSE_TO_CYTOKINE	434	0.34047	1.51492	0	0.219094	1419	tags=19%, list=12%, signal=20%
GO_NEPHRON_EPITHELIUM_DEVELOPMENT	58	0.445026	1.50993	0.0217391	0.225773	910	tags=21%, list=7%, signal=22%
GO_CYTOPLASMIC_PATTERN_RECOGNITION_RECEPTOR_SIGNALING_PATHWAY	24	0.54629	1.50968	0.0481651	0.224816	3751	tags=46%, list=31%, signal=66%
GO_NEGATIVE_REGULATION_OF_INTERFERON_GAMMA_PRODUCTION	17	0.586649	1.50946	0.0298851	0.223773	1752	tags=47%, list=14%, signal=55%
GO_VASCULATURE_DEVELOPMENT	350	0.344576	1.50838	0	0.223953	2156	tags=30%, list=18%, signal=35%
GO_AMINO_SUGAR_METABOLIC_PROCESS	34	0.493626	1.50789	0.0365854	0.223301	2443	tags=44%, list=20%, signal=55%
GO_NEGATIVE_REGULATION_OF_MULTI_ORGANISM_PROCESS	93	0.408333	1.50687	0.00771208	0.223683	1992	tags=33%, list=16%, signal=40%
GO_REGULATION_OF_CELL_ADHESION	396	0.344561	1.50638	0	0.223097	1584	tags=23%, list=13%, signal=25%
GO_POSITIVE_REGULATION_OF_INTERLEUKIN_10_PRODUCTION	15	0.607327	1.50635	0.0514541	0.221895	2300	tags=47%, list=19%, signal=57%
GO_ACETYL_COA_METABOLIC_PROCESS	18	0.57726	1.50602	0.0494382	0.22112	1949	tags=44%, list=16%, signal=53%
GO_POSITIVE_REGULATION_OF_CATION_CHANNEL_ACTIVITY	20	0.566064	1.50583	0.0462963	0.220162	2165	tags=40%, list=18%, signal=49%
GO_REGULATION_OF_POSITIVE_CHEMOTAXIS	15	0.596209	1.5053	0.0427928	0.219598	1029	tags=33%, list=8%, signal=36%
GO_NEGATIVE_REGULATION_OF_AXON_GUIDANCE	20	0.57028	1.50452	0.0366972	0.219538	1924	tags=40%, list=16%, signal=47%
GO_REGULATION_OF_CHEMOKINE_PRODUCTION	37	0.486275	1.50382	0.0258216	0.219434	609	tags=16%, list=5%, signal=17%
GO_REGULATION_OF_PROTEIN_ACTIVATION_CASCADE	16	0.59788	1.50226	0.0635294	0.220639	542	tags=38%, list=4%, signal=39%
GO_HEART_VALVE_DEVELOPMENT	26	0.519884	1.49979	0.0501193	0.223371	356	tags=19%, list=3%, signal=20%
GO_REGULATION_OF_ODONTOGENESIS	17	0.57179	1.49712	0.0573566	0.226246	636	tags=41%, list=5%, signal=43%
GO_NEURON_PROJECTION_EXTENSION	37	0.486607	1.49665	0.0321101	0.225722	1331	tags=27%, list=11%, signal=30%
GO_REGULATION_OF_THYMOCYTE_AGGREGATION	19	0.570323	1.49478	0.0477273	0.227539	1152	tags=32%, list=9%, signal=35%
GO_NEGATIVE_REGULATION_OF_MUSCLE_TISSUE_DEVELOPMENT	26	0.51473	1.49434	0.0425532	0.226972	460	tags=23%, list=4%, signal=24%
GO_KERATAN_SULFATE_METABOLIC_PROCESS	25	0.530762	1.49175	0.049217	0.230187	172	tags=12%, list=1%, signal=12%
GO_NEGATIVE_REGULATION_OF_RESPONSE_TO_EXTERNAL_STIMULUS	165	0.372031	1.49121	0.00544959	0.22983	1321	tags=22%, list=11%, signal=25%
GO_TAXIS	267	0.348159	1.48949	0	0.231698	1854	tags=28%, list=15%, signal=32%
GO_ENDOCARDIAL_CUSHION_DEVELOPMENT	24	0.531538	1.48458	0.0415704	0.238398	1155	tags=29%, list=9%, signal=32%
GO_AXON_EXTENSION	27	0.515123	1.48434	0.0341686	0.237554	1331	tags=30%, list=11%, signal=33%
GO_REGULATION_OF_INTERLEUKIN_6_PRODUCTION	56	0.441756	1.48397	0.0252525	0.236886	1558	tags=29%, list=13%, signal=33%
GO_CIRCULATORY_SYSTEM_PROCESS	203	0.364778	1.48376	0	0.235998	1363	tags=22%, list=11%, signal=25%
GO_CHLORIDE_TRANSPORT	39	0.467296	1.4819	0.0246085	0.237719	1224	tags=31%, list=10%, signal=34%
GO_NEGATIVE_REGULATION_OF_CHEMOTAXIS	31	0.49067	1.47979	0.033557	0.239934	1321	tags=32%, list=11%, signal=36%
GO_NATURAL_KILLER_CELL_MEDIATED_IMMUNITY	15	0.596677	1.47896	0.0471698	0.240038	1652	tags=53%, list=14%, signal=62%
GO_REGULATION_OF_SMOOTH_MUSCLE_CELL_MIGRATION	38	0.484479	1.47877	0.0393519	0.239081	1515	tags=32%, list=12%, signal=36%
GO_PHOSPHATIDYLINOSITOL_DEPHOSPHORYLATION	21	0.530614	1.47836	0.0695067	0.238538	544	tags=14%, list=4%, signal=15%
GO_LEUKOCYTE_DEGRANULATION	16	0.587407	1.47721	0.0719257	0.23919	1737	tags=44%, list=14%, signal=51%
GO_NEGATIVE_REGULATION_OF_SECRETION	111	0.389994	1.47715	0.0164835	0.23807	1916	tags=32%, list=16%, signal=37%
GO_CELLULAR_RESPONSE_TO_INTERFERON_GAMMA	53	0.43403	1.47587	0.0342298	0.238957	1105	tags=23%, list=9%, signal=25%
GO_NEGATIVE_REGULATION_OF_TUMOR_NECROSIS_FACTOR_SUPERFAMILY_CYTOKINE_PRODUCTION	21	0.535734	1.47392	0.0504386	0.241161	1419	tags=29%, list=12%, signal=32%
GO_POSITIVE_REGULATION_OF_LIPID_TRANSPORT	31	0.493885	1.47365	0.0408602	0.240393	1911	tags=42%, list=16%, signal=50%
GO_PEPTIDE_HORMONE_PROCESSING	18	0.568171	1.47233	0.0533333	0.241334	512	tags=22%, list=4%, signal=23%
GO_REGULATION_OF_INTERLEUKIN_1_PRODUCTION	33	0.487434	1.46972	0.0414508	0.244439	1805	tags=30%, list=15%, signal=35%
GO_MOVEMENT_IN_ENVIRONMENT_OF_OTHER_ORGANISM_INVOLVED_IN_SYMBIOTIC_INTERACTION	59	0.428458	1.46922	0.0218978	0.243969	495	tags=14%, list=4%, signal=14%
GO_PHOSPHOLIPID_DEPHOSPHORYLATION	22	0.52091	1.4676	0.0551724	0.245637	544	tags=14%, list=4%, signal=14%
GO_NEGATIVE_REGULATION_OF_PRODUCTION_OF_MOLECULAR_MEDIATOR_OF_IMMUNE_RESPONSE	15	0.595645	1.46714	0.0733333	0.245268	1854	tags=33%, list=15%, signal=39%
GO_PROTEIN_LOCALIZATION_TO_ENDOPLASMIC_RETICULUM	108	0.384729	1.46384	0.00791557	0.24948	5518	tags=81%, list=45%, signal=147%
GO_ENDOTHELIAL_CELL_DEVELOPMENT	35	0.473696	1.46237	0.0495495	0.250687	1787	tags=34%, list=15%, signal=40%
GO_POSITIVE_REGULATION_OF_CATION_TRANSMEMBRANE_TRANSPORT	49	0.440108	1.46184	0.0390805	0.250413	2295	tags=31%, list=19%, signal=38%
GO_ACUTE_PHASE_RESPONSE	20	0.537226	1.45855	0.0681818	0.254926	1533	tags=45%, list=13%, signal=51%
GO_REGULATION_OF_VASCULATURE_DEVELOPMENT	148	0.373005	1.45851	0.00251889	0.253768	894	tags=21%, list=7%, signal=22%
GO_REGULATION_OF_ERK1_AND_ERK2_CASCADE	132	0.371162	1.45756	0.00277008	0.25402	806	tags=15%, list=7%, signal=16%
GO_REGULATION_OF_ORGANIC_ACID_TRANSPORT	27	0.501993	1.45726	0.0669856	0.253331	1053	tags=30%, list=9%, signal=32%
GO_REGULATION_OF_MITOCHONDRIAL_MEMBRANE_PERMEABILITY_INVOLVED_IN_APOPTOTIC_PROCESS	20	0.533467	1.45355	0.0844156	0.258283	3777	tags=55%, list=31%, signal=79%
GO_RESPONSE_TO_MOLECULE_OF_BACTERIAL_ORIGIN	207	0.354107	1.45347	0.00533333	0.257205	1104	tags=19%, list=9%, signal=21%
GO_POSITIVE_REGULATION_OF_INFLAMMATORY_RESPONSE	48	0.449303	1.45343	0.036855	0.2561	1737	tags=31%, list=14%, signal=36%
GO_BLOOD_VESSEL_MORPHOGENESIS	272	0.34316	1.45321	0.00900901	0.25538	2156	tags=32%, list=18%, signal=38%
GO_REGULATION_OF_DEFENSE_RESPONSE	467	0.323205	1.44703	0	0.265078	1741	tags=19%, list=14%, signal=21%
GO_WOUND_HEALING	299	0.337013	1.44594	0	0.265682	1615	tags=22%, list=13%, signal=24%
GO_POSITIVE_REGULATION_OF_DEFENSE_RESPONSE	225	0.347526	1.44333	0.0030303	0.269379	2133	tags=23%, list=17%, signal=27%
GO_B_CELL_MEDIATED_IMMUNITY	35	0.48174	1.44325	0.0566502	0.268349	476	tags=23%, list=4%, signal=24%
GO_RESPONSE_TO_INCREASED_OXYGEN_LEVELS	18	0.550723	1.44248	0.0767494	0.268573	488	tags=22%, list=4%, signal=23%
GO_POSITIVE_REGULATION_OF_TISSUE_REMODELING	15	0.581072	1.44178	0.0691964	0.268816	2156	tags=60%, list=18%, signal=73%
GO_EPITHELIAL_CELL_DEVELOPMENT	132	0.373628	1.44144	0.00813008	0.268331	1000	tags=17%, list=8%, signal=19%
GO_REGULATION_OF_CYTOSOLIC_CALCIUM_ION_CONCENTRATION	91	0.400788	1.43961	0.0125	0.270407	1779	tags=27%, list=15%, signal=32%
GO_REGULATION_OF_STAT_CASCADE	72	0.412346	1.43856	0.0183246	0.271051	876	tags=21%, list=7%, signal=22%
GO_MONOSACCHARIDE_TRANSPORT	32	0.481613	1.43711	0.0671296	0.272393	977	tags=25%, list=8%, signal=27%
GO_NEGATIVE_REGULATION_OF_LOCOMOTION	173	0.363394	1.43645	0.00564972	0.272293	1790	tags=28%, list=15%, signal=32%
GO_RESPONSE_TO_BACTERIUM	261	0.338633	1.43603	0	0.271862	1419	tags=21%, list=12%, signal=23%
GO_RESPONSE_TO_BIOTIC_STIMULUS	495	0.324241	1.43566	0	0.271378	1660	tags=22%, list=14%, signal=25%
GO_CELLULAR_RESPONSE_TO_INTERLEUKIN_1	50	0.43841	1.43558	0.0520362	0.270304	805	tags=20%, list=7%, signal=21%
GO_REGULATION_OF_T_CELL_MEDIATED_IMMUNITY	27	0.492569	1.43374	0.078125	0.272509	2131	tags=44%, list=17%, signal=54%
GO_POSITIVE_REGULATION_OF_PROTEIN_TARGETING_TO_MEMBRANE	15	0.568048	1.43029	0.0906921	0.277442	2062	tags=47%, list=17%, signal=56%
GO_CARBOHYDRATE_CATABOLIC_PROCESS	74	0.400163	1.42813	0.0233645	0.280095	2341	tags=34%, list=19%, signal=42%
GO_T_CELL_ACTIVATION_INVOLVED_IN_IMMUNE_RESPONSE	23	0.516462	1.42638	0.072093	0.282099	66	tags=13%, list=1%, signal=13%
GO_SENSORY_PERCEPTION_OF_PAIN	35	0.467229	1.42512	0.0506608	0.283208	1339	tags=29%, list=11%, signal=32%
GO_POSITIVE_REGULATION_OF_CHEMOKINE_PRODUCTION	27	0.489506	1.42449	0.0697115	0.283294	609	tags=19%, list=5%, signal=19%
GO_OSSIFICATION	178	0.353173	1.42421	0.0131234	0.282659	1206	tags=17%, list=10%, signal=18%
GO_NEGATIVE_REGULATION_OF_VASCULATURE_DEVELOPMENT	47	0.439736	1.42318	0.0390244	0.283327	894	tags=28%, list=7%, signal=30%
GO_REGULATION_OF_IMMUNE_EFFECTOR_PROCESS	249	0.338381	1.42305	0	0.282465	1767	tags=22%, list=14%, signal=25%
GO_GLUCOSAMINE_CONTAINING_COMPOUND_METABOLIC_PROCESS	22	0.521863	1.4227	0.0920771	0.281856	2676	tags=45%, list=22%, signal=58%
GO_REGULATION_OF_MEMBRANE_LIPID_DISTRIBUTION	28	0.488563	1.42098	0.0531178	0.283689	1557	tags=32%, list=13%, signal=37%
GO_ESTABLISHMENT_OF_ENDOTHELIAL_BARRIER	25	0.492916	1.42015	0.0714286	0.284067	1787	tags=36%, list=15%, signal=42%
GO_REGULATION_OF_PROTEIN_TARGETING_TO_MEMBRANE	18	0.53511	1.41989	0.0894855	0.283392	2062	tags=39%, list=17%, signal=47%
GO_POSITIVE_REGULATION_OF_CELLULAR_COMPONENT_BIOGENESIS	279	0.331934	1.41869	0	0.284536	2126	tags=24%, list=17%, signal=28%
GO_NEGATIVE_REGULATION_OF_EPITHELIAL_CELL_APOPTOTIC_PROCESS	24	0.507281	1.41869	0.0683962	0.283403	787	tags=21%, list=6%, signal=22%
GO_EPITHELIAL_CELL_DIFFERENTIATION_INVOLVED_IN_KIDNEY_DEVELOPMENT	18	0.531619	1.41835	0.0805369	0.282844	894	tags=33%, list=7%, signal=36%
GO_REGULATION_OF_NITRIC_OXIDE_BIOSYNTHETIC_PROCESS	35	0.461918	1.41639	0.0771028	0.285172	636	tags=20%, list=5%, signal=21%
GO_PYRIDINE_CONTAINING_COMPOUND_BIOSYNTHETIC_PROCESS	15	0.558551	1.41579	0.115721	0.285082	2587	tags=53%, list=21%, signal=68%
GO_NEGATIVE_REGULATION_OF_AXON_EXTENSION	26	0.495623	1.41498	0.0760369	0.285412	1924	tags=27%, list=16%, signal=32%
GO_EXCRETION	16	0.546624	1.41498	0.0704545	0.284284	586	tags=19%, list=5%, signal=20%
GO_EAR_MORPHOGENESIS	71	0.402561	1.41435	0.0460048	0.284174	729	tags=14%, list=6%, signal=15%
GO_RENAL_SYSTEM_PROCESS	53	0.427888	1.4142	0.0410959	0.283295	1419	tags=32%, list=12%, signal=36%
GO_HOMOTYPIC_CELL_CELL_ADHESION	33	0.460709	1.4141	0.0683962	0.282348	2117	tags=39%, list=17%, signal=48%
GO_REGULATION_OF_NIK_NF_KAPPAB_SIGNALING	33	0.466642	1.41337	0.0707317	0.282531	1388	tags=15%, list=11%, signal=17%
GO_AMINE_METABOLIC_PROCESS	81	0.392479	1.41138	0.0234375	0.285005	1938	tags=28%, list=16%, signal=34%
GO_BROWN_FAT_CELL_DIFFERENTIATION	18	0.541074	1.41019	0.0921053	0.286191	1239	tags=33%, list=10%, signal=37%
GO_WNT_SIGNALING_PATHWAY_CALCIUM_MODULATING_PATHWAY	30	0.481769	1.40878	0.0704225	0.28763	2039	tags=37%, list=17%, signal=44%
GO_CELLULAR_RESPONSE_TO_CAMP	26	0.496549	1.40737	0.0640732	0.289219	894	tags=27%, list=7%, signal=29%
GO_INTEGRIN_MEDIATED_SIGNALING_PATHWAY	57	0.419084	1.40722	0.0374065	0.288312	2142	tags=33%, list=18%, signal=40%
GO_RESPONSE_TO_PH	21	0.508648	1.40659	0.0904977	0.288355	1113	tags=29%, list=9%, signal=31%
GO_MUCOPOLYSACCHARIDE_METABOLIC_PROCESS	78	0.395416	1.40647	0.0334129	0.287414	1885	tags=31%, list=15%, signal=36%
GO_PROTEOGLYCAN_METABOLIC_PROCESS	58	0.41554	1.4062	0.0405728	0.28679	1849	tags=40%, list=15%, signal=47%
GO_INNER_EAR_RECEPTOR_CELL_DEVELOPMENT	20	0.517674	1.40599	0.086758	0.286052	129	tags=10%, list=1%, signal=10%
GO_CELL_CELL_SIGNALING	359	0.321371	1.40394	0.00334448	0.288708	1368	tags=21%, list=11%, signal=23%
GO_ANGIOGENESIS	215	0.340158	1.40315	0.00849858	0.289078	2156	tags=31%, list=18%, signal=37%
GO_CHONDROITIN_SULFATE_PROTEOGLYCAN_METABOLIC_PROCESS	30	0.474492	1.40271	0.0698254	0.2887	1726	tags=47%, list=14%, signal=54%
GO_RESPONSE_TO_COPPER_ION	20	0.526032	1.4018	0.087963	0.289314	576	tags=20%, list=5%, signal=21%
GO_CELL_SUBSTRATE_JUNCTION_ASSEMBLY	34	0.46389	1.40075	0.0886364	0.289953	2291	tags=47%, list=19%, signal=58%
GO_REGULATION_OF_CAMP_METABOLIC_PROCESS	59	0.413326	1.39973	0.0643564	0.290869	1058	tags=24%, list=9%, signal=26%
GO_AMINE_CATABOLIC_PROCESS	15	0.564696	1.39869	0.0968468	0.291579	509	tags=27%, list=4%, signal=28%
GO_REGULATION_OF_INTERLEUKIN_1_SECRETION	18	0.535349	1.39648	0.0839002	0.29432	1767	tags=39%, list=14%, signal=45%
GO_GLYCOPROTEIN_METABOLIC_PROCESS	245	0.332497	1.39498	0.00311526	0.295981	1797	tags=25%, list=15%, signal=29%
GO_RESPONSE_TO_OXYGEN_LEVELS	231	0.334772	1.39489	0	0.295078	1695	tags=22%, list=14%, signal=25%
GO_REGULATION_OF_NATURAL_KILLER_CELL_ACTIVATION	16	0.550744	1.39486	0.086758	0.294047	1363	tags=25%, list=11%, signal=28%
GO_RESPONSE_TO_ACID_CHEMICAL	211	0.335608	1.39469	0.00552486	0.293347	1836	tags=24%, list=15%, signal=28%
GO_NUCLEOSIDE_BISPHOSPHATE_METABOLIC_PROCESS	28	0.477095	1.39319	0.0850575	0.29508	993	tags=25%, list=8%, signal=27%
GO_ENDOCARDIAL_CUSHION_MORPHOGENESIS	17	0.54283	1.39098	0.117517	0.297863	1155	tags=29%, list=9%, signal=32%
GO_CELL_CELL_RECOGNITION	29	0.479561	1.39058	0.0743243	0.297589	2418	tags=38%, list=20%, signal=47%
GO_PEPTIDYL_TYROSINE_AUTOPHOSPHORYLATION	24	0.496099	1.38978	0.0993378	0.297964	1096	tags=21%, list=9%, signal=23%
GO_NATURAL_KILLER_CELL_ACTIVATION	23	0.498056	1.38875	0.0892019	0.298647	1652	tags=35%, list=14%, signal=40%
GO_NEGATIVE_REGULATION_OF_INNATE_IMMUNE_RESPONSE	23	0.49298	1.38831	0.0831461	0.298458	1805	tags=35%, list=15%, signal=41%
GO_NEGATIVE_REGULATION_OF_TYPE_I_INTERFERON_PRODUCTION	32	0.464217	1.38793	0.0860465	0.298067	2476	tags=41%, list=20%, signal=51%
GO_CHONDROITIN_SULFATE_PROTEOGLYCAN_BIOSYNTHETIC_PROCESS	22	0.504698	1.38542	0.104651	0.301691	1726	tags=59%, list=14%, signal=69%
GO_ACTIVATION_OF_NF_KAPPAB_INDUCING_KINASE_ACTIVITY	15	0.560603	1.38468	0.113082	0.302132	1068	tags=20%, list=9%, signal=22%
GO_METANEPHRIC_NEPHRON_DEVELOPMENT	18	0.526526	1.38412	0.0958904	0.302225	894	tags=22%, list=7%, signal=24%
GO_REGULATION_OF_LEUKOCYTE_PROLIFERATION	103	0.371952	1.38383	0.0268949	0.301713	1152	tags=24%, list=9%, signal=27%
GO_SULFUR_COMPOUND_METABOLIC_PROCESS	259	0.327823	1.38349	0.00554017	0.301221	3032	tags=37%, list=25%, signal=48%
GO_REGULATION_OF_ADAPTIVE_IMMUNE_RESPONSE	61	0.400771	1.38323	0.0249377	0.300605	1231	tags=23%, list=10%, signal=25%
GO_REGULATION_OF_BLOOD_CIRCULATION	153	0.348747	1.38061	0.0174564	0.304506	1642	tags=27%, list=13%, signal=31%
GO_RESPONSE_TO_MECHANICAL_STIMULUS	145	0.351709	1.3775	0.0112994	0.309053	1419	tags=21%, list=12%, signal=23%
GO_RESPONSE_TO_WOUNDING	362	0.318331	1.37738	0	0.308237	1615	tags=21%, list=13%, signal=24%
GO_AMINOGLYCAN_CATABOLIC_PROCESS	42	0.432483	1.37678	0.0721154	0.308132	1849	tags=31%, list=15%, signal=36%
GO_NUCLEOTIDE_BINDING_DOMAIN_LEUCINE_RICH_REPEAT_CONTAINING_RECEPTOR_SIGNALING_PATHWAY	21	0.505047	1.37484	0.104408	0.310478	3751	tags=43%, list=31%, signal=62%
GO_NEGATIVE_REGULATION_OF_ANION_TRANSPORT	17	0.531413	1.3746	0.102908	0.30982	574	tags=29%, list=5%, signal=31%
GO_ADULT_BEHAVIOR	67	0.395885	1.37443	0.0567686	0.309111	1113	tags=15%, list=9%, signal=16%
GO_MECHANORECEPTOR_DIFFERENTIATION	31	0.463594	1.37348	0.0628019	0.309773	1143	tags=23%, list=9%, signal=25%
GO_POSITIVE_REGULATION_OF_IMMUNE_RESPONSE	313	0.32241	1.37336	0.00657895	0.30899	2131	tags=24%, list=17%, signal=29%
GO_NEGATIVE_REGULATION_OF_ENDOTHELIAL_CELL_APOPTOTIC_PROCESS	20	0.511574	1.37239	0.0911215	0.309771	787	tags=20%, list=6%, signal=21%
GO_REGULATED_EXOCYTOSIS	136	0.356495	1.37021	0.0179028	0.313028	1366	tags=22%, list=11%, signal=25%
GO_TISSUE_HOMEOSTASIS	102	0.365048	1.36974	0.0381471	0.312875	1143	tags=19%, list=9%, signal=20%
GO_SENSORY_PERCEPTION	220	0.331377	1.36821	0.0121951	0.314641	1265	tags=20%, list=10%, signal=22%
GO_SENSORY_ORGAN_MORPHOGENESIS	152	0.339238	1.3668	0.014245	0.316492	1045	tags=16%, list=9%, signal=17%
GO_PHOTOTRANSDUCTION	19	0.521816	1.3668	0.0982906	0.315451	1085	tags=37%, list=9%, signal=40%
GO_ENDODERMAL_CELL_DIFFERENTIATION	32	0.458148	1.36552	0.0973872	0.316977	667	tags=19%, list=5%, signal=20%
GO_MESENCHYME_MORPHOGENESIS	31	0.460153	1.36513	0.0853081	0.316709	669	tags=19%, list=5%, signal=20%
GO_CELLULAR_RESPONSE_TO_BIOTIC_STIMULUS	108	0.359976	1.36497	0.0406504	0.315927	802	tags=17%, list=7%, signal=18%
GO_SENSORY_PERCEPTION_OF_LIGHT_STIMULUS	92	0.376035	1.36458	0.0455696	0.315648	1143	tags=20%, list=9%, signal=21%
GO_POSITIVE_REGULATION_OF_CYTOKINE_BIOSYNTHETIC_PROCESS	29	0.452614	1.36456	0.103687	0.314661	1068	tags=21%, list=9%, signal=23%
GO_REGULATION_OF_ANION_TRANSPORT	72	0.390407	1.36455	0.0431472	0.313675	2010	tags=31%, list=16%, signal=36%
GO_NEGATIVE_REGULATION_OF_PROTEOLYSIS	191	0.337165	1.36239	0.0217984	0.316612	1363	tags=21%, list=11%, signal=24%
GO_CELL_ACTIVATION_INVOLVED_IN_IMMUNE_RESPONSE	70	0.387575	1.36153	0.040404	0.317154	1434	tags=21%, list=12%, signal=24%
GO_RESPONSE_TO_AMINO_ACID	81	0.379942	1.36152	0.042654	0.316162	1836	tags=25%, list=15%, signal=29%
GO_SPINAL_CORD_MOTOR_NEURON_DIFFERENTIATION	20	0.508477	1.36148	0.119469	0.315221	356	tags=15%, list=3%, signal=15%
GO_NEGATIVE_REGULATION_OF_ION_TRANSPORT	68	0.38146	1.3608	0.0545906	0.315472	1124	tags=21%, list=9%, signal=23%
GO_HETEROPHILIC_CELL_CELL_ADHESION_VIA_PLASMA_MEMBRANE_CELL_ADHESION_MOLECULES	23	0.488947	1.35962	0.0927152	0.316734	934	tags=22%, list=8%, signal=23%
GO_LIPOPOLYSACCHARIDE_MEDIATED_SIGNALING_PATHWAY	23	0.49402	1.35955	0.100671	0.315844	491	tags=22%, list=4%, signal=23%
GO_NEPHRON_DEVELOPMENT	72	0.384558	1.35934	0.0612745	0.315264	910	tags=18%, list=7%, signal=19%
GO_CARBOHYDRATE_METABOLIC_PROCESS	450	0.308234	1.3574	0.00328947	0.317711	2341	tags=26%, list=19%, signal=30%
GO_RESPONSE_TO_INTERLEUKIN_1	69	0.38793	1.35591	0.0430622	0.3196	805	tags=16%, list=7%, signal=17%
GO_RESPONSE_TO_INTERFERON_BETA	16	0.530608	1.35133	0.124169	0.327328	2182	tags=44%, list=18%, signal=53%
GO_ADAPTIVE_IMMUNE_RESPONSE_BASED_ON_SOMATIC_RECOMBINATION_OF_IMMUNE_RECEPTORS_BUILT_FROM_IMMUNOGLOBULIN_SUPERFAMILY_DOMAINS	70	0.384953	1.35033	0.0472637	0.328204	1436	tags=24%, list=12%, signal=27%
GO_OSTEOBLAST_DIFFERENTIATION	94	0.367829	1.34968	0.0338542	0.328405	1206	tags=18%, list=10%, signal=20%
GO_DETECTION_OF_ABIOTIC_STIMULUS	51	0.414227	1.34884	0.0545906	0.328965	804	tags=24%, list=7%, signal=25%
GO_DETECTION_OF_LIGHT_STIMULUS	24	0.469807	1.34801	0.105747	0.329641	1085	tags=29%, list=9%, signal=32%
GO_POSITIVE_REGULATION_OF_SMOOTH_MUSCLE_CELL_MIGRATION	22	0.495515	1.3466	0.106236	0.331326	1419	tags=32%, list=12%, signal=36%
GO_RESPONSE_TO_TUMOR_NECROSIS_FACTOR	154	0.340731	1.34639	0.0258398	0.330682	774	tags=12%, list=6%, signal=12%
GO_APOPTOTIC_MITOCHONDRIAL_CHANGES	52	0.404277	1.34407	0.0747663	0.333995	1989	tags=29%, list=16%, signal=34%
GO_REGULATION_OF_SYSTEM_PROCESS	271	0.317179	1.34358	0	0.333985	1654	tags=23%, list=14%, signal=26%
GO_POSITIVE_REGULATION_OF_CALCIUM_ION_TRANSMEMBRANE_TRANSPORT	32	0.447394	1.34273	0.110577	0.334617	2295	tags=31%, list=19%, signal=38%
GO_POSITIVE_REGULATION_OF_PHOSPHATIDYLINOSITOL_3_KINASE_SIGNALING	36	0.433839	1.34251	0.0827586	0.333961	1979	tags=39%, list=16%, signal=46%
GO_HUMORAL_IMMUNE_RESPONSE	52	0.405036	1.34207	0.0735294	0.333724	1754	tags=42%, list=14%, signal=49%
GO_ENDOCRINE_SYSTEM_DEVELOPMENT	77	0.373229	1.33865	0.0600522	0.339392	1299	tags=26%, list=11%, signal=29%
GO_SKIN_DEVELOPMENT	115	0.356106	1.33622	0.0329114	0.342956	1878	tags=31%, list=15%, signal=37%
GO_POSITIVE_REGULATION_OF_PROTEIN_SECRETION	114	0.348224	1.33618	0.0266272	0.342032	1113	tags=18%, list=9%, signal=19%
GO_REGULATION_OF_CYSTEINE_TYPE_ENDOPEPTIDASE_ACTIVITY	152	0.335948	1.33541	0.016	0.34239	1808	tags=23%, list=15%, signal=27%
GO_LIPID_TRANSLOCATION	18	0.500045	1.33526	0.129412	0.341712	905	tags=28%, list=7%, signal=30%
GO_NEUROMUSCULAR_JUNCTION_DEVELOPMENT	26	0.468928	1.33317	0.126411	0.344822	1354	tags=23%, list=11%, signal=26%
GO_POSITIVE_REGULATION_OF_ION_TRANSPORT	123	0.348656	1.33248	0.0254958	0.345043	1737	tags=24%, list=14%, signal=28%
GO_EPITHELIAL_CELL_DIFFERENTIATION	312	0.314298	1.33179	0.0208333	0.345492	1143	tags=17%, list=9%, signal=19%
GO_REGULATION_OF_ACTIN_FILAMENT_BASED_MOVEMENT	22	0.480939	1.33119	0.104762	0.345748	2093	tags=41%, list=17%, signal=49%
GO_REGULATION_OF_ACTIN_FILAMENT_BASED_PROCESS	226	0.31905	1.33064	0.0255682	0.345751	2126	tags=28%, list=17%, signal=34%
GO_POSITIVE_REGULATION_OF_TRANSCRIPTION_FACTOR_IMPORT_INTO_NUCLEUS	32	0.438051	1.32958	0.0819277	0.346806	1342	tags=28%, list=11%, signal=32%
GO_KIDNEY_MORPHOGENESIS	50	0.396099	1.32892	0.0859031	0.347256	910	tags=18%, list=7%, signal=19%
GO_PROTEIN_KINASE_C_ACTIVATING_G_PROTEIN_COUPLED_RECEPTOR_SIGNALING_PATHWAY	22	0.486511	1.32648	0.124434	0.351112	1911	tags=41%, list=16%, signal=48%
GO_CELLULAR_RESPONSE_TO_ACID_CHEMICAL	115	0.354767	1.32647	0.0518135	0.350107	2434	tags=34%, list=20%, signal=42%
GO_CELLULAR_AMINO_ACID_BIOSYNTHETIC_PROCESS	67	0.377919	1.32579	0.065	0.350456	3117	tags=33%, list=26%, signal=44%
GO_COLUMNAR_CUBOIDAL_EPITHELIAL_CELL_DIFFERENTIATION	72	0.380351	1.32502	0.0652174	0.350973	729	tags=17%, list=6%, signal=18%
GO_POSITIVE_REGULATION_OF_VASOCONSTRICTION	15	0.522709	1.32499	0.147541	0.350017	1820	tags=47%, list=15%, signal=55%
GO_RESPONSE_TO_CAMP	63	0.382049	1.32439	0.0666667	0.350005	894	tags=22%, list=7%, signal=24%
GO_NEGATIVE_REGULATION_OF_NUCLEOTIDE_METABOLIC_PROCESS	35	0.432918	1.3242	0.0868597	0.349339	1058	tags=20%, list=9%, signal=22%
GO_REGULATION_OF_LEUKOCYTE_DEGRANULATION	26	0.46766	1.32362	0.115124	0.349478	701	tags=19%, list=6%, signal=20%
GO_NEGATIVE_REGULATION_OF_DEFENSE_RESPONSE	85	0.370588	1.32362	0.0725389	0.348501	1805	tags=25%, list=15%, signal=29%
GO_REGULATION_OF_CARDIAC_MUSCLE_CELL_ACTION_POTENTIAL	15	0.51952	1.32251	0.171492	0.349707	3684	tags=67%, list=30%, signal=95%
GO_REGULATION_OF_CELL_ACTIVATION	266	0.312364	1.3217	0.00638978	0.350273	1363	tags=20%, list=11%, signal=22%
GO_POSITIVE_REGULATION_OF_ENDOTHELIAL_CELL_MIGRATION	55	0.397289	1.32152	0.0623501	0.349694	2133	tags=33%, list=17%, signal=39%
GO_MULTICELLULAR_ORGANISMAL_SIGNALING	62	0.382985	1.32101	0.0669975	0.349801	1642	tags=26%, list=13%, signal=30%
GO_RELEASE_OF_CYTOCHROME_C_FROM_MITOCHONDRIA	20	0.485358	1.32046	0.091954	0.349903	1989	tags=45%, list=16%, signal=54%
GO_NEGATIVE_REGULATION_OF_HYDROLASE_ACTIVITY	233	0.320395	1.32038	0.0205279	0.349067	1363	tags=19%, list=11%, signal=21%
GO_REGULATION_OF_PHAGOCYTOSIS	36	0.427172	1.32016	0.115468	0.348528	491	tags=11%, list=4%, signal=12%
GO_POSITIVE_REGULATION_OF_CELL_CELL_ADHESION	125	0.341543	1.31987	0.0372208	0.348226	1284	tags=21%, list=11%, signal=23%
GO_SMOOTH_MUSCLE_CONTRACTION	23	0.479983	1.31929	0.111842	0.348513	2905	tags=43%, list=24%, signal=57%
GO_RESPONSE_TO_NICOTINE	20	0.502613	1.31921	0.134752	0.347713	1104	tags=45%, list=9%, signal=49%
GO_REGULATION_OF_TYROSINE_PHOSPHORYLATION_OF_STAT_PROTEIN	37	0.434087	1.31832	0.111111	0.348513	831	tags=24%, list=7%, signal=26%
GO_TISSUE_REGENERATION	33	0.439341	1.31715	0.114486	0.350012	886	tags=24%, list=7%, signal=26%
GO_RESPONSE_TO_ORGANOPHOSPHORUS	86	0.361289	1.31655	0.0585366	0.350383	894	tags=21%, list=7%, signal=22%
GO_ORGANONITROGEN_COMPOUND_CATABOLIC_PROCESS	229	0.315742	1.31602	0.00842697	0.350477	2440	tags=33%, list=20%, signal=41%
GO_REGULATION_OF_BODY_FLUID_LEVELS	298	0.307947	1.3151	0.00699301	0.351286	1617	tags=21%, list=13%, signal=24%
GO_POSITIVE_REGULATION_OF_MITOCHONDRIAL_MEMBRANE_PERMEABILITY	16	0.516371	1.31386	0.135321	0.352787	1989	tags=31%, list=16%, signal=37%
GO_INORGANIC_ANION_TRANSPORT	53	0.393715	1.31325	0.062201	0.353029	1224	tags=26%, list=10%, signal=29%
GO_INDOLE_CONTAINING_COMPOUND_METABOLIC_PROCESS	15	0.527899	1.31137	0.14	0.355828	2266	tags=47%, list=19%, signal=57%
GO_POSITIVE_REGULATION_OF_INTERFERON_GAMMA_PRODUCTION	31	0.438743	1.31058	0.136364	0.356477	906	tags=26%, list=7%, signal=28%
GO_REGULATION_OF_ASTROCYTE_DIFFERENTIATION	17	0.518581	1.31003	0.145695	0.356623	605	tags=29%, list=5%, signal=31%
GO_SULFUR_COMPOUND_BIOSYNTHETIC_PROCESS	149	0.333873	1.30917	0.0425532	0.357384	3081	tags=43%, list=25%, signal=57%
GO_CHONDROITIN_SULFATE_BIOSYNTHETIC_PROCESS	21	0.475028	1.30772	0.136471	0.359327	1726	tags=57%, list=14%, signal=66%
GO_REGULATION_OF_TISSUE_REMODELING	36	0.418117	1.30454	0.0933014	0.364948	440	tags=19%, list=4%, signal=20%
GO_METANEPHROS_MORPHOGENESIS	15	0.502224	1.30431	0.170306	0.364439	894	tags=20%, list=7%, signal=22%
GO_REGULATION_OF_CARDIAC_MUSCLE_TISSUE_DEVELOPMENT	34	0.420933	1.30365	0.132075	0.364808	1584	tags=32%, list=13%, signal=37%
GO_FAT_CELL_DIFFERENTIATION	75	0.363541	1.3016	0.0839161	0.367995	2107	tags=29%, list=17%, signal=35%
GO_POSITIVE_REGULATION_OF_ERBB_SIGNALING_PATHWAY	20	0.489169	1.29885	0.171625	0.372634	1282	tags=20%, list=10%, signal=22%
GO_NEGATIVE_REGULATION_OF_PROTEIN_MATURATION	22	0.477552	1.29829	0.155502	0.372888	1242	tags=32%, list=10%, signal=35%
GO_ACTIVATION_OF_INNATE_IMMUNE_RESPONSE	149	0.32675	1.29774	0.0434783	0.373189	2131	tags=21%, list=17%, signal=26%
GO_POSITIVE_REGULATION_OF_LYMPHOCYTE_DIFFERENTIATION	49	0.397526	1.29751	0.091954	0.372688	1363	tags=27%, list=11%, signal=30%
GO_NEGATIVE_REGULATION_OF_WOUND_HEALING	35	0.422661	1.29733	0.117517	0.372103	638	tags=29%, list=5%, signal=30%
GO_NEGATIVE_REGULATION_OF_RESPONSE_TO_WOUNDING	90	0.357101	1.29657	0.0680628	0.372583	1515	tags=27%, list=12%, signal=30%
GO_MULTICELLULAR_ORGANISMAL_HOMEOSTASIS	157	0.328378	1.29541	0.0415512	0.373938	1285	tags=20%, list=11%, signal=22%
GO_POSITIVE_REGULATION_OF_PEPTIDYL_TYROSINE_PHOSPHORYLATION	94	0.346832	1.29316	0.0631313	0.377576	886	tags=16%, list=7%, signal=17%
GO_COFACTOR_METABOLIC_PROCESS	261	0.305687	1.29306	0.0238095	0.376814	3032	tags=36%, list=25%, signal=47%
GO_RHO_PROTEIN_SIGNAL_TRANSDUCTION	33	0.425137	1.28996	0.125843	0.382314	1587	tags=24%, list=13%, signal=28%
GO_REGULATION_OF_SMOOTH_MUSCLE_CELL_PROLIFERATION	67	0.372356	1.28972	0.0962963	0.381855	638	tags=15%, list=5%, signal=16%
GO_REGULATION_OF_COAGULATION	53	0.389122	1.28949	0.0957179	0.381326	1525	tags=32%, list=12%, signal=36%
GO_REGULATION_OF_BONE_REMODELING	24	0.452171	1.28791	0.144495	0.383462	1079	tags=33%, list=9%, signal=36%
GO_ESTABLISHMENT_OF_PROTEIN_LOCALIZATION_TO_VACUOLE	29	0.443333	1.28689	0.143177	0.384828	3975	tags=52%, list=33%, signal=76%
GO_REGULATION_OF_CARDIAC_MUSCLE_CONTRACTION	46	0.403065	1.28671	0.104513	0.384218	1642	tags=26%, list=13%, signal=30%
GO_RESPONSE_TO_INTERFERON_ALPHA	16	0.504499	1.28427	0.156522	0.388368	1363	tags=50%, list=11%, signal=56%
GO_SECRETION	353	0.298414	1.28425	0.0236487	0.387463	1366	tags=18%, list=11%, signal=20%
GO_ENDOTHELIUM_DEVELOPMENT	70	0.363612	1.28338	0.0803109	0.388354	847	tags=21%, list=7%, signal=23%
GO_DEVELOPMENTAL_CELL_GROWTH	53	0.384894	1.28314	0.119904	0.387889	2137	tags=28%, list=17%, signal=34%
GO_POSITIVE_REGULATION_OF_SIGNAL_TRANSDUCTION_BY_P53_CLASS_MEDIATOR	16	0.505986	1.28311	0.175824	0.386969	4672	tags=63%, list=38%, signal=101%
GO_ENDOTHELIAL_CELL_DIFFERENTIATION	56	0.37607	1.28157	0.0972569	0.389187	847	tags=20%, list=7%, signal=21%
GO_SINGLE_ORGANISM_CELL_ADHESION	267	0.30296	1.28145	0.0210843	0.388462	1983	tags=25%, list=16%, signal=29%
GO_NEGATIVE_REGULATION_OF_RESPONSE_TO_BIOTIC_STIMULUS	22	0.461808	1.28112	0.147465	0.388192	816	tags=18%, list=7%, signal=19%
GO_EMBRYO_IMPLANTATION	29	0.430144	1.28103	0.149675	0.387479	848	tags=31%, list=7%, signal=33%
GO_STEROID_METABOLIC_PROCESS	145	0.325306	1.28022	0.05	0.388192	2109	tags=36%, list=17%, signal=43%
GO_VACUOLE_FUSION	19	0.464057	1.27945	0.16849	0.388937	4395	tags=68%, list=36%, signal=107%
GO_REGULATION_OF_CYSTEINE_TYPE_ENDOPEPTIDASE_ACTIVITY_INVOLVED_IN_APOPTOTIC_SIGNALING_PATHWAY	21	0.464145	1.27922	0.133787	0.388476	449	tags=19%, list=4%, signal=20%
GO_MULTICELLULAR_ORGANISMAL_MOVEMENT	19	0.481264	1.27855	0.167411	0.388959	347	tags=11%, list=3%, signal=11%
GO_HORMONE_METABOLIC_PROCESS	93	0.352789	1.27808	0.097561	0.389027	1125	tags=25%, list=9%, signal=27%
GO_REGULATION_OF_REACTIVE_OXYGEN_SPECIES_BIOSYNTHETIC_PROCESS	44	0.407239	1.27783	0.111111	0.388657	636	tags=16%, list=5%, signal=17%
GO_ADENYLATE_CYCLASE_ACTIVATING_G_PROTEIN_COUPLED_RECEPTOR_SIGNALING_PATHWAY	26	0.436743	1.27625	0.131944	0.391206	802	tags=19%, list=7%, signal=21%
GO_ONE_CARBON_METABOLIC_PROCESS	26	0.451682	1.27606	0.171492	0.390737	1353	tags=23%, list=11%, signal=26%
GO_MULTICELLULAR_ORGANISMAL_WATER_HOMEOSTASIS	28	0.438704	1.27581	0.14742	0.390311	1285	tags=32%, list=11%, signal=36%
GO_NEGATIVE_REGULATION_OF_IMMUNE_SYSTEM_PROCESS	221	0.310562	1.27536	0.0328358	0.390361	1336	tags=18%, list=11%, signal=19%
GO_STEROL_HOMEOSTASIS	30	0.421051	1.27525	0.156818	0.389622	2109	tags=43%, list=17%, signal=52%
GO_RIBONUCLEOSIDE_CATABOLIC_PROCESS	19	0.473686	1.27451	0.167401	0.390296	3264	tags=68%, list=27%, signal=93%
GO_NEGATIVE_REGULATION_OF_APOPTOTIC_SIGNALING_PATHWAY	143	0.324965	1.27409	0.0502645	0.390266	1721	tags=18%, list=14%, signal=21%
GO_REGULATION_OF_ENDOTHELIAL_CELL_PROLIFERATION	69	0.366	1.27316	0.0829268	0.391299	787	tags=20%, list=6%, signal=22%
GO_DIVALENT_INORGANIC_CATION_HOMEOSTASIS	169	0.319531	1.27287	0.0388601	0.390975	2032	tags=25%, list=17%, signal=29%
GO_MUSCLE_CONTRACTION	127	0.333625	1.2727	0.0695187	0.390426	1617	tags=21%, list=13%, signal=24%
GO_WATER_HOMEOSTASIS	30	0.434226	1.27229	0.147806	0.390347	1285	tags=30%, list=11%, signal=33%
GO_CELLULAR_RESPONSE_TO_AMINO_ACID_STIMULUS	36	0.409229	1.27028	0.143192	0.393823	2313	tags=33%, list=19%, signal=41%
GO_POSITIVE_REGULATION_OF_RELEASE_OF_SEQUESTERED_CALCIUM_ION_INTO_CYTOSOL	20	0.467006	1.2677	0.180995	0.398331	2295	tags=35%, list=19%, signal=43%
GO_ENDODERM_DEVELOPMENT	53	0.377053	1.26757	0.119107	0.39767	667	tags=15%, list=5%, signal=16%
GO_NEGATIVE_REGULATION_OF_CELL_PROLIFERATION	424	0.287679	1.26754	0.0206186	0.396781	1477	tags=19%, list=12%, signal=21%
GO_REGULATION_OF_BONE_RESORPTION	19	0.478661	1.26663	0.175556	0.39771	1079	tags=37%, list=9%, signal=40%
GO_SMOOTH_MUSCLE_TISSUE_DEVELOPMENT	15	0.499629	1.2656	0.177778	0.399054	3676	tags=53%, list=30%, signal=76%
GO_EPIDERMAL_CELL_DIFFERENTIATION	73	0.352888	1.26398	0.09375	0.40172	1878	tags=29%, list=15%, signal=34%
GO_POSITIVE_REGULATION_OF_KIDNEY_DEVELOPMENT	27	0.443009	1.26278	0.142857	0.40335	894	tags=26%, list=7%, signal=28%
GO_NEGATIVE_REGULATION_OF_CYCLIC_NUCLEOTIDE_METABOLIC_PROCESS	21	0.465429	1.2625	0.172249	0.402982	1058	tags=24%, list=9%, signal=26%
GO_GLYCOSYLATION	188	0.310402	1.26208	0.0346667	0.40293	1797	tags=22%, list=15%, signal=25%
GO_NEUROLOGICAL_SYSTEM_PROCESS	393	0.286736	1.26016	0.0101351	0.40629	1265	tags=17%, list=10%, signal=18%
GO_INTERFERON_GAMMA_MEDIATED_SIGNALING_PATHWAY	38	0.404834	1.25985	0.134752	0.405974	1105	tags=18%, list=9%, signal=20%
GO_POSITIVE_REGULATION_OF_MUSCLE_CONTRACTION	27	0.423476	1.2594	0.172018	0.405955	2295	tags=41%, list=19%, signal=50%
GO_REGULATION_OF_T_CELL_APOPTOTIC_PROCESS	19	0.478575	1.25937	0.177273	0.40507	2319	tags=47%, list=19%, signal=58%
GO_COENZYME_METABOLIC_PROCESS	203	0.306448	1.25787	0.0349462	0.407348	3032	tags=37%, list=25%, signal=48%
GO_CARBOHYDRATE_PHOSPHORYLATION	16	0.499612	1.25703	0.187783	0.408361	2336	tags=44%, list=19%, signal=54%
GO_REGULATION_OF_VIRAL_GENOME_REPLICATION	57	0.37404	1.25597	0.125592	0.409601	1914	tags=32%, list=16%, signal=37%
GO_NEGATIVE_REGULATION_OF_REACTIVE_OXYGEN_SPECIES_METABOLIC_PROCESS	25	0.44611	1.25583	0.177305	0.408973	615	tags=20%, list=5%, signal=21%
GO_PROTEIN_LOCALIZATION_TO_LYSOSOME	17	0.490357	1.25444	0.174603	0.411037	2336	tags=41%, list=19%, signal=51%
GO_REGULATION_OF_CARDIAC_CONDUCTION	37	0.399637	1.25301	0.150794	0.413284	1593	tags=24%, list=13%, signal=28%
GO_CELLULAR_RESPONSE_TO_VIRUS	15	0.502724	1.2525	0.195699	0.413467	1590	tags=33%, list=13%, signal=38%
GO_NEGATIVE_REGULATION_OF_CARTILAGE_DEVELOPMENT	20	0.469241	1.25182	0.180723	0.41409	2021	tags=50%, list=17%, signal=60%
GO_SENSORY_PERCEPTION_OF_MECHANICAL_STIMULUS	76	0.350382	1.25169	0.0928571	0.413404	1235	tags=20%, list=10%, signal=22%
GO_INTERACTION_WITH_HOST	98	0.342034	1.24987	0.0875332	0.416408	2313	tags=28%, list=19%, signal=34%
GO_POSITIVE_REGULATION_OF_FAT_CELL_DIFFERENTIATION	32	0.418844	1.24932	0.158257	0.41665	1615	tags=31%, list=13%, signal=36%
GO_NEGATIVE_REGULATION_OF_VIRAL_PROCESS	62	0.363547	1.24911	0.13217	0.416197	2245	tags=37%, list=18%, signal=45%
GO_EXOCYTOSIS	202	0.301124	1.24906	0.0335196	0.415364	1366	tags=18%, list=11%, signal=20%
GO_POSITIVE_REGULATION_OF_ANION_TRANSPORT	25	0.443003	1.24706	0.184332	0.418915	2010	tags=36%, list=16%, signal=43%
GO_PHOSPHOLIPID_TRANSPORT	38	0.406319	1.24671	0.153086	0.418726	2831	tags=42%, list=23%, signal=55%
GO_POSITIVE_REGULATION_OF_TUMOR_NECROSIS_FACTOR_SUPERFAMILY_CYTOKINE_PRODUCTION	34	0.405729	1.24618	0.152125	0.418934	551	tags=18%, list=5%, signal=18%
GO_REGULATION_OF_TUMOR_NECROSIS_FACTOR_SUPERFAMILY_CYTOKINE_PRODUCTION	55	0.36565	1.24581	0.131265	0.418898	1558	tags=22%, list=13%, signal=25%
GO_POSITIVE_REGULATION_OF_CALCIUM_ION_TRANSPORT	58	0.371389	1.2456	0.131783	0.418419	2419	tags=31%, list=20%, signal=39%
GO_SMALL_MOLECULE_BIOSYNTHETIC_PROCESS	302	0.291677	1.24522	0.0253968	0.418329	2082	tags=25%, list=17%, signal=30%
GO_G_PROTEIN_COUPLED_RECEPTOR_SIGNALING_PATHWAY_COUPLED_TO_CYCLIC_NUCLEOTIDE_SECOND_MESSENGER	61	0.356197	1.24494	0.122396	0.418097	1426	tags=23%, list=12%, signal=26%
GO_REGULATION_OF_ENDOCRINE_PROCESS	24	0.437804	1.24443	0.175799	0.418338	1752	tags=33%, list=14%, signal=39%
GO_REGULATION_OF_LYMPHOCYTE_DIFFERENTIATION	78	0.346123	1.24348	0.0940594	0.419544	1202	tags=18%, list=10%, signal=20%
GO_DICARBOXYLIC_ACID_TRANSPORT	43	0.389324	1.24335	0.142857	0.418898	879	tags=21%, list=7%, signal=22%
GO_LENS_DEVELOPMENT_IN_CAMERA_TYPE_EYE	47	0.383292	1.24128	0.149533	0.422515	797	tags=15%, list=7%, signal=16%
GO_NEUROEPITHELIAL_CELL_DIFFERENTIATION	41	0.388416	1.24055	0.152125	0.423315	669	tags=15%, list=5%, signal=15%
GO_EPIDERMIS_DEVELOPMENT	145	0.316409	1.2391	0.0763158	0.425596	1515	tags=21%, list=12%, signal=23%
GO_REGULATION_OF_MULTICELLULAR_ORGANISMAL_METABOLIC_PROCESS	25	0.441869	1.23832	0.183133	0.426428	847	tags=20%, list=7%, signal=21%
GO_REGULATION_OF_INTERFERON_GAMMA_PRODUCTION	45	0.387161	1.23799	0.133017	0.426323	1752	tags=31%, list=14%, signal=36%
GO_CARBOHYDRATE_TRANSPORT	56	0.371603	1.23706	0.15534	0.427483	1705	tags=27%, list=14%, signal=31%
GO_NEGATIVE_REGULATION_OF_CATION_TRANSMEMBRANE_TRANSPORT	31	0.413179	1.23686	0.159817	0.427016	1124	tags=19%, list=9%, signal=21%
GO_POSITIVE_REGULATION_OF_SMOOTH_MUSCLE_CELL_PROLIFERATION	41	0.391934	1.2361	0.133652	0.427718	638	tags=20%, list=5%, signal=21%
GO_PROTEIN_MATURATION	188	0.30261	1.23586	0.0554017	0.427373	2940	tags=34%, list=24%, signal=43%
GO_CELL_JUNCTION_ORGANIZATION	146	0.312513	1.23305	0.0885714	0.433101	2126	tags=29%, list=17%, signal=34%
GO_LUNG_ALVEOLUS_DEVELOPMENT	31	0.408146	1.23289	0.182464	0.432557	460	tags=13%, list=4%, signal=13%
GO_REGULATION_OF_SYSTEMIC_ARTERIAL_BLOOD_PRESSURE_MEDIATED_BY_A_CHEMICAL_SIGNAL	23	0.451968	1.23133	0.184444	0.435133	1617	tags=43%, list=13%, signal=50%
GO_CELL_KILLING	25	0.438737	1.22923	0.196759	0.438993	1652	tags=40%, list=14%, signal=46%
GO_REGULATION_OF_ESTABLISHMENT_OR_MAINTENANCE_OF_CELL_POLARITY	20	0.44881	1.2289	0.197309	0.438808	663	tags=15%, list=5%, signal=16%
GO_ANION_TRANSPORT	268	0.293336	1.22888	0.037037	0.437913	2559	tags=33%, list=21%, signal=41%
GO_POSITIVE_REGULATION_OF_STAT_CASCADE	39	0.386881	1.2283	0.163017	0.438351	831	tags=23%, list=7%, signal=25%
GO_FORMATION_OF_PRIMARY_GERM_LAYER	81	0.340218	1.22736	0.0946602	0.4396	823	tags=15%, list=7%, signal=16%
GO_NEGATIVE_REGULATION_OF_COAGULATION	28	0.424268	1.22724	0.198157	0.438985	951	tags=32%, list=8%, signal=35%
GO_CELL_SUBSTRATE_ADHERENS_JUNCTION_ASSEMBLY	20	0.459907	1.22715	0.209607	0.43831	2291	tags=40%, list=19%, signal=49%
GO_CRANIAL_NERVE_DEVELOPMENT	27	0.433153	1.22689	0.180751	0.437975	1157	tags=26%, list=9%, signal=29%
GO_EMBRYONIC_PLACENTA_DEVELOPMENT	62	0.35504	1.22506	0.1325	0.441291	669	tags=15%, list=5%, signal=15%
GO_NEGATIVE_CHEMOTAXIS	31	0.412525	1.22447	0.207127	0.441769	1924	tags=39%, list=16%, signal=46%
GO_REGULATION_OF_PROTEIN_KINASE_B_SIGNALING	80	0.343058	1.22425	0.130751	0.441365	1613	tags=24%, list=13%, signal=27%
GO_MONOSACCHARIDE_CATABOLIC_PROCESS	37	0.400398	1.22325	0.168646	0.442823	2341	tags=38%, list=19%, signal=47%
GO_MYELOID_LEUKOCYTE_DIFFERENTIATION	66	0.351409	1.22288	0.136364	0.44275	817	tags=18%, list=7%, signal=19%
GO_POSITIVE_REGULATION_OF_RESPONSE_TO_WOUNDING	78	0.346364	1.22273	0.138614	0.442209	1840	tags=28%, list=15%, signal=33%
GO_SECRETION_BY_CELL	297	0.289431	1.22209	0.0418994	0.442767	1366	tags=17%, list=11%, signal=19%
GO_EMBRYONIC_ORGAN_DEVELOPMENT	284	0.285843	1.22097	0.0309598	0.444558	883	tags=13%, list=7%, signal=14%
GO_PEPTIDYL_ASPARAGINE_MODIFICATION	36	0.399039	1.22066	0.164557	0.444308	2348	tags=31%, list=19%, signal=38%
GO_RESPONSE_TO_VITAMIN	69	0.344816	1.22041	0.133663	0.44394	1395	tags=26%, list=11%, signal=29%
GO_RESPONSE_TO_PURINE_CONTAINING_COMPOUND	100	0.330238	1.22034	0.121447	0.443206	894	tags=19%, list=7%, signal=20%
GO_RENAL_SYSTEM_VASCULATURE_DEVELOPMENT	16	0.482142	1.22031	0.23356	0.442355	460	tags=25%, list=4%, signal=26%
GO_HEXOSE_METABOLIC_PROCESS	103	0.326558	1.22016	0.0943396	0.441775	2175	tags=28%, list=18%, signal=34%
GO_INNER_EAR_MORPHOGENESIS	55	0.374281	1.21991	0.155216	0.441495	620	tags=11%, list=5%, signal=11%
GO_NUCLEOTIDE_SUGAR_METABOLIC_PROCESS	31	0.415351	1.21987	0.18451	0.440659	2848	tags=45%, list=23%, signal=59%
GO_RECEPTOR_METABOLIC_PROCESS	52	0.377736	1.21765	0.14059	0.445029	1584	tags=23%, list=13%, signal=26%
GO_PHENOL_CONTAINING_COMPOUND_METABOLIC_PROCESS	40	0.384863	1.21762	0.177986	0.444179	681	tags=20%, list=6%, signal=21%
GO_REGULATION_OF_MULTI_ORGANISM_PROCESS	308	0.284459	1.21758	0.035503	0.443369	2280	tags=26%, list=19%, signal=32%
GO_POSITIVE_REGULATION_OF_PROTEIN_AUTOPHOSPHORYLATION	20	0.454666	1.21748	0.21709	0.442715	1787	tags=30%, list=15%, signal=35%
GO_CELL_MATRIX_ADHESION	85	0.340471	1.21676	0.119403	0.443433	1331	tags=20%, list=11%, signal=22%
GO_NEGATIVE_REGULATION_OF_CELL_JUNCTION_ASSEMBLY	16	0.474553	1.2159	0.225058	0.444607	1760	tags=31%, list=14%, signal=36%
GO_POSITIVE_REGULATION_OF_I_KAPPAB_KINASE_NF_KAPPAB_SIGNALING	138	0.315316	1.21483	0.0837989	0.446106	2823	tags=30%, list=23%, signal=38%
GO_CATECHOLAMINE_METABOLIC_PROCESS	21	0.449811	1.21422	0.210643	0.446625	1916	tags=38%, list=16%, signal=45%
GO_KERATINOCYTE_DIFFERENTIATION	45	0.37804	1.21356	0.153302	0.447282	1878	tags=38%, list=15%, signal=44%
GO_REGULATION_OF_CARDIAC_MUSCLE_CELL_CONTRACTION	21	0.444674	1.21308	0.181818	0.447477	3684	tags=62%, list=30%, signal=88%
GO_REGULATION_OF_RESPONSE_TO_BIOTIC_STIMULUS	157	0.308344	1.21304	0.0940171	0.446673	1692	tags=20%, list=14%, signal=23%
GO_NEGATIVE_REGULATION_OF_MITOCHONDRION_ORGANIZATION	28	0.409211	1.21011	0.198529	0.4527	3808	tags=61%, list=31%, signal=88%
GO_CELL_DIFFERENTIATION_INVOLVED_IN_KIDNEY_DEVELOPMENT	25	0.435494	1.20989	0.206349	0.452332	894	tags=24%, list=7%, signal=26%
GO_NEGATIVE_REGULATION_OF_CYSTEINE_TYPE_ENDOPEPTIDASE_ACTIVITY	61	0.353496	1.20981	0.118519	0.451626	1363	tags=21%, list=11%, signal=24%
GO_NUCLEAR_TRANSCRIBED_MRNA_CATABOLIC_PROCESS_NONSENSE_MEDIATED_DECAY	104	0.329639	1.20957	0.113636	0.451347	5107	tags=69%, list=42%, signal=118%
GO_REGULATION_OF_CATION_CHANNEL_ACTIVITY	49	0.367528	1.20827	0.168269	0.453523	1290	tags=22%, list=11%, signal=25%
GO_NEGATIVE_REGULATION_OF_T_CELL_DIFFERENTIATION	21	0.449984	1.20816	0.221709	0.452878	774	tags=14%, list=6%, signal=15%
GO_VASCULAR_PROCESS_IN_CIRCULATORY_SYSTEM	92	0.329517	1.20792	0.152284	0.4526	1617	tags=24%, list=13%, signal=27%
GO_DEFENSE_RESPONSE_TO_BACTERIUM	63	0.348091	1.20672	0.162791	0.454547	1835	tags=29%, list=15%, signal=33%
GO_REGULATION_OF_KIDNEY_DEVELOPMENT	37	0.3949	1.20495	0.204225	0.457861	1515	tags=24%, list=12%, signal=28%
GO_NEGATIVE_REGULATION_OF_TRANSMEMBRANE_TRANSPORT	45	0.371478	1.20346	0.1693	0.460341	1201	tags=18%, list=10%, signal=20%
GO_NEGATIVE_REGULATION_OF_EXTRINSIC_APOPTOTIC_SIGNALING_PATHWAY	73	0.34179	1.20309	0.158654	0.460362	1274	tags=18%, list=10%, signal=20%
GO_POSITIVE_REGULATION_OF_REACTIVE_OXYGEN_SPECIES_BIOSYNTHETIC_PROCESS	33	0.397019	1.20166	0.187204	0.462909	1087	tags=18%, list=9%, signal=20%
GO_POSITIVE_REGULATION_OF_T_CELL_PROLIFERATION	40	0.388651	1.19976	0.193023	0.466538	906	tags=25%, list=7%, signal=27%
GO_REGULATION_OF_STRIATED_MUSCLE_CONTRACTION	48	0.372974	1.19973	0.170068	0.465709	1642	tags=25%, list=13%, signal=29%
GO_PHOTORECEPTOR_CELL_DEVELOPMENT	19	0.45544	1.19935	0.225513	0.465707	363	tags=11%, list=3%, signal=11%
GO_NEGATIVE_REGULATION_OF_PROTEIN_SECRETION	57	0.35756	1.19894	0.184579	0.465707	1873	tags=28%, list=15%, signal=33%
GO_POSITIVE_REGULATION_OF_INTERLEUKIN_2_PRODUCTION	21	0.44318	1.19843	0.211165	0.466039	906	tags=24%, list=7%, signal=26%
GO_GOLGI_TO_PLASMA_MEMBRANE_TRANSPORT	38	0.382414	1.19752	0.195349	0.467282	3227	tags=58%, list=26%, signal=78%
GO_NEGATIVE_REGULATION_OF_STRIATED_MUSCLE_CELL_DIFFERENTIATION	18	0.451409	1.19591	0.242991	0.470127	764	tags=22%, list=6%, signal=24%
GO_REGULATION_OF_OXIDATIVE_STRESS_INDUCED_CELL_DEATH	36	0.391646	1.19545	0.186398	0.47043	81	tags=6%, list=1%, signal=6%
GO_FEEDING_BEHAVIOR	30	0.403851	1.19445	0.221951	0.471923	80	tags=10%, list=1%, signal=10%
GO_ORGANIC_HYDROXY_COMPOUND_METABOLIC_PROCESS	304	0.278049	1.19326	0.058642	0.473738	2434	tags=30%, list=20%, signal=36%
GO_REGULATION_OF_PROTEIN_EXIT_FROM_ENDOPLASMIC_RETICULUM	15	0.484	1.19319	0.238876	0.473012	3031	tags=60%, list=25%, signal=80%
GO_REGULATION_OF_SYNAPTIC_TRANSMISSION_GABAERGIC	15	0.478594	1.19258	0.233184	0.473588	113	tags=13%, list=1%, signal=13%
GO_CELL_COMMUNICATION_INVOLVED_IN_CARDIAC_CONDUCTION	22	0.437265	1.19151	0.252232	0.475282	1642	tags=36%, list=13%, signal=42%
GO_REGULATION_OF_CELL_PROJECTION_ASSEMBLY	113	0.310688	1.19011	0.136364	0.477703	2126	tags=20%, list=17%, signal=24%
GO_ORGANOPHOSPHATE_ESTER_TRANSPORT	61	0.347508	1.18781	0.176039	0.482408	2988	tags=48%, list=24%, signal=63%
GO_EPHRIN_RECEPTOR_SIGNALING_PATHWAY	70	0.338317	1.18776	0.154639	0.481605	2051	tags=27%, list=17%, signal=32%
GO_REGULATION_OF_FATTY_ACID_TRANSPORT	15	0.470956	1.18761	0.243792	0.481106	911	tags=27%, list=7%, signal=29%
GO_CELLULAR_RESPONSE_TO_CARBOHYDRATE_STIMULUS	48	0.369475	1.1873	0.204651	0.480995	543	tags=17%, list=4%, signal=17%
GO_PURINE_NUCLEOBASE_METABOLIC_PROCESS	18	0.459717	1.18673	0.26601	0.481375	491	tags=22%, list=4%, signal=23%
GO_LIPID_HOMEOSTASIS	66	0.340426	1.18665	0.168704	0.480708	2109	tags=32%, list=17%, signal=38%
GO_GROWTH	287	0.277324	1.18646	0.0711974	0.48025	1331	tags=16%, list=11%, signal=18%
GO_REGULATION_OF_CELLULAR_RESPONSE_TO_GROWTH_FACTOR_STIMULUS	159	0.300186	1.18478	0.105121	0.483355	2128	tags=27%, list=17%, signal=32%
GO_WATER_SOLUBLE_VITAMIN_METABOLIC_PROCESS	72	0.337218	1.18467	0.177898	0.482735	2343	tags=25%, list=19%, signal=31%
GO_NEGATIVE_REGULATION_OF_SIGNAL_TRANSDUCTION_IN_ABSENCE_OF_LIGAND	21	0.43876	1.18314	0.230435	0.485606	1682	tags=33%, list=14%, signal=39%
GO_MYOFIBRIL_ASSEMBLY	30	0.402747	1.18255	0.213303	0.486208	2037	tags=30%, list=17%, signal=36%
GO_LENS_FIBER_CELL_DIFFERENTIATION	19	0.45332	1.18195	0.244395	0.486752	2393	tags=42%, list=20%, signal=52%
GO_PROTEIN_LOCALIZATION_TO_CELL_SURFACE	15	0.472166	1.18171	0.249423	0.486463	427	tags=20%, list=3%, signal=21%
GO_PEPTIDE_CATABOLIC_PROCESS	17	0.46159	1.18141	0.251208	0.486215	495	tags=12%, list=4%, signal=12%
GO_REGULATION_OF_ARP2_3_COMPLEX_MEDIATED_ACTIN_NUCLEATION	15	0.471495	1.18126	0.283019	0.485722	2669	tags=47%, list=22%, signal=60%
GO_REGULATION_OF_GLIAL_CELL_DIFFERENTIATION	40	0.383912	1.18124	0.220264	0.48488	605	tags=20%, list=5%, signal=21%
GO_CELL_JUNCTION_ASSEMBLY	105	0.316525	1.18037	0.132029	0.486086	2359	tags=33%, list=19%, signal=41%
GO_REGULATION_OF_CELL_SUBSTRATE_ADHESION	127	0.305798	1.17981	0.159151	0.486497	1983	tags=25%, list=16%, signal=30%
GO_RESPONSE_TO_ETHANOL	76	0.332212	1.17972	0.180693	0.485794	1057	tags=18%, list=9%, signal=20%
GO_POSITIVE_REGULATION_OF_CALCIUM_ION_TRANSMEMBRANE_TRANSPORTER_ACTIVITY	19	0.444789	1.17897	0.267241	0.486736	3680	tags=47%, list=30%, signal=68%
GO_GLUCOSE_METABOLIC_PROCESS	77	0.328389	1.17812	0.166667	0.487825	2175	tags=27%, list=18%, signal=33%
GO_POSITIVE_REGULATION_OF_TRANSPORTER_ACTIVITY	43	0.37442	1.17807	0.21789	0.48707	1290	tags=21%, list=11%, signal=23%
GO_CHEMICAL_HOMEOSTASIS	499	0.265174	1.17775	0.0524476	0.486953	1989	tags=22%, list=16%, signal=25%
GO_CELLULAR_MODIFIED_AMINO_ACID_BIOSYNTHETIC_PROCESS	39	0.379906	1.17713	0.205128	0.487621	1459	tags=23%, list=12%, signal=26%
GO_UNSATURATED_FATTY_ACID_BIOSYNTHETIC_PROCESS	28	0.409339	1.17651	0.242697	0.488156	1300	tags=32%, list=11%, signal=36%
GO_POSITIVE_REGULATION_OF_PROTEIN_COMPLEX_DISASSEMBLY	18	0.455853	1.17481	0.274059	0.491387	229	tags=11%, list=2%, signal=11%
GO_HEMOSTASIS	188	0.291409	1.17365	0.108527	0.493297	1593	tags=18%, list=13%, signal=20%
GO_ESTABLISHMENT_OF_PROTEIN_LOCALIZATION_TO_PLASMA_MEMBRANE	77	0.332117	1.1733	0.179361	0.493195	3352	tags=51%, list=27%, signal=69%
GO_REGULATION_OF_CELL_JUNCTION_ASSEMBLY	51	0.354314	1.17288	0.196796	0.493344	1823	tags=29%, list=15%, signal=34%
GO_REGULATION_OF_WOUND_HEALING	77	0.326409	1.17231	0.195	0.493868	1525	tags=27%, list=12%, signal=31%
GO_REGULATION_OF_MUSCLE_CONTRACTION	84	0.323253	1.17209	0.188264	0.493533	1642	tags=26%, list=13%, signal=30%
GO_CYTOKINE_PRODUCTION	69	0.337275	1.17173	0.169154	0.493475	1159	tags=17%, list=9%, signal=19%
GO_REGULATION_OF_PEPTIDYL_TYROSINE_PHOSPHORYLATION	133	0.303515	1.17114	0.145946	0.494023	886	tags=14%, list=7%, signal=14%
GO_MONOCARBOXYLIC_ACID_METABOLIC_PROCESS	316	0.275267	1.17066	0.0757098	0.49432	1948	tags=25%, list=16%, signal=29%
GO_REGULATION_OF_SUBSTRATE_ADHESION_DEPENDENT_CELL_SPREADING	33	0.385858	1.17048	0.235294	0.493874	1790	tags=21%, list=15%, signal=25%
GO_POSITIVE_REGULATION_OF_HOMEOSTATIC_PROCESS	135	0.301997	1.17018	0.144809	0.493728	1420	tags=17%, list=12%, signal=19%
GO_POSITIVE_REGULATION_OF_PROTEIN_BINDING	63	0.340846	1.1688	0.194774	0.496167	828	tags=13%, list=7%, signal=14%
GO_PROTEIN_DEALKYLATION	23	0.414784	1.1662	0.255125	0.501885	2158	tags=35%, list=18%, signal=42%
GO_POSITIVE_REGULATION_OF_MAPK_CASCADE	284	0.275195	1.16607	0.0774194	0.501296	1089	tags=15%, list=9%, signal=16%
GO_REGULATION_OF_SYSTEMIC_ARTERIAL_BLOOD_PRESSURE_BY_HORMONE	16	0.457482	1.1649	0.261283	0.503428	636	tags=31%, list=5%, signal=33%
GO_MITOCHONDRION_MORPHOGENESIS	17	0.455026	1.16473	0.269807	0.502977	2618	tags=35%, list=21%, signal=45%
GO_NEGATIVE_REGULATION_OF_TRANSPORT	287	0.272786	1.16401	0.075	0.504005	1926	tags=22%, list=16%, signal=25%
GO_POSITIVE_REGULATION_OF_ENDOTHELIAL_CELL_PROLIFERATION	50	0.355232	1.1636	0.207637	0.504166	1029	tags=20%, list=8%, signal=22%
GO_POSITIVE_REGULATION_OF_CELL_ACTIVATION	158	0.293361	1.16348	0.142076	0.503623	1363	tags=19%, list=11%, signal=21%
GO_PHOSPHOLIPASE_C_ACTIVATING_G_PROTEIN_COUPLED_RECEPTOR_SIGNALING_PATHWAY	27	0.404868	1.16329	0.234624	0.503209	1426	tags=30%, list=12%, signal=33%
GO_REGULATION_OF_PROTEIN_HOMOOLIGOMERIZATION	15	0.464446	1.16325	0.261905	0.502427	1989	tags=27%, list=16%, signal=32%
GO_REGULATION_OF_FIBROBLAST_GROWTH_FACTOR_RECEPTOR_SIGNALING_PATHWAY	19	0.429842	1.1628	0.25	0.502718	551	tags=16%, list=5%, signal=17%
GO_O_GLYCAN_PROCESSING	34	0.378806	1.16274	0.248908	0.502013	2443	tags=32%, list=20%, signal=40%
GO_DEVELOPMENTAL_GROWTH	234	0.277902	1.16234	0.127389	0.502202	1331	tags=16%, list=11%, signal=18%
GO_POSITIVE_REGULATION_OF_CELL_KILLING	16	0.455671	1.16193	0.289044	0.502424	267	tags=13%, list=2%, signal=13%
GO_THIOESTER_METABOLIC_PROCESS	59	0.337877	1.16167	0.202299	0.502135	2981	tags=46%, list=24%, signal=60%
GO_POSITIVE_REGULATION_OF_ESTABLISHMENT_OF_PROTEIN_LOCALIZATION	343	0.271925	1.16161	0.0763889	0.501415	1989	tags=23%, list=16%, signal=27%
GO_HAIR_CELL_DIFFERENTIATION	24	0.417159	1.1613	0.281991	0.501354	1143	tags=17%, list=9%, signal=18%
GO_GLUCAN_BIOSYNTHETIC_PROCESS	18	0.448947	1.1613	0.260369	0.500514	784	tags=17%, list=6%, signal=18%
GO_COBALAMIN_METABOLIC_PROCESS	15	0.453041	1.16075	0.255125	0.50103	2227	tags=27%, list=18%, signal=33%
GO_PIGMENT_GRANULE_LOCALIZATION	19	0.428447	1.1594	0.251111	0.503552	3433	tags=47%, list=28%, signal=66%
GO_MULTI_MULTICELLULAR_ORGANISM_PROCESS	132	0.302851	1.15932	0.142487	0.502841	1646	tags=26%, list=13%, signal=29%
GO_REGULATION_OF_B_CELL_MEDIATED_IMMUNITY	18	0.454834	1.1587	0.261574	0.5035	774	tags=17%, list=6%, signal=18%
GO_REGULATION_OF_HEART_RATE	45	0.367073	1.15859	0.2277	0.503006	2107	tags=36%, list=17%, signal=43%
GO_NEGATIVE_REGULATION_OF_CELL_MORPHOGENESIS_INVOLVED_IN_DIFFERENTIATION	81	0.322051	1.1575	0.194581	0.504809	1924	tags=23%, list=16%, signal=28%
GO_REGULATION_OF_PROTEIN_SECRETION	216	0.281113	1.15733	0.125	0.504412	2131	tags=24%, list=17%, signal=29%
GO_LEUKOCYTE_ACTIVATION	232	0.277935	1.1547	0.097561	0.509941	1737	tags=23%, list=14%, signal=26%
GO_REGULATION_OF_VASCULAR_ENDOTHELIAL_GROWTH_FACTOR_PRODUCTION	23	0.410122	1.15321	0.253933	0.512879	576	tags=22%, list=5%, signal=23%
GO_ORGANIC_ANION_TRANSPORT	216	0.277691	1.15233	0.122857	0.514171	1778	tags=22%, list=15%, signal=26%
GO_COENZYME_BIOSYNTHETIC_PROCESS	101	0.308221	1.15193	0.178841	0.514301	2981	tags=39%, list=24%, signal=51%
GO_CELLULAR_MODIFIED_AMINO_ACID_METABOLIC_PROCESS	142	0.291436	1.15106	0.164865	0.515645	1459	tags=17%, list=12%, signal=19%
GO_REGULATION_OF_AMINE_TRANSPORT	27	0.391024	1.14914	0.25	0.519423	1053	tags=22%, list=9%, signal=24%
GO_TRANSMISSION_OF_NERVE_IMPULSE	25	0.405083	1.14865	0.247335	0.51982	1939	tags=24%, list=16%, signal=28%
GO_ACID_SECRETION	34	0.374339	1.14863	0.254079	0.518997	865	tags=18%, list=7%, signal=19%
GO_POSITIVE_REGULATION_OF_BLOOD_VESSEL_ENDOTHELIAL_CELL_MIGRATION	22	0.421617	1.14853	0.269737	0.518375	1980	tags=32%, list=16%, signal=38%
GO_REGULATION_OF_ION_TRANSPORT	298	0.267731	1.14823	0.0898204	0.518223	1124	tags=15%, list=9%, signal=16%
GO_ADHERENS_JUNCTION_ORGANIZATION	56	0.339367	1.14783	0.221957	0.518357	2115	tags=29%, list=17%, signal=34%
GO_REGULATION_OF_MAST_CELL_ACTIVATION	25	0.406325	1.14699	0.278161	0.519562	701	tags=20%, list=6%, signal=21%
GO_GLYCOSYL_COMPOUND_CATABOLIC_PROCESS	29	0.385257	1.1465	0.25	0.519934	2416	tags=45%, list=20%, signal=56%
GO_POSITIVE_REGULATION_OF_GLIAL_CELL_DIFFERENTIATION	24	0.415619	1.14638	0.258993	0.519427	517	tags=21%, list=4%, signal=22%
GO_REGULATION_OF_INNATE_IMMUNE_RESPONSE	237	0.276935	1.14624	0.100592	0.518914	2172	tags=19%, list=18%, signal=23%
GO_REGULATION_OF_T_CELL_DIFFERENTIATION	62	0.334165	1.14484	0.208763	0.521589	1152	tags=18%, list=9%, signal=19%
GO_POSITIVE_REGULATION_OF_NF_KAPPAB_TRANSCRIPTION_FACTOR_ACTIVITY	96	0.312906	1.14292	0.208543	0.525593	1413	tags=16%, list=12%, signal=18%
GO_CELL_RECOGNITION	73	0.318811	1.1428	0.218447	0.525059	2156	tags=32%, list=18%, signal=38%
GO_NEGATIVE_REGULATION_OF_BLOOD_CIRCULATION	19	0.436514	1.14221	0.27972	0.525679	1053	tags=32%, list=9%, signal=35%
GO_REGULATION_OF_HEART_CONTRACTION	119	0.299378	1.14191	0.197297	0.525609	1642	tags=25%, list=13%, signal=29%
GO_DEVELOPMENTAL_GROWTH_INVOLVED_IN_MORPHOGENESIS	76	0.322094	1.14122	0.2325	0.526439	1331	tags=20%, list=11%, signal=22%
GO_COCHLEA_DEVELOPMENT	26	0.40023	1.14017	0.285383	0.528146	605	tags=12%, list=5%, signal=12%
GO_POSITIVE_REGULATION_OF_INTRACELLULAR_PROTEIN_TRANSPORT	188	0.281233	1.13964	0.166213	0.52871	2062	tags=27%, list=17%, signal=32%
GO_CARBOHYDRATE_BIOSYNTHETIC_PROCESS	85	0.312561	1.13942	0.201031	0.528344	2341	tags=26%, list=19%, signal=32%
GO_POSITIVE_REGULATION_OF_OSTEOBLAST_DIFFERENTIATION	43	0.353726	1.1382	0.237875	0.530568	910	tags=21%, list=7%, signal=23%
GO_MAMMARY_GLAND_MORPHOGENESIS	27	0.394543	1.13798	0.278802	0.530288	782	tags=15%, list=6%, signal=16%
GO_REGULATION_OF_TRANSMEMBRANE_TRANSPORT	213	0.272865	1.13634	0.150602	0.53359	1290	tags=16%, list=11%, signal=18%
GO_CELLULAR_CHEMICAL_HOMEOSTASIS	311	0.264629	1.13555	0.138264	0.534728	1442	tags=16%, list=12%, signal=18%
GO_REGULATION_OF_CELLULAR_AMINE_METABOLIC_PROCESS	65	0.331806	1.13456	0.242353	0.536475	4150	tags=58%, list=34%, signal=88%
GO_REGULATION_OF_PROTEOLYSIS	488	0.256049	1.1344	0.0858209	0.535986	1363	tags=14%, list=11%, signal=15%
GO_REGULATION_OF_ADENYLATE_CYCLASE_ACTIVITY	32	0.382976	1.13376	0.267281	0.536732	1048	tags=19%, list=9%, signal=20%
GO_POSITIVE_REGULATION_OF_CELL_ADHESION	222	0.270558	1.13353	0.13649	0.53643	1584	tags=19%, list=13%, signal=22%
GO_TRANSFORMING_GROWTH_FACTOR_BETA_RECEPTOR_SIGNALING_PATHWAY	73	0.322689	1.13172	0.237164	0.54021	1854	tags=25%, list=15%, signal=29%
GO_REGULATION_OF_OSTEOCLAST_DIFFERENTIATION	36	0.366459	1.13068	0.257143	0.542002	361	tags=14%, list=3%, signal=14%
GO_REGULATION_OF_EXTRINSIC_APOPTOTIC_SIGNALING_PATHWAY_IN_ABSENCE_OF_LIGAND	33	0.371105	1.13039	0.263789	0.541902	2108	tags=33%, list=17%, signal=40%
GO_COFACTOR_BIOSYNTHETIC_PROCESS	138	0.290558	1.13037	0.166234	0.541095	2981	tags=36%, list=24%, signal=47%
GO_MUSCLE_SYSTEM_PROCESS	161	0.283798	1.13011	0.191977	0.540857	1617	tags=20%, list=13%, signal=23%
GO_REGULATION_OF_APOPTOTIC_SIGNALING_PATHWAY	269	0.269178	1.12874	0.154079	0.543538	2108	tags=20%, list=17%, signal=24%
GO_NEGATIVE_REGULATION_OF_ENDOTHELIAL_CELL_PROLIFERATION	22	0.415253	1.12768	0.317673	0.545445	787	tags=27%, list=6%, signal=29%
GO_NEGATIVE_REGULATION_OF_TOR_SIGNALING	28	0.392013	1.12605	0.263403	0.54894	2128	tags=25%, list=17%, signal=30%
GO_REGULATION_OF_TELOMERE_CAPPING	19	0.420719	1.12493	0.299304	0.550949	239	tags=11%, list=2%, signal=11%
GO_AUDITORY_RECEPTOR_CELL_DIFFERENTIATION	19	0.428049	1.12349	0.30254	0.553805	669	tags=11%, list=5%, signal=11%
GO_REGULATION_OF_RESPONSE_TO_INTERFERON_GAMMA	18	0.430463	1.12262	0.302277	0.555236	2713	tags=33%, list=22%, signal=43%
GO_ORGANIC_ACID_BIOSYNTHETIC_PROCESS	178	0.279489	1.12183	0.188571	0.556523	1910	tags=24%, list=16%, signal=28%
GO_REGULATION_OF_EXTRACELLULAR_MATRIX_ORGANIZATION	20	0.412948	1.12126	0.318501	0.55713	2274	tags=45%, list=19%, signal=55%
GO_CELL_DIFFERENTIATION_IN_SPINAL_CORD	26	0.389759	1.12094	0.289532	0.557117	356	tags=15%, list=3%, signal=16%
GO_POSITIVE_REGULATION_OF_INTERLEUKIN_6_PRODUCTION	40	0.357522	1.11957	0.271429	0.559916	1558	tags=28%, list=13%, signal=31%
GO_CELLULAR_HOMEOSTASIS	388	0.255585	1.11721	0.158088	0.565349	1442	tags=15%, list=12%, signal=16%
GO_REGULATION_OF_LEUKOCYTE_DIFFERENTIATION	138	0.283044	1.11677	0.208672	0.565651	1202	tags=14%, list=10%, signal=16%
GO_TRANSMEMBRANE_RECEPTOR_PROTEIN_SERINE_THREONINE_KINASE_SIGNALING_PATHWAY	133	0.285027	1.11619	0.213368	0.566207	1767	tags=23%, list=14%, signal=27%
GO_REGULATION_OF_NECROTIC_CELL_DEATH	20	0.422205	1.11576	0.315673	0.566458	3684	tags=50%, list=30%, signal=71%
GO_POSITIVE_REGULATION_OF_MITOCHONDRION_ORGANIZATION	128	0.289137	1.11491	0.204663	0.567884	1792	tags=23%, list=15%, signal=27%
GO_COFACTOR_CATABOLIC_PROCESS	15	0.458519	1.11484	0.328947	0.567172	1771	tags=33%, list=14%, signal=39%
GO_REGULATION_OF_I_KAPPAB_KINASE_NF_KAPPAB_SIGNALING	175	0.277186	1.11484	0.200535	0.5663	2823	tags=29%, list=23%, signal=37%
GO_NERVE_DEVELOPMENT	40	0.346655	1.11452	0.2746	0.566235	1157	tags=23%, list=9%, signal=25%
GO_OLIGOSACCHARIDE_METABOLIC_PROCESS	48	0.347825	1.1136	0.298077	0.567745	1430	tags=21%, list=12%, signal=24%
GO_RESPONSE_TO_ALKALOID	74	0.311225	1.11089	0.248175	0.574153	1152	tags=20%, list=9%, signal=22%
GO_ION_HOMEOSTASIS	318	0.259087	1.11085	0.144172	0.573368	1779	tags=19%, list=15%, signal=22%
GO_NEGATIVE_REGULATION_OF_TRANSPORTER_ACTIVITY	36	0.359829	1.11059	0.282895	0.573241	1124	tags=17%, list=9%, signal=18%
GO_REGULATION_OF_RUFFLE_ASSEMBLY	17	0.434185	1.11054	0.335586	0.572502	2121	tags=35%, list=17%, signal=43%
GO_POSITIVE_REGULATION_OF_INNATE_IMMUNE_RESPONSE	172	0.276567	1.11009	0.217848	0.572751	2131	tags=19%, list=17%, signal=23%
GO_SIGNAL_PEPTIDE_PROCESSING	17	0.426097	1.10856	0.333333	0.576011	3955	tags=53%, list=32%, signal=78%
GO_BONE_MINERALIZATION	25	0.381507	1.10817	0.298901	0.57618	351	tags=12%, list=3%, signal=12%
GO_POSITIVE_REGULATION_OF_CARDIAC_MUSCLE_TISSUE_DEVELOPMENT	19	0.418026	1.10782	0.334852	0.576222	806	tags=21%, list=7%, signal=23%
GO_CARDIAC_MUSCLE_TISSUE_MORPHOGENESIS	36	0.354587	1.10595	0.313397	0.580222	1045	tags=22%, list=9%, signal=24%
GO_MYELOID_LEUKOCYTE_MEDIATED_IMMUNITY	22	0.409664	1.10456	0.342404	0.583184	2300	tags=45%, list=19%, signal=56%
GO_EPITHELIAL_CILIUM_MOVEMENT	16	0.442686	1.10413	0.325416	0.5835	4906	tags=69%, list=40%, signal=115%
GO_POSITIVE_REGULATION_OF_CAMP_METABOLIC_PROCESS	38	0.363232	1.10391	0.316017	0.583184	1048	tags=24%, list=9%, signal=26%
GO_NEGATIVE_REGULATION_OF_LEUKOCYTE_DIFFERENTIATION	48	0.339759	1.10226	0.297821	0.586628	774	tags=13%, list=6%, signal=13%
GO_POSITIVE_REGULATION_OF_CYTOKINE_PRODUCTION_INVOLVED_IN_IMMUNE_RESPONSE	19	0.414853	1.09963	0.317241	0.592823	774	tags=16%, list=6%, signal=17%
GO_EPITHELIAL_CELL_PROLIFERATION	65	0.317741	1.09903	0.28066	0.593511	1929	tags=31%, list=16%, signal=36%
GO_POSITIVE_REGULATION_OF_CELLULAR_RESPONSE_TO_INSULIN_STIMULUS	15	0.441012	1.09839	0.340326	0.594393	2228	tags=33%, list=18%, signal=41%
GO_CELL_ACTIVATION	324	0.259089	1.09822	0.184127	0.593942	1668	tags=20%, list=14%, signal=23%
GO_REGULATION_OF_SECRETION	382	0.2504	1.0982	0.15534	0.593106	2156	tags=24%, list=18%, signal=29%
GO_CELL_SUBSTRATE_ADHESION	123	0.283389	1.09812	0.231771	0.592406	1363	tags=17%, list=11%, signal=19%
GO_VISUAL_BEHAVIOR	31	0.365677	1.09707	0.318807	0.594243	1175	tags=16%, list=10%, signal=18%
GO_POSITIVE_REGULATION_OF_VASCULAR_ENDOTHELIAL_GROWTH_FACTOR_PRODUCTION	19	0.412777	1.09655	0.359729	0.594833	576	tags=21%, list=5%, signal=22%
GO_REGULATION_OF_MUSCLE_TISSUE_DEVELOPMENT	73	0.308997	1.09596	0.277778	0.595568	806	tags=15%, list=7%, signal=16%
GO_LEUKOCYTE_MEDIATED_CYTOTOXICITY	22	0.399891	1.09529	0.347222	0.596531	1652	tags=36%, list=14%, signal=42%
GO_REGULATION_OF_EXTRINSIC_APOPTOTIC_SIGNALING_PATHWAY	114	0.289579	1.09452	0.240896	0.597807	2393	tags=25%, list=20%, signal=30%
GO_VITAMIN_METABOLIC_PROCESS	91	0.300513	1.0942	0.262791	0.597806	1796	tags=20%, list=15%, signal=23%
GO_MEMBRANE_PROTEIN_ECTODOMAIN_PROTEOLYSIS	18	0.426136	1.09415	0.325056	0.597054	3934	tags=67%, list=32%, signal=98%
GO_POSITIVE_REGULATION_OF_PROTEIN_COMPLEX_ASSEMBLY	145	0.275878	1.09318	0.252033	0.598739	2657	tags=23%, list=22%, signal=30%
GO_LYMPHOCYTE_ACTIVATION_INVOLVED_IN_IMMUNE_RESPONSE	51	0.328088	1.09314	0.315385	0.597954	1434	tags=18%, list=12%, signal=20%
GO_MUSCLE_ORGAN_MORPHOGENESIS	44	0.340201	1.09247	0.319905	0.598795	1329	tags=25%, list=11%, signal=28%
GO_NEGATIVE_REGULATION_OF_CELLULAR_RESPONSE_TO_GROWTH_FACTOR_STIMULUS	90	0.304089	1.09234	0.283544	0.598262	969	tags=16%, list=8%, signal=17%
GO_ADENYLATE_CYCLASE_MODULATING_G_PROTEIN_COUPLED_RECEPTOR_SIGNALING_PATHWAY	56	0.323417	1.09201	0.291765	0.598298	1426	tags=21%, list=12%, signal=24%
GO_FATTY_ACID_BETA_OXIDATION_USING_ACYL_COA_DEHYDROGENASE	16	0.432403	1.09112	0.36129	0.599924	3187	tags=44%, list=26%, signal=59%
GO_APOPTOTIC_NUCLEAR_CHANGES	20	0.401494	1.08908	0.350951	0.604663	2525	tags=45%, list=21%, signal=57%
GO_BRANCHED_CHAIN_AMINO_ACID_METABOLIC_PROCESS	21	0.400332	1.08874	0.338785	0.604688	3788	tags=57%, list=31%, signal=83%
GO_REGULATION_OF_CYTOKINE_BIOSYNTHETIC_PROCESS	51	0.330664	1.08771	0.313636	0.606585	1068	tags=14%, list=9%, signal=15%
GO_GLYCOSYL_COMPOUND_METABOLIC_PROCESS	284	0.255257	1.08716	0.202381	0.607247	3061	tags=32%, list=25%, signal=42%
GO_MODULATION_BY_SYMBIONT_OF_HOST_CELLULAR_PROCESS	23	0.383256	1.08616	0.354077	0.609001	1590	tags=22%, list=13%, signal=25%
GO_REGULATION_OF_GLUCOSE_IMPORT	42	0.346469	1.08584	0.320513	0.608963	862	tags=14%, list=7%, signal=15%
GO_REGULATION_OF_LIPID_TRANSPORT	56	0.328724	1.08528	0.310427	0.609674	1911	tags=30%, list=16%, signal=36%
GO_NEGATIVE_REGULATION_OF_PROTEIN_KINASE_B_SIGNALING	24	0.386997	1.08528	0.349892	0.608803	2128	tags=29%, list=17%, signal=35%
GO_SKELETAL_SYSTEM_DEVELOPMENT	300	0.254189	1.085	0.195876	0.608637	1203	tags=15%, list=10%, signal=16%
GO_REGULATION_OF_NEUROLOGICAL_SYSTEM_PROCESS	28	0.374911	1.085	0.333333	0.607766	2295	tags=36%, list=19%, signal=44%
GO_POSITIVE_REGULATION_OF_LEUKOCYTE_APOPTOTIC_PROCESS	19	0.404095	1.08477	0.329493	0.607499	2319	tags=42%, list=19%, signal=52%
GO_CELLULAR_RESPONSE_TO_FLUID_SHEAR_STRESS	16	0.431979	1.08413	0.354217	0.608343	224	tags=13%, list=2%, signal=13%
GO_NEURAL_CREST_CELL_MIGRATION	35	0.35753	1.08412	0.313333	0.607509	1215	tags=20%, list=10%, signal=22%
GO_REGULATION_OF_MAST_CELL_ACTIVATION_INVOLVED_IN_IMMUNE_RESPONSE	20	0.402221	1.0841	0.325301	0.606677	701	tags=20%, list=6%, signal=21%
GO_NEUROMUSCULAR_PROCESS	50	0.328453	1.08328	0.316514	0.608074	18	tags=4%, list=0%, signal=4%
GO_SEMAPHORIN_PLEXIN_SIGNALING_PATHWAY	32	0.356588	1.08294	0.306488	0.608098	1640	tags=28%, list=13%, signal=32%
GO_POSITIVE_REGULATION_OF_IMMUNE_EFFECTOR_PROCESS	82	0.305904	1.08276	0.296392	0.607728	774	tags=12%, list=6%, signal=13%
GO_NEGATIVE_REGULATION_OF_SMOOTH_MUSCLE_CELL_PROLIFERATION	24	0.386043	1.08236	0.353659	0.608047	96	tags=8%, list=1%, signal=8%
GO_REGULATION_OF_OSTEOBLAST_DIFFERENTIATION	80	0.300501	1.08169	0.299517	0.608984	1420	tags=19%, list=12%, signal=21%
GO_ESTABLISHMENT_OF_PROTEIN_LOCALIZATION_TO_MEMBRANE	222	0.26072	1.0783	0.269461	0.617204	4589	tags=54%, list=38%, signal=84%
GO_OXIDATIVE_PHOSPHORYLATION	72	0.30099	1.07819	0.286432	0.616631	4700	tags=60%, list=38%, signal=96%
GO_GENERATION_OF_PRECURSOR_METABOLITES_AND_ENERGY	219	0.262506	1.07776	0.253444	0.616977	3864	tags=41%, list=32%, signal=58%
GO_REGULATION_OF_TRANSMEMBRANE_RECEPTOR_PROTEIN_SERINE_THREONINE_KINASE_SIGNALING_PATHWAY	138	0.270937	1.07773	0.287293	0.616158	969	tags=14%, list=8%, signal=15%
GO_EMBRYONIC_ORGAN_MORPHOGENESIS	190	0.266446	1.07505	0.259701	0.622804	883	tags=13%, list=7%, signal=13%
GO_EPITHELIAL_CELL_MORPHOGENESIS	27	0.368854	1.0744	0.360544	0.623667	1367	tags=30%, list=11%, signal=33%
GO_EMBRYONIC_SKELETAL_SYSTEM_DEVELOPMENT	82	0.297938	1.07429	0.313107	0.623084	1516	tags=22%, list=12%, signal=25%
GO_NEGATIVE_REGULATION_OF_PEPTIDYL_SERINE_PHOSPHORYLATION	19	0.401387	1.07407	0.371849	0.622825	2051	tags=26%, list=17%, signal=32%
GO_DETECTION_OF_STIMULUS	121	0.281224	1.07383	0.29156	0.622607	1085	tags=17%, list=9%, signal=19%
GO_REGULATION_OF_RHO_PROTEIN_SIGNAL_TRANSDUCTION	82	0.300072	1.07378	0.309227	0.621868	1790	tags=26%, list=15%, signal=30%
GO_PLATELET_DERIVED_GROWTH_FACTOR_RECEPTOR_SIGNALING_PATHWAY	32	0.365924	1.07352	0.331776	0.621664	1523	tags=25%, list=12%, signal=28%
GO_REGULATION_OF_CELL_SHAPE	97	0.292518	1.07303	0.304688	0.622151	1483	tags=16%, list=12%, signal=19%
GO_SULFUR_COMPOUND_TRANSPORT	20	0.403407	1.0729	0.340278	0.621643	2636	tags=50%, list=22%, signal=64%
GO_NEGATIVE_REGULATION_OF_CATION_CHANNEL_ACTIVITY	18	0.418257	1.07279	0.375536	0.621092	1124	tags=22%, list=9%, signal=24%
GO_REGULATION_OF_MESONEPHROS_DEVELOPMENT	17	0.407356	1.0725	0.378924	0.621045	2741	tags=41%, list=22%, signal=53%
GO_PROTEIN_N_LINKED_GLYCOSYLATION	62	0.311169	1.0724	0.31477	0.620416	2336	tags=26%, list=19%, signal=32%
GO_NIK_NF_KAPPAB_SIGNALING	72	0.305542	1.07181	0.315	0.621292	4445	tags=51%, list=36%, signal=80%
GO_MONOSACCHARIDE_METABOLIC_PROCESS	124	0.278529	1.07175	0.298507	0.620578	2175	tags=25%, list=18%, signal=30%
GO_NEGATIVE_REGULATION_OF_TRANSMEMBRANE_RECEPTOR_PROTEIN_SERINE_THREONINE_KINASE_SIGNALING_PATHWAY	78	0.294242	1.07154	0.306905	0.620332	969	tags=13%, list=8%, signal=14%
GO_REGULATION_OF_INTERLEUKIN_12_PRODUCTION	29	0.366299	1.06995	0.364653	0.623872	774	tags=21%, list=6%, signal=22%
GO_CELL_SURFACE_RECEPTOR_SIGNALING_PATHWAY_INVOLVED_IN_CELL_CELL_SIGNALING	33	0.358184	1.06947	0.35782	0.624337	1243	tags=21%, list=10%, signal=24%
GO_REGULATION_OF_PLATELET_ACTIVATION	20	0.398594	1.06791	0.386813	0.628059	951	tags=30%, list=8%, signal=32%
GO_REGULATION_OF_SYMBIOSIS_ENCOMPASSING_MUTUALISM_THROUGH_PARASITISM	146	0.273739	1.06707	0.308333	0.629646	2280	tags=25%, list=19%, signal=31%
GO_NEGATIVE_REGULATION_OF_CELL_GROWTH	118	0.277185	1.06698	0.316062	0.629032	1924	tags=21%, list=16%, signal=25%
GO_MYD88_DEPENDENT_TOLL_LIKE_RECEPTOR_SIGNALING_PATHWAY	22	0.393862	1.06665	0.382418	0.62899	1087	tags=23%, list=9%, signal=25%
GO_ZYMOGEN_ACTIVATION	82	0.299228	1.06596	0.325758	0.630075	2304	tags=27%, list=19%, signal=33%
GO_PROTEOGLYCAN_BIOSYNTHETIC_PROCESS	41	0.342923	1.06595	0.342233	0.629225	2532	tags=49%, list=21%, signal=61%
GO_ATP_BIOSYNTHETIC_PROCESS	26	0.366467	1.06407	0.337209	0.63369	4712	tags=62%, list=39%, signal=100%
GO_REGULATION_OF_G_PROTEIN_COUPLED_RECEPTOR_PROTEIN_SIGNALING_PATHWAY	72	0.298887	1.06308	0.340686	0.635664	1343	tags=18%, list=11%, signal=20%
GO_RESPONSE_TO_TESTOSTERONE	24	0.367776	1.06258	0.371882	0.636192	636	tags=13%, list=5%, signal=13%
GO_PHOSPHATIDYLCHOLINE_BIOSYNTHETIC_PROCESS	20	0.397592	1.06188	0.371158	0.637248	1938	tags=30%, list=16%, signal=36%
GO_DETECTION_OF_MECHANICAL_STIMULUS	18	0.403328	1.06089	0.395455	0.639148	517	tags=22%, list=4%, signal=23%
GO_REGULATION_OF_ANATOMICAL_STRUCTURE_SIZE	306	0.248979	1.05864	0.281734	0.644685	2135	tags=23%, list=17%, signal=27%
GO_RESPONSE_TO_ATP	19	0.402499	1.05837	0.390995	0.644588	748	tags=21%, list=6%, signal=22%
GO_MESONEPHRIC_TUBULE_MORPHOGENESIS	33	0.355412	1.05804	0.385281	0.644637	910	tags=18%, list=7%, signal=20%
GO_REGULATION_OF_DNA_TEMPLATED_TRANSCRIPTION_IN_RESPONSE_TO_STRESS	54	0.317752	1.05788	0.331754	0.644218	1344	tags=19%, list=11%, signal=21%
GO_POSITIVE_REGULATION_OF_PROTEIN_KINASE_B_SIGNALING	53	0.321438	1.05772	0.365672	0.643748	1584	tags=25%, list=13%, signal=28%
GO_REGULATION_OF_NF_KAPPAB_IMPORT_INTO_NUCLEUS	28	0.360261	1.05758	0.359823	0.643301	1342	tags=21%, list=11%, signal=24%
GO_NEURAL_TUBE_FORMATION	77	0.296261	1.05741	0.362944	0.642934	1476	tags=16%, list=12%, signal=18%
GO_TRANSLATIONAL_INITIATION	125	0.277655	1.05685	0.340633	0.643657	5107	tags=68%, list=42%, signal=116%
GO_POSITIVE_REGULATION_OF_CYSTEINE_TYPE_ENDOPEPTIDASE_ACTIVITY_INVOLVED_IN_APOPTOTIC_SIGNALING_PATHWAY	16	0.418187	1.05673	0.361045	0.643171	449	tags=19%, list=4%, signal=19%
GO_POSITIVE_REGULATION_OF_SMOOTH_MUSCLE_CONTRACTION	16	0.422907	1.05586	0.38481	0.644721	2295	tags=56%, list=19%, signal=69%
GO_GLUTAMINE_FAMILY_AMINO_ACID_BIOSYNTHETIC_PROCESS	15	0.422063	1.05421	0.407745	0.64851	3117	tags=47%, list=26%, signal=63%
GO_CARBOHYDRATE_DERIVATIVE_CATABOLIC_PROCESS	120	0.280686	1.05421	0.337875	0.647646	2260	tags=31%, list=19%, signal=37%
GO_GLOMERULUS_DEVELOPMENT	34	0.343761	1.05408	0.373102	0.647106	894	tags=21%, list=7%, signal=22%
GO_REGULATION_OF_ACTIN_FILAMENT_LENGTH	116	0.277259	1.05402	0.310256	0.646409	2669	tags=31%, list=22%, signal=39%
GO_MULTICELLULAR_ORGANISM_GROWTH	59	0.311123	1.05304	0.364734	0.648406	1224	tags=14%, list=10%, signal=15%
GO_STEROID_BIOSYNTHETIC_PROCESS	76	0.301161	1.05171	0.353808	0.651251	2825	tags=43%, list=23%, signal=56%
GO_PEROXISOME_ORGANIZATION	32	0.350904	1.05128	0.398058	0.651568	3614	tags=34%, list=30%, signal=49%
GO_NEGATIVE_REGULATION_OF_INTRINSIC_APOPTOTIC_SIGNALING_PATHWAY	64	0.302676	1.05101	0.374101	0.651379	1529	tags=16%, list=13%, signal=18%
GO_REGULATION_OF_DEFENSE_RESPONSE_TO_VIRUS_BY_HOST	86	0.286728	1.04959	0.370647	0.654558	1650	tags=22%, list=14%, signal=25%
GO_NEGATIVE_REGULATION_OF_TOLL_LIKE_RECEPTOR_SIGNALING_PATHWAY	19	0.402743	1.04738	0.397674	0.659939	200	tags=11%, list=2%, signal=11%
GO_ACTIVATION_OF_CYSTEINE_TYPE_ENDOPEPTIDASE_ACTIVITY	74	0.293837	1.04727	0.374083	0.659406	2304	tags=26%, list=19%, signal=31%
GO_REGULATION_OF_MITOCHONDRION_ORGANIZATION	168	0.260865	1.04627	0.323684	0.661421	2107	tags=24%, list=17%, signal=29%
GO_ADHERENS_JUNCTION_ASSEMBLY	29	0.357704	1.04601	0.374194	0.661258	2291	tags=34%, list=19%, signal=42%
GO_RESPONSE_TO_CARBOHYDRATE	107	0.277539	1.04543	0.317734	0.662151	768	tags=13%, list=6%, signal=14%
GO_POSITIVE_REGULATION_OF_INSULIN_SECRETION	35	0.343512	1.04511	0.364055	0.662238	2573	tags=34%, list=21%, signal=43%
GO_REGULATION_OF_CELL_MATRIX_ADHESION	69	0.29905	1.04482	0.364362	0.662228	1853	tags=25%, list=15%, signal=29%
GO_POSITIVE_REGULATION_OF_EPITHELIAL_CELL_MIGRATION	80	0.290576	1.0446	0.36855	0.661988	2133	tags=25%, list=17%, signal=30%
GO_POSITIVE_REGULATION_OF_LEUKOCYTE_MEDIATED_IMMUNITY	41	0.333712	1.04445	0.385366	0.661542	774	tags=12%, list=6%, signal=13%
GO_ION_TRANSMEMBRANE_TRANSPORT	421	0.237519	1.04432	0.281356	0.661024	2554	tags=29%, list=21%, signal=35%
GO_POSITIVE_REGULATION_OF_TELOMERASE_ACTIVITY	24	0.379034	1.04432	0.398126	0.660161	239	tags=8%, list=2%, signal=8%
GO_POSITIVE_REGULATION_OF_LEUKOCYTE_DIFFERENTIATION	83	0.293965	1.04425	0.365	0.659498	1202	tags=18%, list=10%, signal=20%
GO_REGULATION_OF_NUCLEOTIDE_METABOLIC_PROCESS	108	0.277548	1.04396	0.322335	0.659438	1058	tags=16%, list=9%, signal=17%
GO_RESPONSE_TO_TRANSFORMING_GROWTH_FACTOR_BETA	108	0.275551	1.04251	0.345269	0.662675	1089	tags=18%, list=9%, signal=19%
GO_REGULATION_OF_CYTOKINE_PRODUCTION_INVOLVED_IN_IMMUNE_RESPONSE	33	0.346817	1.04212	0.410377	0.662873	774	tags=12%, list=6%, signal=13%
GO_REGULATION_OF_ENDOTHELIAL_CELL_MIGRATION	84	0.287888	1.04024	0.374384	0.66751	2220	tags=29%, list=18%, signal=35%
GO_OLFACTORY_LOBE_DEVELOPMENT	23	0.363902	1.03893	0.371638	0.670385	1328	tags=30%, list=11%, signal=34%
GO_REGULATION_OF_CELLULAR_RESPONSE_TO_INSULIN_STIMULUS	43	0.323072	1.03813	0.386473	0.671912	2228	tags=21%, list=18%, signal=26%
GO_POSITIVE_REGULATION_OF_FILOPODIUM_ASSEMBLY	20	0.385655	1.03708	0.388521	0.674023	2126	tags=30%, list=17%, signal=36%
GO_BIOMINERAL_TISSUE_DEVELOPMENT	42	0.32637	1.03697	0.389578	0.673478	351	tags=12%, list=3%, signal=12%
GO_REGULATION_OF_PROTEIN_AUTOPHOSPHORYLATION	31	0.345859	1.03636	0.374713	0.674333	1787	tags=29%, list=15%, signal=34%
GO_REGULATION_OF_SYNAPTIC_TRANSMISSION_GLUTAMATERGIC	30	0.353298	1.03535	0.381818	0.676424	1243	tags=23%, list=10%, signal=26%
GO_REGULATION_OF_CELLULAR_COMPONENT_SIZE	241	0.24775	1.03376	0.342105	0.680223	2135	tags=23%, list=17%, signal=27%
GO_REGULATION_OF_NATURAL_KILLER_CELL_MEDIATED_IMMUNITY	15	0.420716	1.03369	0.411236	0.67952	1059	tags=20%, list=9%, signal=22%
GO_CELLULAR_RESPONSE_TO_HEAT	28	0.348192	1.03336	0.430524	0.679591	2231	tags=36%, list=18%, signal=44%
GO_CARBOHYDRATE_DERIVATIVE_BIOSYNTHETIC_PROCESS	429	0.233083	1.03298	0.32971	0.679757	2015	tags=21%, list=16%, signal=25%
GO_REGULATION_OF_CALCIUM_ION_TRANSPORT	111	0.274252	1.03164	0.397906	0.682742	1124	tags=15%, list=9%, signal=17%
GO_EPIDERMIS_MORPHOGENESIS	18	0.393114	1.03121	0.4	0.683075	782	tags=17%, list=6%, signal=18%
GO_MESENCHYME_DEVELOPMENT	127	0.270202	1.0306	0.384	0.684044	1274	tags=18%, list=10%, signal=20%
GO_RECEPTOR_MEDIATED_ENDOCYTOSIS	122	0.268812	1.03045	0.371728	0.683563	2460	tags=28%, list=20%, signal=35%
GO_POSITIVE_REGULATION_OF_CALCIUM_MEDIATED_SIGNALING	18	0.395245	1.03038	0.407407	0.682891	2165	tags=28%, list=18%, signal=34%
GO_POSITIVE_REGULATION_OF_INTERLEUKIN_1_BETA_PRODUCTION	16	0.410397	1.02985	0.430435	0.68358	801	tags=19%, list=7%, signal=20%
GO_CALCIUM_ION_TRANSMEMBRANE_TRANSPORT	81	0.289874	1.02893	0.36409	0.685365	2427	tags=28%, list=20%, signal=35%
GO_PITUITARY_GLAND_DEVELOPMENT	21	0.377697	1.02834	0.391304	0.68626	1045	tags=29%, list=9%, signal=31%
GO_ANION_TRANSMEMBRANE_TRANSPORT	126	0.269118	1.02829	0.376731	0.685497	2554	tags=35%, list=21%, signal=44%
GO_MULTICELLULAR_ORGANISM_AGING	21	0.380171	1.02827	0.431604	0.684663	636	tags=14%, list=5%, signal=15%
GO_STRIATED_MUSCLE_CONTRACTION	56	0.30543	1.02796	0.404444	0.684775	1053	tags=13%, list=9%, signal=14%
GO_POSITIVE_REGULATION_OF_CYTOPLASMIC_TRANSPORT	201	0.251359	1.02755	0.37224	0.685066	1792	tags=21%, list=15%, signal=24%
GO_REGULATION_OF_DEFENSE_RESPONSE_TO_VIRUS	128	0.267749	1.02719	0.389189	0.685266	1692	tags=20%, list=14%, signal=23%
GO_EMBRYONIC_MORPHOGENESIS	368	0.233765	1.02578	0.364583	0.688476	883	tags=11%, list=7%, signal=11%
GO_PROTEIN_LOCALIZATION_TO_VACUOLE	41	0.325892	1.02425	0.395833	0.692107	1395	tags=20%, list=11%, signal=22%
GO_NEGATIVE_REGULATION_OF_MUSCLE_CELL_APOPTOTIC_PROCESS	22	0.377864	1.02368	0.410959	0.692842	3686	tags=59%, list=30%, signal=84%
GO_PROTEIN_TARGETING_TO_MEMBRANE	136	0.262597	1.02294	0.36413	0.694221	5308	tags=68%, list=43%, signal=118%
GO_THIOESTER_BIOSYNTHETIC_PROCESS	39	0.329351	1.02275	0.416862	0.693931	2981	tags=54%, list=24%, signal=71%
GO_NEGATIVE_REGULATION_OF_AXONOGENESIS	43	0.317682	1.0226	0.412214	0.693465	2041	tags=23%, list=17%, signal=28%
GO_REGULATION_OF_PROTEIN_LOCALIZATION_TO_CELL_SURFACE	22	0.372626	1.02257	0.414352	0.692707	1991	tags=27%, list=16%, signal=33%
GO_ENDOPLASMIC_RETICULUM_CALCIUM_ION_HOMEOSTASIS	19	0.38453	1.02241	0.424719	0.692314	2093	tags=42%, list=17%, signal=51%
GO_POST_GOLGI_VESICLE_MEDIATED_TRANSPORT	76	0.289019	1.02191	0.415	0.692853	3303	tags=45%, list=27%, signal=61%
GO_POSITIVE_REGULATION_OF_PEPTIDASE_ACTIVITY	115	0.269572	1.02054	0.403743	0.696046	1805	tags=19%, list=15%, signal=22%
GO_PURINE_CONTAINING_COMPOUND_METABOLIC_PROCESS	295	0.239753	1.02019	0.377049	0.696234	2468	tags=24%, list=20%, signal=30%
GO_CELL_GROWTH	100	0.276969	1.02007	0.399516	0.695733	1331	tags=15%, list=11%, signal=17%
GO_MOLTING_CYCLE	54	0.302882	1.01956	0.390428	0.696353	782	tags=15%, list=6%, signal=16%
GO_ALCOHOL_METABOLIC_PROCESS	228	0.246384	1.01872	0.40884	0.697879	2508	tags=30%, list=21%, signal=37%
GO_MUSCLE_TISSUE_DEVELOPMENT	175	0.254989	1.01749	0.364641	0.700614	1045	tags=13%, list=9%, signal=14%
GO_RENAL_TUBULE_DEVELOPMENT	48	0.308881	1.01734	0.403341	0.700157	910	tags=17%, list=7%, signal=18%
GO_SPINAL_CORD_DEVELOPMENT	61	0.300127	1.01729	0.42619	0.699439	873	tags=13%, list=7%, signal=14%
GO_PURINE_CONTAINING_COMPOUND_CATABOLIC_PROCESS	39	0.321634	1.01672	0.41133	0.700211	1377	tags=28%, list=11%, signal=32%
GO_POSITIVE_REGULATION_OF_DNA_TEMPLATED_TRANSCRIPTION_ELONGATION	21	0.378353	1.01664	0.419725	0.699561	4570	tags=52%, list=37%, signal=84%
GO_REGULATION_OF_CD4_POSITIVE_ALPHA_BETA_T_CELL_ACTIVATION	19	0.387308	1.01637	0.432432	0.69948	774	tags=21%, list=6%, signal=22%
GO_HISTONE_DEUBIQUITINATION	18	0.381614	1.01433	0.438799	0.704475	3930	tags=50%, list=32%, signal=74%
GO_POSITIVE_REGULATION_OF_CYTOSKELETON_ORGANIZATION	126	0.262643	1.01402	0.418605	0.704535	1959	tags=21%, list=16%, signal=25%
GO_NEGATIVE_REGULATION_OF_EXOCYTOSIS	18	0.381361	1.01378	0.4375	0.704427	449	tags=17%, list=4%, signal=17%
GO_NUCLEOSIDE_TRIPHOSPHATE_METABOLIC_PROCESS	175	0.254604	1.01376	0.417827	0.703616	4178	tags=49%, list=34%, signal=73%
GO_PHOTORECEPTOR_CELL_MAINTENANCE	20	0.371417	1.01337	0.459459	0.703953	2215	tags=35%, list=18%, signal=43%
GO_ENDOCRINE_PROCESS	22	0.368175	1.01248	0.450331	0.705688	636	tags=23%, list=5%, signal=24%
GO_LOCOMOTORY_BEHAVIOR	100	0.275163	1.01237	0.452055	0.705143	1584	tags=18%, list=13%, signal=21%
GO_AUTOPHAGOSOME_ORGANIZATION	35	0.335473	1.0118	0.447174	0.705935	2114	tags=26%, list=17%, signal=31%
GO_REGULATION_OF_RESPONSE_TO_OXIDATIVE_STRESS	48	0.309925	1.01171	0.450704	0.705372	632	tags=8%, list=5%, signal=9%
GO_TUMOR_NECROSIS_FACTOR_MEDIATED_SIGNALING_PATHWAY	89	0.275375	1.0117	0.417323	0.704533	916	tags=10%, list=7%, signal=11%
GO_REGULATION_OF_SYNAPSE_STRUCTURE_OR_ACTIVITY	134	0.262163	1.01112	0.415344	0.705295	1243	tags=17%, list=10%, signal=19%
GO_PLACENTA_BLOOD_VESSEL_DEVELOPMENT	25	0.361481	1.01086	0.422472	0.705181	1477	tags=20%, list=12%, signal=23%
GO_REGULATION_OF_INTRACELLULAR_PROTEIN_TRANSPORT	284	0.236461	1.01002	0.427762	0.706812	2252	tags=25%, list=18%, signal=30%
GO_ACTOMYOSIN_STRUCTURE_ORGANIZATION	57	0.297044	1.00964	0.433071	0.707072	1329	tags=16%, list=11%, signal=18%
GO_POSITIVE_REGULATION_OF_INTRACELLULAR_TRANSPORT	263	0.239892	1.00959	0.38253	0.706342	2062	tags=24%, list=17%, signal=28%
GO_REGULATION_OF_TOR_SIGNALING	55	0.304614	1.00956	0.435955	0.705591	2313	tags=24%, list=19%, signal=29%
GO_NEGATIVE_REGULATION_OF_CHONDROCYTE_DIFFERENTIATION	15	0.402647	1.00714	0.432071	0.711868	2021	tags=47%, list=17%, signal=56%
GO_REGULATION_OF_PEPTIDE_TRANSPORT	134	0.25738	1.00689	0.418283	0.711692	2123	tags=25%, list=17%, signal=29%
GO_RECEPTOR_INTERNALIZATION	28	0.339866	1.00624	0.414687	0.712713	1578	tags=25%, list=13%, signal=29%
GO_ALPHA_AMINO_ACID_BIOSYNTHETIC_PROCESS	58	0.298938	1.00609	0.464198	0.712278	3117	tags=34%, list=26%, signal=46%
GO_LIPID_LOCALIZATION	160	0.254989	1.00605	0.404199	0.711534	2028	tags=27%, list=17%, signal=32%
GO_PLACENTA_DEVELOPMENT	102	0.272276	1.00534	0.424171	0.712698	876	tags=13%, list=7%, signal=14%
GO_REGULATION_OF_AXON_GUIDANCE	29	0.340741	1.00455	0.438636	0.714144	1924	tags=28%, list=16%, signal=33%
GO_L_ALPHA_AMINO_ACID_TRANSMEMBRANE_TRANSPORT	18	0.379204	1.00326	0.461538	0.716974	865	tags=22%, list=7%, signal=24%
GO_L_AMINO_ACID_TRANSPORT	32	0.3343	1.00316	0.436937	0.716438	865	tags=19%, list=7%, signal=20%
GO_STRIATED_MUSCLE_CELL_DIFFERENTIATION	114	0.261424	1.00305	0.425974	0.715865	1339	tags=14%, list=11%, signal=16%
GO_CARDIAC_CONDUCTION	42	0.322601	1.00284	0.449519	0.715598	1642	tags=26%, list=13%, signal=30%
GO_CELLULAR_CARBOHYDRATE_BIOSYNTHETIC_PROCESS	37	0.320911	1.00217	0.439636	0.716725	2309	tags=30%, list=19%, signal=37%
GO_NEGATIVE_REGULATION_OF_OXIDATIVE_STRESS_INDUCED_INTRINSIC_APOPTOTIC_SIGNALING_PATHWAY	18	0.378443	1.00024	0.451902	0.721422	81	tags=6%, list=1%, signal=6%
GO_LEUKOCYTE_CELL_CELL_ADHESION	137	0.259055	1.00016	0.454294	0.720829	1159	tags=16%, list=9%, signal=18%
GO_REGULATION_OF_MUSCLE_SYSTEM_PROCESS	120	0.257804	1.00012	0.473404	0.72009	1426	tags=18%, list=12%, signal=21%
GO_EYE_PHOTORECEPTOR_CELL_DIFFERENTIATION	21	0.368899	0.998532	0.433649	0.723957	363	tags=10%, list=3%, signal=10%
GO_MONOCARBOXYLIC_ACID_BIOSYNTHETIC_PROCESS	106	0.266597	0.996884	0.473958	0.728015	1895	tags=29%, list=16%, signal=34%
GO_NEURON_DEATH	39	0.32101	0.996693	0.468326	0.727741	1721	tags=21%, list=14%, signal=24%
GO_RESPONSE_TO_COCAINE	24	0.359793	0.996409	0.465753	0.727715	115	tags=8%, list=1%, signal=8%
GO_OUTFLOW_TRACT_MORPHOGENESIS	40	0.317681	0.995357	0.474619	0.729982	1265	tags=23%, list=10%, signal=25%
GO_REGULATION_OF_GTPASE_ACTIVITY	465	0.222395	0.994883	0.442804	0.730576	1696	tags=16%, list=14%, signal=18%
GO_NEGATIVE_REGULATION_OF_B_CELL_ACTIVATION	20	0.363682	0.994158	0.464758	0.731781	1104	tags=20%, list=9%, signal=22%
GO_NEGATIVE_REGULATION_OF_RECEPTOR_ACTIVITY	22	0.364229	0.994142	0.467442	0.730968	1231	tags=18%, list=10%, signal=20%
GO_KIDNEY_EPITHELIUM_DEVELOPMENT	80	0.28274	0.993983	0.45679	0.730568	910	tags=15%, list=7%, signal=16%
GO_NEGATIVE_REGULATION_OF_EXTRINSIC_APOPTOTIC_SIGNALING_PATHWAY_VIA_DEATH_DOMAIN_RECEPTORS	26	0.344188	0.993966	0.430233	0.729753	58	tags=8%, list=0%, signal=8%
GO_GLUTAMATE_SECRETION	21	0.369576	0.99371	0.438914	0.729624	1862	tags=29%, list=15%, signal=34%
GO_CELLULAR_CARBOHYDRATE_METABOLIC_PROCESS	104	0.264158	0.993616	0.466146	0.729055	2434	tags=25%, list=20%, signal=31%
GO_NEGATIVE_REGULATION_OF_GROWTH	158	0.247773	0.992711	0.449315	0.730852	1347	tags=16%, list=11%, signal=18%
GO_REGULATION_OF_CARTILAGE_DEVELOPMENT	49	0.304034	0.992464	0.470588	0.730764	2145	tags=33%, list=18%, signal=39%
GO_AMINO_ACID_BETAINE_METABOLIC_PROCESS	16	0.393269	0.991948	0.4946	0.731352	3255	tags=44%, list=27%, signal=60%
GO_BICELLULAR_TIGHT_JUNCTION_ASSEMBLY	27	0.342102	0.991213	0.476998	0.73263	2359	tags=33%, list=19%, signal=41%
GO_NON_CANONICAL_WNT_SIGNALING_PATHWAY	111	0.261348	0.990918	0.445596	0.732642	294	tags=5%, list=2%, signal=5%
GO_CELLULAR_RESPIRATION	125	0.260676	0.989588	0.470284	0.735751	4520	tags=52%, list=37%, signal=82%
GO_POSITIVE_REGULATION_OF_APOPTOTIC_SIGNALING_PATHWAY	135	0.253591	0.988607	0.47769	0.737761	2108	tags=23%, list=17%, signal=27%
GO_T_CELL_RECEPTOR_SIGNALING_PATHWAY	105	0.269338	0.987928	0.464103	0.738908	4445	tags=50%, list=36%, signal=79%
GO_GLUTATHIONE_METABOLIC_PROCESS	36	0.319269	0.987782	0.453089	0.738491	1438	tags=19%, list=12%, signal=22%
GO_GLUCAN_METABOLIC_PROCESS	42	0.314341	0.987025	0.455814	0.739832	3664	tags=36%, list=30%, signal=51%
GO_ENERGY_DERIVATION_BY_OXIDATION_OF_ORGANIC_COMPOUNDS	174	0.248471	0.986776	0.5	0.739716	3864	tags=38%, list=32%, signal=55%
GO_NEGATIVE_REGULATION_OF_CELLULAR_RESPONSE_TO_INSULIN_STIMULUS	23	0.350393	0.985342	0.461364	0.743082	1790	tags=17%, list=15%, signal=20%
GO_MUSCLE_CELL_DIFFERENTIATION	160	0.245296	0.985118	0.507463	0.742873	1339	tags=14%, list=11%, signal=15%
GO_LABYRINTHINE_LAYER_DEVELOPMENT	31	0.329822	0.98466	0.471605	0.743358	1477	tags=19%, list=12%, signal=22%
GO_CELLULAR_RESPONSE_TO_MECHANICAL_STIMULUS	62	0.286136	0.984592	0.465394	0.74271	1419	tags=19%, list=12%, signal=22%
GO_HEAD_MORPHOGENESIS	29	0.332557	0.984237	0.476082	0.742915	2801	tags=38%, list=23%, signal=49%
GO_REGULATION_OF_METAL_ION_TRANSPORT	168	0.244665	0.983635	0.47851	0.743876	1299	tags=15%, list=11%, signal=17%
GO_REGULATION_OF_CALCIUM_ION_IMPORT	57	0.296114	0.982946	0.471464	0.74506	1124	tags=16%, list=9%, signal=17%
GO_TETRAPYRROLE_METABOLIC_PROCESS	46	0.312361	0.982332	0.475845	0.746028	2628	tags=28%, list=22%, signal=36%
GO_REGULATION_OF_RESPONSE_TO_CYTOKINE_STIMULUS	94	0.267738	0.982209	0.496278	0.745556	2983	tags=29%, list=24%, signal=38%
GO_POSITIVE_REGULATION_OF_TELOMERE_MAINTENANCE_VIA_TELOMERE_LENGTHENING	31	0.333387	0.982057	0.478873	0.745124	239	tags=6%, list=2%, signal=7%
GO_NUCLEOTIDE_TRANSPORT	19	0.365191	0.978972	0.475771	0.753201	2988	tags=63%, list=24%, signal=83%
GO_REGULATION_OF_ION_HOMEOSTASIS	109	0.260837	0.978637	0.510256	0.753329	2075	tags=26%, list=17%, signal=31%
GO_REGULATION_OF_NEURON_MIGRATION	20	0.36677	0.978036	0.476615	0.754212	1640	tags=35%, list=13%, signal=40%
GO_PROTEIN_TARGETING_TO_PLASMA_MEMBRANE	20	0.368557	0.977507	0.484988	0.754874	3587	tags=50%, list=29%, signal=71%
GO_ENZYME_LINKED_RECEPTOR_PROTEIN_SIGNALING_PATHWAY	484	0.219537	0.977213	0.565543	0.754851	2062	tags=20%, list=17%, signal=23%
GO_APICAL_JUNCTION_ASSEMBLY	33	0.327968	0.975894	0.496629	0.75795	2455	tags=36%, list=20%, signal=45%
GO_POSITIVE_REGULATION_OF_TRANSMEMBRANE_RECEPTOR_PROTEIN_SERINE_THREONINE_KINASE_SIGNALING_PATHWAY	61	0.291173	0.975142	0.501247	0.75923	2021	tags=30%, list=17%, signal=35%
GO_ACTIN_CYTOSKELETON_REORGANIZATION	44	0.301481	0.974161	0.496659	0.761258	1284	tags=14%, list=11%, signal=15%
GO_REGULATION_OF_INTERFERON_ALPHA_PRODUCTION	15	0.383212	0.974142	0.516484	0.760459	594	tags=13%, list=5%, signal=14%
GO_REGULATION_OF_CELLULAR_AMINO_ACID_METABOLIC_PROCESS	51	0.296673	0.973884	0.506849	0.760374	4949	tags=73%, list=41%, signal=121%
GO_REGULATION_OF_KERATINOCYTE_PROLIFERATION	19	0.372574	0.973836	0.460215	0.759655	1445	tags=32%, list=12%, signal=36%
GO_GMP_METABOLIC_PROCESS	18	0.364868	0.973397	0.496583	0.760063	59	tags=6%, list=0%, signal=6%
GO_POSITIVE_REGULATION_OF_EPITHELIAL_CELL_PROLIFERATION	99	0.261854	0.97295	0.5	0.76051	787	tags=13%, list=6%, signal=14%
GO_NEGATIVE_REGULATION_OF_INTRACELLULAR_SIGNAL_TRANSDUCTION	314	0.226752	0.972458	0.567485	0.761095	1388	tags=14%, list=11%, signal=15%
GO_REGULATION_OF_PHOSPHOLIPID_METABOLIC_PROCESS	38	0.319227	0.972066	0.488998	0.761394	2974	tags=47%, list=24%, signal=62%
GO_REGULATION_OF_MUSCLE_CELL_DIFFERENTIATION	102	0.263433	0.971726	0.5175	0.761536	764	tags=12%, list=6%, signal=12%
GO_POSITIVE_REGULATION_OF_LIPID_BIOSYNTHETIC_PROCESS	42	0.299667	0.971622	0.488318	0.760956	2220	tags=33%, list=18%, signal=41%
GO_SKELETAL_MUSCLE_ORGAN_DEVELOPMENT	83	0.270719	0.971023	0.519789	0.761762	1848	tags=20%, list=15%, signal=24%
GO_MAMMARY_GLAND_DEVELOPMENT	79	0.273118	0.970257	0.485294	0.763169	806	tags=11%, list=7%, signal=12%
GO_REGULATION_OF_STRIATED_MUSCLE_CELL_DIFFERENTIATION	56	0.286933	0.968479	0.523114	0.767583	954	tags=18%, list=8%, signal=19%
GO_REGULATION_OF_INTRINSIC_APOPTOTIC_SIGNALING_PATHWAY	104	0.256205	0.968305	0.533679	0.767229	2072	tags=18%, list=17%, signal=22%
GO_ACTION_POTENTIAL	50	0.29398	0.967936	0.502427	0.767435	1630	tags=20%, list=13%, signal=23%
GO_POSITIVE_REGULATION_OF_BMP_SIGNALING_PATHWAY	20	0.360726	0.967641	0.50547	0.767437	669	tags=20%, list=5%, signal=21%
GO_POSITIVE_REGULATION_OF_OSSIFICATION	58	0.284194	0.96764	0.492683	0.766582	910	tags=16%, list=7%, signal=17%
GO_REGULATION_OF_VASCULAR_PERMEABILITY	22	0.343812	0.967466	0.509978	0.766229	1345	tags=32%, list=11%, signal=36%
GO_RESPONSE_TO_FLUID_SHEAR_STRESS	30	0.328455	0.967168	0.526437	0.7662	1340	tags=20%, list=11%, signal=22%
GO_REGULATION_OF_RELEASE_OF_SEQUESTERED_CALCIUM_ION_INTO_CYTOSOL_BY_SARCOPLASMIC_RETICULUM	17	0.379	0.96372	0.504386	0.775461	3597	tags=53%, list=29%, signal=75%
GO_TUBE_FORMATION	95	0.263125	0.963682	0.507614	0.774692	1656	tags=16%, list=14%, signal=18%
GO_ENDOCRINE_PANCREAS_DEVELOPMENT	24	0.345491	0.963615	0.530702	0.774032	1299	tags=25%, list=11%, signal=28%
GO_ALCOHOL_BIOSYNTHETIC_PROCESS	80	0.273555	0.962702	0.527711	0.775799	2082	tags=29%, list=17%, signal=34%
GO_HISTONE_H3_K4_METHYLATION	24	0.346962	0.962383	0.495516	0.775877	28	tags=4%, list=0%, signal=4%
GO_NEUROTROPHIN_SIGNALING_PATHWAY	17	0.378212	0.962206	0.534676	0.775593	1187	tags=24%, list=10%, signal=26%
GO_LYMPHOCYTE_COSTIMULATION	33	0.325089	0.961999	0.52809	0.775296	1537	tags=18%, list=13%, signal=21%
GO_ENDOCYTOSIS	316	0.223121	0.961767	0.63961	0.775105	2606	tags=25%, list=21%, signal=31%
GO_NEGATIVE_REGULATION_OF_DEVELOPMENTAL_GROWTH	57	0.283121	0.961608	0.493797	0.774722	1347	tags=21%, list=11%, signal=24%
GO_REGULATION_OF_PHOSPHATIDYLINOSITOL_3_KINASE_SIGNALING	83	0.266221	0.961606	0.521851	0.77387	1982	tags=29%, list=16%, signal=34%
GO_POSITIVE_REGULATION_OF_ACTIN_FILAMENT_POLYMERIZATION	48	0.299397	0.961381	0.53012	0.773686	2387	tags=27%, list=20%, signal=34%
GO_NUCLEOBASE_CONTAINING_SMALL_MOLECULE_METABOLIC_PROCESS	399	0.218709	0.960414	0.609155	0.775649	2468	tags=24%, list=20%, signal=29%
GO_VASCULOGENESIS	45	0.297997	0.95967	0.495475	0.776999	1388	tags=24%, list=11%, signal=27%
GO_GLYCOSPHINGOLIPID_METABOLIC_PROCESS	50	0.293874	0.959657	0.517333	0.776191	2358	tags=32%, list=19%, signal=39%
GO_POSITIVE_REGULATION_OF_CALCIUM_ION_TRANSPORT_INTO_CYTOSOL	27	0.325812	0.9596	0.506849	0.775502	2295	tags=33%, list=19%, signal=41%
GO_REGULATION_OF_DENDRITIC_SPINE_MORPHOGENESIS	25	0.340837	0.959569	0.486425	0.774737	159	tags=8%, list=1%, signal=8%
GO_GUANOSINE_CONTAINING_COMPOUND_METABOLIC_PROCESS	38	0.311384	0.959555	0.524706	0.773935	2462	tags=24%, list=20%, signal=30%
GO_ISOPRENOID_BIOSYNTHETIC_PROCESS	17	0.36825	0.958797	0.5	0.775294	1125	tags=24%, list=9%, signal=26%
GO_REGULATION_OF_SMOOTH_MUSCLE_CONTRACTION	33	0.318962	0.958786	0.54023	0.77447	1820	tags=33%, list=15%, signal=39%
GO_MEMBRANE_LIPID_CATABOLIC_PROCESS	15	0.381813	0.958654	0.5	0.774038	2358	tags=47%, list=19%, signal=58%
GO_REGULATION_OF_CELLULAR_RESPONSE_TO_TRANSFORMING_GROWTH_FACTOR_BETA_STIMULUS	79	0.261379	0.958278	0.518817	0.774238	1687	tags=16%, list=14%, signal=19%
GO_CATION_TRANSPORT	430	0.21868	0.957998	0.636678	0.774204	2113	tags=21%, list=17%, signal=24%
GO_REGULATION_OF_LAMELLIPODIUM_ASSEMBLY	20	0.353708	0.957833	0.493304	0.773852	2126	tags=25%, list=17%, signal=30%
GO_CYTOKINE_SECRETION	21	0.35835	0.95779	0.524155	0.77313	1568	tags=24%, list=13%, signal=27%
GO_POSITIVE_REGULATION_OF_CELL_JUNCTION_ASSEMBLY	18	0.365365	0.954392	0.497653	0.782182	663	tags=17%, list=5%, signal=18%
GO_POSITIVE_REGULATION_OF_CELL_DEATH	452	0.216807	0.954194	0.636364	0.781867	1347	tags=13%, list=11%, signal=15%
GO_PHOSPHATIDYLINOSITOL_3_KINASE_SIGNALING	15	0.387322	0.953766	0.5	0.782287	1982	tags=33%, list=16%, signal=40%
GO_NEURON_MIGRATION	66	0.278902	0.952689	0.52784	0.784526	1751	tags=21%, list=14%, signal=25%
GO_FACE_DEVELOPMENT	41	0.30789	0.951439	0.534606	0.787281	2492	tags=29%, list=20%, signal=37%
GO_CARBOHYDRATE_DERIVATIVE_TRANSPORT	35	0.312207	0.95109	0.534989	0.787392	2204	tags=46%, list=18%, signal=56%
GO_REGULATION_OF_TUMOR_NECROSIS_FACTOR_MEDIATED_SIGNALING_PATHWAY	36	0.3119	0.951048	0.563549	0.78667	3918	tags=44%, list=32%, signal=65%
GO_REGULATION_OF_TRANSPORTER_ACTIVITY	116	0.250097	0.951006	0.565553	0.785943	1290	tags=16%, list=11%, signal=17%
GO_POSITIVE_REGULATION_OF_INTERLEUKIN_12_PRODUCTION	20	0.357486	0.95075	0.5	0.785804	774	tags=20%, list=6%, signal=21%
GO_COENZYME_A_METABOLIC_PROCESS	15	0.382162	0.950271	0.494253	0.786311	811	tags=20%, list=7%, signal=21%
GO_ANTIGEN_PROCESSING_AND_PRESENTATION_OF_EXOGENOUS_PEPTIDE_ANTIGEN_VIA_MHC_CLASS_I	48	0.290555	0.949875	0.563549	0.786603	4977	tags=69%, list=41%, signal=116%
GO_POSITIVE_REGULATION_OF_MUSCLE_TISSUE_DEVELOPMENT	37	0.307826	0.948545	0.53303	0.789426	806	tags=19%, list=7%, signal=20%
GO_POSITIVE_REGULATION_OF_ORGAN_GROWTH	25	0.338576	0.947841	0.498856	0.790596	2466	tags=36%, list=20%, signal=45%
GO_REGULATION_OF_INTRACELLULAR_TRANSPORT	446	0.214872	0.947676	0.712766	0.790188	2107	tags=21%, list=17%, signal=25%
GO_NEURON_APOPTOTIC_PROCESS	32	0.311372	0.947208	0.540305	0.790731	1721	tags=22%, list=14%, signal=25%
GO_POSITIVE_REGULATION_OF_PROTEIN_EXPORT_FROM_NUCLEUS	19	0.356773	0.947194	0.542923	0.789925	1972	tags=37%, list=16%, signal=44%
GO_REGULATION_OF_CELL_GROWTH	274	0.22304	0.946766	0.604294	0.790195	1640	tags=15%, list=13%, signal=17%
GO_ELECTRON_TRANSPORT_CHAIN	82	0.264562	0.946613	0.5425	0.789824	4330	tags=51%, list=35%, signal=79%
GO_NEGATIVE_REGULATION_OF_ESTABLISHMENT_OF_PROTEIN_LOCALIZATION	140	0.246743	0.946574	0.584699	0.789101	2318	tags=24%, list=19%, signal=29%
GO_PEPTIDYL_LYSINE_TRIMETHYLATION	21	0.337535	0.946445	0.519814	0.78862	28	tags=5%, list=0%, signal=5%
GO_SKELETAL_MUSCLE_TISSUE_REGENERATION	17	0.359462	0.946439	0.537209	0.787804	1235	tags=24%, list=10%, signal=26%
GO_RESPONSE_TO_GROWTH_HORMONE	16	0.372956	0.946192	0.512931	0.787655	530	tags=13%, list=4%, signal=13%
GO_MEMBRANE_PROTEIN_PROTEOLYSIS	28	0.325698	0.946148	0.5625	0.786926	3934	tags=61%, list=32%, signal=89%
GO_REGULATION_OF_CATION_TRANSMEMBRANE_TRANSPORT	112	0.250984	0.945753	0.601036	0.787194	1124	tags=13%, list=9%, signal=15%
GO_CELLULAR_RESPONSE_TO_INTERLEUKIN_6	17	0.363044	0.944881	0.527187	0.788779	609	tags=18%, list=5%, signal=19%
GO_REGULATION_OF_EPITHELIAL_CELL_MIGRATION	123	0.243087	0.944494	0.619303	0.789032	2133	tags=24%, list=17%, signal=28%
GO_MORPHOGENESIS_OF_A_POLARIZED_EPITHELIUM	21	0.350515	0.94437	0.537445	0.788562	521	tags=10%, list=4%, signal=10%
GO_HEME_METABOLIC_PROCESS	25	0.335275	0.943833	0.520286	0.789277	3547	tags=44%, list=29%, signal=62%
GO_MITOCHONDRIAL_FUSION	16	0.370323	0.942499	0.531111	0.792152	2887	tags=44%, list=24%, signal=57%
GO_CORONARY_VASCULATURE_DEVELOPMENT	31	0.317613	0.941318	0.545872	0.79462	512	tags=10%, list=4%, signal=10%
GO_POSITIVE_REGULATION_OF_SYNAPTIC_TRANSMISSION	61	0.277912	0.941137	0.573201	0.794316	867	tags=16%, list=7%, signal=18%
GO_POSITIVE_REGULATION_OF_SECRETION	200	0.23552	0.94105	0.628415	0.793743	2010	tags=22%, list=16%, signal=25%
GO_CELLULAR_GLUCOSE_HOMEOSTASIS	49	0.295365	0.93989	0.547847	0.796298	588	tags=14%, list=5%, signal=15%
GO_BONE_RESORPTION	16	0.364871	0.939359	0.555315	0.796952	1021	tags=19%, list=8%, signal=20%
GO_AORTA_DEVELOPMENT	35	0.305551	0.937937	0.55787	0.80012	852	tags=14%, list=7%, signal=15%
GO_POLYSACCHARIDE_BIOSYNTHETIC_PROCESS	31	0.316822	0.936818	0.541096	0.802537	2309	tags=26%, list=19%, signal=32%
GO_NEGATIVE_REGULATION_OF_INFLAMMATORY_RESPONSE	56	0.276081	0.936426	0.555066	0.802786	1419	tags=18%, list=12%, signal=20%
GO_NEGATIVE_REGULATION_OF_NF_KAPPAB_TRANSCRIPTION_FACTOR_ACTIVITY	48	0.291636	0.936277	0.542998	0.802367	2072	tags=23%, list=17%, signal=27%
GO_CELLULAR_RESPONSE_TO_VITAMIN	19	0.354023	0.935664	0.548165	0.803223	1363	tags=26%, list=11%, signal=30%
GO_HORMONE_BIOSYNTHETIC_PROCESS	27	0.325792	0.934517	0.566085	0.805517	2053	tags=41%, list=17%, signal=49%
GO_MORPHOGENESIS_OF_EMBRYONIC_EPITHELIUM	97	0.251856	0.934345	0.610526	0.805172	580	tags=9%, list=5%, signal=10%
GO_ACTIN_MEDIATED_CELL_CONTRACTION	34	0.30726	0.934015	0.575117	0.805304	981	tags=18%, list=8%, signal=19%
GO_PROTEIN_O_LINKED_GLYCOSYLATION	66	0.27164	0.933064	0.592771	0.80709	2464	tags=29%, list=20%, signal=36%
GO_RESPONSE_TO_INTERLEUKIN_6	19	0.347903	0.932928	0.529032	0.806622	609	tags=16%, list=5%, signal=17%
GO_ER_NUCLEUS_SIGNALING_PATHWAY	28	0.31949	0.932137	0.570787	0.807867	2652	tags=36%, list=22%, signal=46%
GO_ESTABLISHMENT_OF_EPITHELIAL_CELL_POLARITY	19	0.345926	0.93158	0.548098	0.8086	1875	tags=26%, list=15%, signal=31%
GO_TRANSMEMBRANE_RECEPTOR_PROTEIN_TYROSINE_KINASE_SIGNALING_PATHWAY	355	0.212204	0.931201	0.714765	0.808805	2128	tags=19%, list=17%, signal=22%
GO_MEMBRANE_PROTEIN_INTRACELLULAR_DOMAIN_PROTEOLYSIS	16	0.364959	0.929704	0.554524	0.812004	3934	tags=75%, list=32%, signal=110%
GO_REGULATION_OF_TYROSINE_PHOSPHORYLATION_OF_STAT3_PROTEIN	27	0.323611	0.929093	0.565217	0.812836	831	tags=19%, list=7%, signal=20%
GO_ANTIGEN_PROCESSING_AND_PRESENTATION_OF_PEPTIDE_ANTIGEN_VIA_MHC_CLASS_I	67	0.264724	0.927968	0.603211	0.815141	4977	tags=64%, list=41%, signal=108%
GO_POSITIVE_REGULATION_OF_HEMOPOIESIS	108	0.245271	0.927691	0.598558	0.815032	1602	tags=19%, list=13%, signal=21%
GO_NEGATIVE_REGULATION_OF_MYELOID_LEUKOCYTE_DIFFERENTIATION	26	0.322732	0.927149	0.564706	0.815686	361	tags=12%, list=3%, signal=12%
GO_REGULATION_OF_MEMBRANE_PROTEIN_ECTODOMAIN_PROTEOLYSIS	17	0.349895	0.927078	0.545045	0.815061	3000	tags=47%, list=25%, signal=62%
GO_REGULATION_OF_OXIDATIVE_STRESS_INDUCED_INTRINSIC_APOPTOTIC_SIGNALING_PATHWAY	23	0.334961	0.926172	0.573661	0.816648	81	tags=4%, list=1%, signal=4%
GO_REGULATION_OF_STEROL_TRANSPORT	23	0.331838	0.925633	0.528345	0.817201	2761	tags=43%, list=23%, signal=56%
GO_RESPONSE_TO_MUSCLE_STRETCH	16	0.363482	0.925238	0.548235	0.817496	3597	tags=50%, list=29%, signal=71%
GO_REGULATION_OF_HOMEOSTATIC_PROCESS	282	0.217789	0.924922	0.733333	0.817535	1152	tags=12%, list=9%, signal=13%
GO_FAT_SOLUBLE_VITAMIN_METABOLIC_PROCESS	19	0.353948	0.924243	0.560768	0.818558	1125	tags=26%, list=9%, signal=29%
GO_POSITIVE_REGULATION_OF_PATHWAY_RESTRICTED_SMAD_PROTEIN_PHOSPHORYLATION	26	0.327286	0.924213	0.57767	0.81779	2021	tags=38%, list=17%, signal=46%
GO_REGULATION_OF_TRANSCRIPTION_FACTOR_IMPORT_INTO_NUCLEUS	67	0.272725	0.923971	0.579327	0.817576	1342	tags=16%, list=11%, signal=18%
GO_NEGATIVE_REGULATION_OF_NEURAL_PRECURSOR_CELL_PROLIFERATION	15	0.369662	0.923887	0.548165	0.816952	1220	tags=20%, list=10%, signal=22%
GO_GASTRULATION	110	0.245921	0.923839	0.630319	0.81626	823	tags=11%, list=7%, signal=12%
GO_NEGATIVE_REGULATION_OF_HORMONE_SECRETION	39	0.289911	0.923558	0.580952	0.816221	1873	tags=28%, list=15%, signal=33%
GO_NEGATIVE_REGULATION_OF_LYMPHOCYTE_DIFFERENTIATION	26	0.321273	0.923341	0.591111	0.816017	774	tags=12%, list=6%, signal=12%
GO_CILIUM_MOVEMENT	26	0.316546	0.921711	0.572093	0.819567	2215	tags=27%, list=18%, signal=33%
GO_COPPER_ION_TRANSPORT	16	0.357131	0.921565	0.564593	0.819168	7858	tags=100%, list=64%, signal=280%
GO_ACTIVATION_OF_GTPASE_ACTIVITY	60	0.271576	0.920243	0.601449	0.822117	1952	tags=18%, list=16%, signal=22%
GO_POSITIVE_REGULATION_OF_HEART_GROWTH	20	0.350816	0.920005	0.542411	0.821952	2466	tags=40%, list=20%, signal=50%
GO_ENDOCYTIC_RECYCLING	19	0.34405	0.919109	0.558952	0.823574	4155	tags=47%, list=34%, signal=72%
GO_HYALURONAN_METABOLIC_PROCESS	19	0.346659	0.918057	0.567627	0.825494	491	tags=11%, list=4%, signal=11%
GO_REGULATION_OF_CYTOPLASMIC_TRANSPORT	351	0.208482	0.917471	0.764351	0.826149	2107	tags=21%, list=17%, signal=24%
GO_POSITIVE_REGULATION_OF_BINDING	104	0.250331	0.917225	0.656331	0.825975	1342	tags=14%, list=11%, signal=16%
GO_POSITIVE_REGULATION_OF_ENDOCYTOSIS	71	0.265166	0.914773	0.619792	0.831731	1827	tags=17%, list=15%, signal=20%
GO_REGULATION_OF_STRIATED_MUSCLE_CELL_APOPTOTIC_PROCESS	17	0.355022	0.914714	0.566316	0.831074	1584	tags=24%, list=13%, signal=27%
GO_PHOTORECEPTOR_CELL_DIFFERENTIATION	26	0.321888	0.914505	0.6	0.83083	363	tags=8%, list=3%, signal=8%
GO_REGULATION_OF_NUCLEOCYTOPLASMIC_TRANSPORT	172	0.225272	0.912603	0.705202	0.835088	1363	tags=15%, list=11%, signal=17%
GO_REGULATION_OF_TYPE_I_INTERFERON_MEDIATED_SIGNALING_PATHWAY	18	0.350337	0.91144	0.574279	0.837397	3347	tags=33%, list=27%, signal=46%
GO_ENERGY_RESERVE_METABOLIC_PROCESS	48	0.277047	0.911028	0.619512	0.837652	3664	tags=31%, list=30%, signal=44%
GO_TRIVALENT_INORGANIC_CATION_TRANSPORT	32	0.300782	0.910871	0.578313	0.83722	2091	tags=31%, list=17%, signal=38%
GO_REGULATION_OF_PLASMA_LIPOPROTEIN_PARTICLE_LEVELS	24	0.322133	0.910234	0.599532	0.838171	2669	tags=50%, list=22%, signal=64%
GO_REGULATION_OF_POTASSIUM_ION_TRANSMEMBRANE_TRANSPORTER_ACTIVITY	25	0.322889	0.910038	0.612975	0.837834	1633	tags=24%, list=13%, signal=28%
GO_INTERMEDIATE_FILAMENT_BASED_PROCESS	24	0.324034	0.909734	0.58465	0.837833	2096	tags=38%, list=17%, signal=45%
GO_NEGATIVE_REGULATION_OF_DEFENSE_RESPONSE_TO_VIRUS	15	0.365929	0.909376	0.583908	0.837884	3667	tags=53%, list=30%, signal=76%
GO_NEGATIVE_REGULATION_OF_OSTEOBLAST_DIFFERENTIATION	29	0.314104	0.90903	0.608899	0.837985	342	tags=7%, list=3%, signal=7%
GO_REGULATION_OF_ALPHA_BETA_T_CELL_ACTIVATION	36	0.298832	0.908959	0.595534	0.837379	1231	tags=19%, list=10%, signal=22%
GO_LIPOSACCHARIDE_METABOLIC_PROCESS	86	0.255674	0.908511	0.638889	0.837746	2230	tags=29%, list=18%, signal=35%
GO_POSITIVE_REGULATION_OF_EXTRINSIC_APOPTOTIC_SIGNALING_PATHWAY	42	0.290587	0.908229	0.646081	0.837675	2393	tags=24%, list=20%, signal=30%
GO_POSITIVE_REGULATION_OF_TRANSCRIPTION_FROM_RNA_POLYMERASE_II_PROMOTER_IN_RESPONSE_TO_STRESS	15	0.368165	0.907807	0.588653	0.838	1792	tags=27%, list=15%, signal=31%
GO_REGULATION_OF_AXONOGENESIS	118	0.236236	0.906744	0.699482	0.839951	1640	tags=19%, list=13%, signal=22%
GO_CELLULAR_RESPONSE_TO_EXTERNAL_STIMULUS	197	0.219674	0.906417	0.718475	0.839992	1910	tags=19%, list=16%, signal=22%
GO_POSITIVE_REGULATION_OF_PROTEIN_POLYMERIZATION	62	0.26468	0.906359	0.610422	0.839318	622	tags=8%, list=5%, signal=8%
GO_REGULATION_OF_ACTIN_FILAMENT_DEPOLYMERIZATION	34	0.29758	0.905887	0.611111	0.839738	499	tags=12%, list=4%, signal=12%
GO_LEUKOCYTE_PROLIFERATION	46	0.282146	0.905582	0.636156	0.839712	1721	tags=26%, list=14%, signal=30%
GO_REGULATION_OF_INSULIN_RECEPTOR_SIGNALING_PATHWAY	30	0.312084	0.904022	0.608407	0.842893	491	tags=7%, list=4%, signal=7%
GO_ACTIN_FILAMENT_BASED_PROCESS	327	0.210045	0.902333	0.844985	0.84644	764	tags=9%, list=6%, signal=9%
GO_N_TERMINAL_PROTEIN_AMINO_ACID_MODIFICATION	22	0.328453	0.902245	0.594595	0.84584	105	tags=5%, list=1%, signal=5%
GO_REGULATION_OF_TRANSCRIPTION_FROM_RNA_POLYMERASE_II_PROMOTER_IN_RESPONSE_TO_HYPOXIA	28	0.320792	0.901684	0.593897	0.84646	1156	tags=18%, list=9%, signal=20%
GO_AMMONIUM_ION_METABOLIC_PROCESS	107	0.238876	0.90164	0.694236	0.845755	1938	tags=22%, list=16%, signal=26%
GO_REGULATION_OF_LAMELLIPODIUM_ORGANIZATION	28	0.314019	0.901592	0.609639	0.845048	2502	tags=25%, list=20%, signal=31%
GO_CELLULAR_COMPONENT_DISASSEMBLY_INVOLVED_IN_EXECUTION_PHASE_OF_APOPTOSIS	33	0.299905	0.901534	0.627315	0.844384	2525	tags=36%, list=21%, signal=46%
GO_POSITIVE_REGULATION_OF_REGULATED_SECRETORY_PATHWAY	30	0.309916	0.901503	0.619369	0.843648	2010	tags=23%, list=16%, signal=28%
GO_NEGATIVE_REGULATION_OF_TRANSFORMING_GROWTH_FACTOR_BETA_RECEPTOR_SIGNALING_PATHWAY	55	0.272821	0.90147	0.652174	0.842926	969	tags=11%, list=8%, signal=12%
GO_MUSCLE_CELL_MIGRATION	17	0.344848	0.901034	0.5803	0.843227	663	tags=18%, list=5%, signal=19%
GO_PROTEIN_K48_LINKED_DEUBIQUITINATION	15	0.360043	0.900601	0.579281	0.843476	4921	tags=73%, list=40%, signal=123%
GO_REGULATION_OF_REGULATED_SECRETORY_PATHWAY	70	0.253089	0.89997	0.641604	0.84432	1232	tags=16%, list=10%, signal=17%
GO_INOSITOL_PHOSPHATE_METABOLIC_PROCESS	43	0.281548	0.899928	0.619512	0.843604	2018	tags=16%, list=17%, signal=19%
GO_STEM_CELL_PROLIFERATION	41	0.283551	0.899409	0.660891	0.844141	555	tags=12%, list=5%, signal=13%
GO_ESTABLISHMENT_OR_MAINTENANCE_OF_BIPOLAR_CELL_POLARITY	23	0.32353	0.898238	0.599078	0.84636	1133	tags=17%, list=9%, signal=19%
GO_REGULATION_OF_LYMPHOCYTE_APOPTOTIC_PROCESS	31	0.300503	0.897912	0.62844	0.846396	2319	tags=35%, list=19%, signal=44%
GO_REGULATION_OF_SMALL_GTPASE_MEDIATED_SIGNAL_TRANSDUCTION	211	0.220464	0.896924	0.741477	0.84803	1790	tags=20%, list=15%, signal=23%
GO_REGULATION_OF_PROTEIN_HOMODIMERIZATION_ACTIVITY	21	0.329323	0.896608	0.603325	0.848028	1999	tags=33%, list=16%, signal=40%
GO_MULTI_ORGANISM_BEHAVIOR	37	0.291655	0.895719	0.611364	0.849521	517	tags=11%, list=4%, signal=11%
GO_PROTEIN_HETEROOLIGOMERIZATION	67	0.262124	0.894886	0.685504	0.850809	1000	tags=16%, list=8%, signal=18%
GO_MONOSACCHARIDE_BIOSYNTHETIC_PROCESS	36	0.295882	0.893771	0.64133	0.852788	2626	tags=28%, list=21%, signal=35%
GO_MACROMITOPHAGY	95	0.246962	0.893498	0.699758	0.852619	2060	tags=23%, list=17%, signal=28%
GO_RIBOSOMAL_LARGE_SUBUNIT_BIOGENESIS	45	0.278251	0.893327	0.620347	0.852184	4497	tags=49%, list=37%, signal=77%
GO_CALCIUM_ION_TRANSPORT	116	0.231134	0.893287	0.722365	0.851455	2427	tags=22%, list=20%, signal=28%
GO_REGULATION_OF_MEMBRANE_POTENTIAL	193	0.219469	0.892985	0.766017	0.851359	1309	tags=14%, list=11%, signal=15%
GO_ANTIGEN_RECEPTOR_MEDIATED_SIGNALING_PATHWAY	116	0.235998	0.89277	0.707379	0.851052	3929	tags=42%, list=32%, signal=62%
GO_POSITIVE_CHEMOTAXIS	21	0.325522	0.892429	0.63311	0.851074	787	tags=19%, list=6%, signal=20%
GO_DENDRITIC_SPINE_DEVELOPMENT	15	0.349231	0.891365	0.584071	0.852905	2462	tags=40%, list=20%, signal=50%
GO_DEFENSE_RESPONSE_TO_GRAM_POSITIVE_BACTERIUM	28	0.311394	0.890866	0.633708	0.853339	2556	tags=39%, list=21%, signal=50%
GO_REGULATION_OF_PROTEIN_EXPORT_FROM_NUCLEUS	32	0.299543	0.890454	0.628378	0.853549	2098	tags=28%, list=17%, signal=34%
GO_NEGATIVE_REGULATION_OF_CALCIUM_ION_TRANSPORT	25	0.306635	0.890209	0.633188	0.85337	1124	tags=20%, list=9%, signal=22%
GO_NUCLEOBASE_METABOLIC_PROCESS	34	0.293509	0.889875	0.65367	0.853438	491	tags=15%, list=4%, signal=15%
GO_MYD88_INDEPENDENT_TOLL_LIKE_RECEPTOR_SIGNALING_PATHWAY	26	0.306094	0.888474	0.639456	0.856071	3664	tags=46%, list=30%, signal=66%
GO_VIRAL_LIFE_CYCLE	237	0.213517	0.887707	0.825444	0.857277	2109	tags=15%, list=17%, signal=18%
GO_GLUTAMATE_RECEPTOR_SIGNALING_PATHWAY	22	0.319235	0.887063	0.628571	0.85809	1058	tags=18%, list=9%, signal=20%
GO_2_OXOGLUTARATE_METABOLIC_PROCESS	17	0.340995	0.886901	0.616592	0.857701	3788	tags=47%, list=31%, signal=68%
GO_ENDOSOME_ORGANIZATION	50	0.270259	0.886742	0.666667	0.857281	4044	tags=50%, list=33%, signal=74%
GO_FOREBRAIN_NEURON_DEVELOPMENT	18	0.333498	0.886351	0.602709	0.857415	1328	tags=28%, list=11%, signal=31%
GO_ORGANIC_HYDROXY_COMPOUND_BIOSYNTHETIC_PROCESS	114	0.236433	0.885994	0.770889	0.857473	2082	tags=25%, list=17%, signal=30%
GO_PLASMA_MEMBRANE_ORGANIZATION	156	0.224251	0.884213	0.764384	0.861	3352	tags=38%, list=27%, signal=51%
GO_DRUG_TRANSPORT	18	0.337995	0.88386	0.636569	0.86105	996	tags=28%, list=8%, signal=30%
GO_SODIUM_ION_TRANSMEMBRANE_TRANSPORT	37	0.286918	0.883809	0.657767	0.860372	1053	tags=16%, list=9%, signal=18%
GO_VITAMIN_TRANSPORT	21	0.32077	0.883595	0.635747	0.860067	2636	tags=48%, list=22%, signal=61%
GO_EYE_MORPHOGENESIS	89	0.242473	0.8834	0.70202	0.859721	1045	tags=15%, list=9%, signal=16%
GO_DEMETHYLATION	37	0.284715	0.882872	0.674185	0.860193	3289	tags=41%, list=27%, signal=55%
GO_NEURAL_TUBE_DEVELOPMENT	113	0.235841	0.882467	0.714653	0.860379	1476	tags=13%, list=12%, signal=15%
GO_RESPONSE_TO_ARSENIC_CONTAINING_SUBSTANCE	25	0.312092	0.882424	0.639456	0.859677	615	tags=12%, list=5%, signal=13%
GO_CELLULAR_RESPONSE_TO_AMINO_ACID_STARVATION	22	0.325047	0.882014	0.623348	0.859842	2614	tags=27%, list=21%, signal=35%
GO_B_CELL_HOMEOSTASIS	15	0.348167	0.881291	0.64486	0.860842	1721	tags=33%, list=14%, signal=39%
GO_CERAMIDE_METABOLIC_PROCESS	54	0.265898	0.88025	0.648579	0.862552	2371	tags=31%, list=19%, signal=39%
GO_FATTY_ACID_BIOSYNTHETIC_PROCESS	67	0.254771	0.879817	0.681293	0.862796	1895	tags=27%, list=16%, signal=32%
GO_REGULATION_OF_EXTRINSIC_APOPTOTIC_SIGNALING_PATHWAY_VIA_DEATH_DOMAIN_RECEPTORS	42	0.278009	0.879748	0.653753	0.862159	764	tags=10%, list=6%, signal=10%
GO_POSITIVE_REGULATION_OF_BLOOD_PRESSURE	15	0.354261	0.879035	0.622596	0.862983	1962	tags=53%, list=16%, signal=63%
GO_NEGATIVE_REGULATION_OF_STEROID_METABOLIC_PROCESS	18	0.334181	0.878468	0.642857	0.86347	1914	tags=33%, list=16%, signal=39%
GO_REGULATION_OF_PROTEIN_COMPLEX_ASSEMBLY	287	0.206168	0.877723	0.880546	0.864369	2126	tags=17%, list=17%, signal=20%
GO_NEGATIVE_REGULATION_OF_STEM_CELL_DIFFERENTIATION	24	0.315375	0.877327	0.632794	0.864482	2100	tags=29%, list=17%, signal=35%
GO_ORGANELLE_DISASSEMBLY	138	0.224765	0.876481	0.784661	0.865774	2114	tags=22%, list=17%, signal=26%
GO_DIGESTIVE_SYSTEM_PROCESS	28	0.300094	0.874688	0.640553	0.869127	2109	tags=32%, list=17%, signal=39%
GO_NEGATIVE_REGULATION_OF_MUSCLE_CONTRACTION	18	0.334696	0.874513	0.643706	0.868734	1419	tags=28%, list=12%, signal=31%
GO_WNT_SIGNALING_PATHWAY	276	0.207798	0.873968	0.851003	0.869245	2072	tags=18%, list=17%, signal=21%
GO_REGULATION_OF_ENDOTHELIAL_CELL_DIFFERENTIATION	18	0.331998	0.87357	0.627706	0.869318	663	tags=22%, list=5%, signal=23%
GO_APOPTOTIC_CELL_CLEARANCE	22	0.319821	0.872835	0.636816	0.870204	1929	tags=32%, list=16%, signal=38%
GO_POSITIVE_REGULATION_OF_HORMONE_SECRETION	61	0.256548	0.871672	0.694118	0.872167	2123	tags=31%, list=17%, signal=38%
GO_AEROBIC_RESPIRATION	48	0.26754	0.869047	0.697826	0.877397	4489	tags=52%, list=37%, signal=82%
GO_REGULATION_OF_ACTIN_NUCLEATION	23	0.307413	0.869005	0.643172	0.876688	2904	tags=43%, list=24%, signal=57%
GO_SPECIFICATION_OF_SYMMETRY	79	0.245983	0.86893	0.740053	0.876076	1420	tags=16%, list=12%, signal=18%
GO_CELLULAR_RESPONSE_TO_LIGHT_STIMULUS	66	0.249488	0.868863	0.709047	0.875425	1792	tags=23%, list=15%, signal=26%
GO_SMALL_MOLECULE_CATABOLIC_PROCESS	226	0.208868	0.86674	0.854795	0.879406	2920	tags=32%, list=24%, signal=41%
GO_POLYSACCHARIDE_METABOLIC_PROCESS	57	0.258448	0.866729	0.67233	0.878615	2309	tags=21%, list=19%, signal=26%
GO_REGULATION_OF_CALCIUM_ION_TRANSMEMBRANE_TRANSPORT	64	0.247296	0.863725	0.711111	0.88429	1124	tags=14%, list=9%, signal=15%
GO_GLIAL_CELL_DEVELOPMENT	54	0.25793	0.862916	0.704651	0.88527	931	tags=13%, list=8%, signal=14%
GO_SINGLE_FERTILIZATION	50	0.261946	0.862856	0.709239	0.88459	1654	tags=22%, list=14%, signal=25%
GO_POSITIVE_REGULATION_OF_TELOMERE_MAINTENANCE	42	0.274886	0.861753	0.696172	0.886246	239	tags=5%, list=2%, signal=5%
GO_POST_EMBRYONIC_DEVELOPMENT	69	0.249574	0.861702	0.718072	0.885537	1721	tags=22%, list=14%, signal=25%
GO_PROTEIN_LOCALIZATION_TO_CELL_PERIPHERY	119	0.223079	0.861425	0.794195	0.885335	3352	tags=41%, list=27%, signal=56%
GO_RESPONSE_TO_EXOGENOUS_DSRNA	22	0.315555	0.860324	0.651054	0.887011	1336	tags=18%, list=11%, signal=20%
GO_NEGATIVE_REGULATION_OF_REPRODUCTIVE_PROCESS	30	0.297743	0.858953	0.675057	0.889194	1613	tags=30%, list=13%, signal=34%
GO_REGULATION_OF_CELL_ADHESION_MEDIATED_BY_INTEGRIN	24	0.30085	0.858091	0.67907	0.890298	2117	tags=33%, list=17%, signal=40%
GO_TRANSITION_METAL_ION_TRANSPORT	77	0.242516	0.854461	0.771429	0.897202	2227	tags=27%, list=18%, signal=33%
GO_VACUOLE_ORGANIZATION	132	0.223556	0.85397	0.811429	0.897438	3883	tags=40%, list=32%, signal=58%
GO_FATTY_ACYL_COA_METABOLIC_PROCESS	39	0.269851	0.853364	0.70202	0.897951	2981	tags=49%, list=24%, signal=64%
GO_FC_GAMMA_RECEPTOR_SIGNALING_PATHWAY	51	0.260168	0.852711	0.719807	0.898534	2387	tags=22%, list=20%, signal=27%
GO_IMMUNE_RESPONSE_REGULATING_CELL_SURFACE_RECEPTOR_SIGNALING_PATHWAY	189	0.210262	0.852687	0.869565	0.89776	2131	tags=19%, list=17%, signal=22%
GO_SINGLE_ORGANISM_MEMBRANE_BUDDING	65	0.247568	0.851903	0.746867	0.89863	1697	tags=15%, list=14%, signal=18%
GO_NEGATIVE_REGULATION_OF_PEPTIDE_SECRETION	25	0.300188	0.851066	0.683371	0.899542	1419	tags=20%, list=12%, signal=23%
GO_GOLGI_TO_PLASMA_MEMBRANE_PROTEIN_TRANSPORT	24	0.298922	0.851045	0.671264	0.898764	3227	tags=58%, list=26%, signal=79%
GO_REGULATION_OF_CHOLESTEROL_EFFLUX	15	0.340186	0.84892	0.66951	0.90243	1911	tags=33%, list=16%, signal=39%
GO_PRIMARY_ALCOHOL_METABOLIC_PROCESS	24	0.304093	0.847832	0.693878	0.903844	2685	tags=46%, list=22%, signal=59%
GO_REGULATION_OF_CARDIAC_MUSCLE_CELL_PROLIFERATION	22	0.314213	0.846687	0.689189	0.905416	806	tags=23%, list=7%, signal=24%
GO_NEGATIVE_REGULATION_OF_PROTEIN_COMPLEX_ASSEMBLY	80	0.235203	0.846114	0.748756	0.905721	1508	tags=16%, list=12%, signal=18%
GO_CELLULAR_COMPONENT_DISASSEMBLY	407	0.19406	0.845565	0.952542	0.906069	1654	tags=14%, list=14%, signal=15%
GO_SIGNAL_TRANSDUCTION_IN_ABSENCE_OF_LIGAND	25	0.298943	0.844627	0.698068	0.907131	2048	tags=36%, list=17%, signal=43%
GO_ENDOPLASMIC_RETICULUM_ORGANIZATION	32	0.286779	0.844434	0.72315	0.906717	334	tags=6%, list=3%, signal=6%
GO_REGULATION_OF_ENDOPLASMIC_RETICULUM_UNFOLDED_PROTEIN_RESPONSE	23	0.303691	0.843973	0.712054	0.906839	2464	tags=35%, list=20%, signal=43%
GO_POSITIVE_REGULATION_OF_SEQUENCE_SPECIFIC_DNA_BINDING_TRANSCRIPTION_FACTOR_ACTIVITY	159	0.214318	0.842224	0.891117	0.909632	1413	tags=14%, list=12%, signal=16%
GO_REGULATION_OF_PROTEIN_BINDING	141	0.213362	0.837649	0.833333	0.918129	1446	tags=14%, list=12%, signal=16%
GO_PHOSPHATIDYLINOSITOL_METABOLIC_PROCESS	132	0.219224	0.835177	0.886486	0.922225	2085	tags=23%, list=17%, signal=27%
GO_RESPONSE_TO_ISCHEMIA	24	0.295555	0.835145	0.696035	0.921475	1339	tags=21%, list=11%, signal=23%
GO_GOLGI_TO_VACUOLE_TRANSPORT	24	0.296128	0.83382	0.734694	0.923209	4223	tags=50%, list=35%, signal=76%
GO_CELLULAR_RESPONSE_TO_EXTRACELLULAR_STIMULUS	139	0.212823	0.833001	0.915567	0.923926	2206	tags=21%, list=18%, signal=25%
GO_LACTATION	28	0.290092	0.832107	0.738739	0.924817	806	tags=14%, list=7%, signal=15%
GO_PROTEIN_LOCALIZATION_TO_MITOCHONDRION	58	0.247683	0.832007	0.795652	0.924197	2467	tags=24%, list=20%, signal=30%
GO_CELLULAR_PIGMENTATION	37	0.266359	0.831663	0.759725	0.924046	3584	tags=43%, list=29%, signal=61%
GO_GTP_METABOLIC_PROCESS	17	0.321994	0.83065	0.694323	0.925065	2433	tags=29%, list=20%, signal=37%
GO_REGULATION_OF_MUSCLE_HYPERTROPHY	28	0.280791	0.830147	0.690821	0.925216	636	tags=7%, list=5%, signal=8%
GO_APPENDAGE_DEVELOPMENT	106	0.221742	0.829945	0.858586	0.924785	1721	tags=17%, list=14%, signal=20%
GO_HYDROGEN_TRANSPORT	96	0.224041	0.829824	0.826425	0.924177	3605	tags=42%, list=30%, signal=59%
GO_DICARBOXYLIC_ACID_METABOLIC_PROCESS	79	0.235407	0.829736	0.808564	0.923519	2799	tags=33%, list=23%, signal=42%
GO_PURINE_NUCLEOSIDE_MONOPHOSPHATE_BIOSYNTHETIC_PROCESS	51	0.243639	0.827931	0.766265	0.92609	2710	tags=27%, list=22%, signal=35%
GO_REGULATION_OF_OSTEOBLAST_PROLIFERATION	15	0.326499	0.827172	0.651551	0.926761	1019	tags=20%, list=8%, signal=22%
GO_CELL_CELL_JUNCTION_ASSEMBLY	58	0.244534	0.827084	0.799007	0.926091	2455	tags=31%, list=20%, signal=39%
GO_IRON_ION_TRANSPORT	42	0.264209	0.825414	0.7543	0.92846	2091	tags=31%, list=17%, signal=37%
GO_REGULATION_OF_HEART_GROWTH	32	0.280336	0.82508	0.762419	0.928258	894	tags=19%, list=7%, signal=20%
GO_NEGATIVE_REGULATION_OF_LEUKOCYTE_MIGRATION	15	0.331155	0.824434	0.702174	0.928653	1419	tags=27%, list=12%, signal=30%
GO_REGULATION_OF_PROTEIN_POLYMERIZATION	130	0.215722	0.824023	0.909333	0.928644	2669	tags=26%, list=22%, signal=33%
GO_T_CELL_MEDIATED_IMMUNITY	19	0.317939	0.823788	0.724289	0.928294	1059	tags=16%, list=9%, signal=17%
GO_LIPID_MODIFICATION	147	0.211681	0.823516	0.908137	0.927999	2080	tags=20%, list=17%, signal=24%
GO_REGULATION_OF_PHOSPHOPROTEIN_PHOSPHATASE_ACTIVITY	44	0.25892	0.82183	0.776995	0.930372	2353	tags=27%, list=19%, signal=34%
GO_MEMBRANE_INVAGINATION	19	0.316386	0.819497	0.687356	0.933812	1395	tags=16%, list=11%, signal=18%
GO_REGULATION_OF_INTERLEUKIN_1_BETA_PRODUCTION	26	0.284186	0.818439	0.727488	0.934837	1805	tags=23%, list=15%, signal=27%
GO_ACTIN_NUCLEATION	18	0.316788	0.818264	0.689732	0.934328	444	tags=11%, list=4%, signal=12%
GO_REGULATION_OF_TRIGLYCERIDE_METABOLIC_PROCESS	19	0.311493	0.81767	0.744344	0.934553	2434	tags=37%, list=20%, signal=46%
GO_NUCLEOSIDE_MONOPHOSPHATE_METABOLIC_PROCESS	193	0.201071	0.816532	0.944767	0.935732	2515	tags=23%, list=21%, signal=29%
GO_REGULATION_OF_VASCULAR_ENDOTHELIAL_GROWTH_FACTOR_RECEPTOR_SIGNALING_PATHWAY	19	0.307044	0.816382	0.708333	0.935158	2128	tags=42%, list=17%, signal=51%
GO_PORPHYRIN_CONTAINING_COMPOUND_METABOLIC_PROCESS	31	0.27427	0.816054	0.759709	0.934897	2876	tags=32%, list=24%, signal=42%
GO_REGULATION_OF_INTRINSIC_APOPTOTIC_SIGNALING_PATHWAY_BY_P53_CLASS_MEDIATOR	15	0.325069	0.81469	0.699769	0.936479	4140	tags=60%, list=34%, signal=91%
GO_CARDIAC_EPITHELIAL_TO_MESENCHYMAL_TRANSITION	17	0.325414	0.813866	0.71167	0.937153	2021	tags=35%, list=17%, signal=42%
GO_POSITIVE_REGULATION_OF_AXONOGENESIS	56	0.242495	0.811849	0.837838	0.939893	1613	tags=23%, list=13%, signal=27%
GO_T_CELL_PROLIFERATION	24	0.293793	0.811459	0.745098	0.939747	1721	tags=29%, list=14%, signal=34%
GO_RESPONSE_TO_PROSTAGLANDIN	23	0.295509	0.810843	0.751756	0.93997	1419	tags=22%, list=12%, signal=25%
GO_PROTEIN_COMPLEX_LOCALIZATION	50	0.244192	0.810181	0.806147	0.940304	853	tags=12%, list=7%, signal=13%
GO_PROTEIN_TARGETING_TO_MITOCHONDRION	42	0.2573	0.810096	0.778802	0.939619	2467	tags=24%, list=20%, signal=30%
GO_REGULATION_OF_VESICLE_FUSION	48	0.248339	0.810077	0.829493	0.938828	393	tags=4%, list=3%, signal=4%
GO_ENERGY_COUPLED_PROTON_TRANSPORT_DOWN_ELECTROCHEMICAL_GRADIENT	19	0.303008	0.809969	0.741419	0.938197	4712	tags=58%, list=39%, signal=94%
GO_POSITIVE_REGULATION_OF_PEPTIDE_SECRETION	45	0.253023	0.809724	0.778555	0.937767	2123	tags=27%, list=17%, signal=32%
GO_REGULATION_OF_FILOPODIUM_ASSEMBLY	27	0.28607	0.809414	0.75	0.937475	2126	tags=22%, list=17%, signal=27%
GO_REGULATION_OF_PEPTIDE_SECRETION	107	0.214954	0.807846	0.894022	0.939381	2123	tags=23%, list=17%, signal=28%
GO_HETEROTYPIC_CELL_CELL_ADHESION	19	0.309652	0.807697	0.734066	0.938838	1983	tags=37%, list=16%, signal=44%
GO_POSITIVE_REGULATION_OF_SMALL_GTPASE_MEDIATED_SIGNAL_TRANSDUCTION	25	0.294782	0.806255	0.754545	0.940494	1767	tags=32%, list=14%, signal=37%
GO_LENS_MORPHOGENESIS_IN_CAMERA_TYPE_EYE	16	0.315799	0.805166	0.715884	0.941582	460	tags=13%, list=4%, signal=13%
GO_NEGATIVE_REGULATION_OF_CALCIUM_ION_TRANSMEMBRANE_TRANSPORT	15	0.314213	0.805158	0.726269	0.940779	1124	tags=20%, list=9%, signal=22%
GO_POSITIVE_REGULATION_OF_MULTI_ORGANISM_PROCESS	114	0.212687	0.803966	0.902314	0.942016	1617	tags=13%, list=13%, signal=15%
GO_POSITIVE_REGULATION_OF_AUTOPHAGY	67	0.231052	0.802965	0.840855	0.94292	1992	tags=21%, list=16%, signal=25%
GO_CARDIAC_CELL_DEVELOPMENT	32	0.265594	0.801491	0.76659	0.944614	198	tags=6%, list=2%, signal=6%
GO_REGULATION_OF_CALCIUM_ION_TRANSMEMBRANE_TRANSPORTER_ACTIVITY	42	0.251851	0.800091	0.818616	0.946081	1124	tags=17%, list=9%, signal=18%
GO_REGULATION_OF_MITOCHONDRIAL_FISSION	15	0.313093	0.797674	0.711628	0.949011	1981	tags=33%, list=16%, signal=40%
GO_REGULATION_OF_ACTION_POTENTIAL	23	0.28271	0.797013	0.766667	0.949249	3684	tags=52%, list=30%, signal=75%
GO_SODIUM_ION_TRANSPORT	65	0.234723	0.79633	0.836634	0.949515	1252	tags=15%, list=10%, signal=17%
GO_POLYSACCHARIDE_CATABOLIC_PROCESS	16	0.309915	0.795903	0.761682	0.949377	2136	tags=25%, list=17%, signal=30%
GO_CELLULAR_PROTEIN_COMPLEX_LOCALIZATION	21	0.290854	0.795888	0.739229	0.94859	711	tags=14%, list=6%, signal=15%
GO_MEMBRANE_DEPOLARIZATION	32	0.263793	0.795161	0.754923	0.948906	2418	tags=28%, list=20%, signal=35%
GO_SARCOMERE_ORGANIZATION	16	0.308524	0.791304	0.738636	0.954013	2989	tags=38%, list=24%, signal=50%
GO_HEART_PROCESS	50	0.245613	0.790767	0.844869	0.954018	1329	tags=16%, list=11%, signal=18%
GO_POSITIVE_REGULATION_OF_CELLULAR_RESPONSE_TO_TRANSFORMING_GROWTH_FACTOR_BETA_STIMULUS	19	0.301241	0.790013	0.776524	0.954414	1687	tags=26%, list=14%, signal=30%
GO_POSITIVE_REGULATION_OF_AXON_EXTENSION	30	0.264635	0.788398	0.792056	0.955983	2755	tags=37%, list=23%, signal=47%
GO_NEGATIVE_REGULATION_OF_GTPASE_ACTIVITY	32	0.261171	0.787434	0.809859	0.956595	1696	tags=22%, list=14%, signal=25%
GO_MACROAUTOPHAGY	209	0.191403	0.78737	0.977778	0.955875	2114	tags=19%, list=17%, signal=22%
GO_REGULATION_OF_TYPE_I_INTERFERON_PRODUCTION	90	0.211528	0.787299	0.933333	0.955157	3664	tags=38%, list=30%, signal=54%
GO_MEMORY	48	0.241678	0.786877	0.847826	0.954999	1983	tags=25%, list=16%, signal=30%
GO_REGULATION_OF_DNA_DAMAGE_RESPONSE_SIGNAL_TRANSDUCTION_BY_P53_CLASS_MEDIATOR	26	0.276721	0.784937	0.809628	0.957125	4676	tags=54%, list=38%, signal=87%
GO_NEGATIVE_REGULATION_OF_INTRINSIC_APOPTOTIC_SIGNALING_PATHWAY_IN_RESPONSE_TO_DNA_DAMAGE	19	0.294211	0.784088	0.752359	0.957543	4007	tags=58%, list=33%, signal=86%
GO_THYROID_GLAND_DEVELOPMENT	18	0.292658	0.78172	0.79148	0.96022	742	tags=17%, list=6%, signal=18%
GO_FATTY_ACID_METABOLIC_PROCESS	185	0.193905	0.781504	0.973684	0.959741	1948	tags=19%, list=16%, signal=23%
GO_NEGATIVE_REGULATION_OF_RESPONSE_TO_CYTOKINE_STIMULUS	31	0.260723	0.781316	0.8	0.959172	3347	tags=42%, list=27%, signal=58%
GO_VIRAL_GENOME_REPLICATION	16	0.306771	0.780831	0.748869	0.95905	2076	tags=25%, list=17%, signal=30%
GO_REGULATION_OF_ERBB_SIGNALING_PATHWAY	61	0.224811	0.779794	0.886199	0.959674	669	tags=7%, list=5%, signal=7%
GO_PTERIDINE_CONTAINING_COMPOUND_BIOSYNTHETIC_PROCESS	15	0.308524	0.778261	0.766376	0.961036	2252	tags=33%, list=18%, signal=41%
GO_PROTEIN_LIPID_COMPLEX_SUBUNIT_ORGANIZATION	17	0.295297	0.77804	0.76483	0.960521	2669	tags=41%, list=22%, signal=53%
GO_PROTEIN_STABILIZATION	104	0.206771	0.776575	0.912329	0.961776	1923	tags=15%, list=16%, signal=18%
GO_POSITIVE_REGULATION_OF_EPIDERMIS_DEVELOPMENT	22	0.286074	0.776377	0.785714	0.961219	460	tags=9%, list=4%, signal=9%
GO_RENAL_WATER_HOMEOSTASIS	17	0.308787	0.775673	0.78	0.961414	1015	tags=24%, list=8%, signal=26%
GO_BODY_MORPHOGENESIS	36	0.250063	0.774541	0.836244	0.96217	1107	tags=14%, list=9%, signal=15%
GO_RESPONSE_TO_THYROID_HORMONE	15	0.306086	0.773615	0.789823	0.962646	460	tags=13%, list=4%, signal=14%
GO_BRANCHING_INVOLVED_IN_URETERIC_BUD_MORPHOGENESIS	26	0.275409	0.771269	0.783964	0.965079	910	tags=15%, list=7%, signal=17%
GO_LYMPHOCYTE_HOMEOSTASIS	33	0.258943	0.769668	0.804348	0.966446	1721	tags=24%, list=14%, signal=28%
GO_REGULATION_OF_SODIUM_ION_TRANSMEMBRANE_TRANSPORTER_ACTIVITY	23	0.281089	0.768357	0.803063	0.967373	1053	tags=17%, list=9%, signal=19%
GO_REGULATION_OF_TYPE_2_IMMUNE_RESPONSE	16	0.306706	0.767608	0.767494	0.96753	774	tags=13%, list=6%, signal=13%
GO_AMMONIUM_TRANSPORT	29	0.261748	0.764709	0.808756	0.970624	1938	tags=28%, list=16%, signal=33%
GO_NEGATIVE_REGULATION_OF_ACTIN_FILAMENT_POLYMERIZATION	32	0.256907	0.764585	0.840194	0.969965	2332	tags=31%, list=19%, signal=39%
GO_TOXIN_TRANSPORT	30	0.253555	0.761156	0.852097	0.973624	4119	tags=37%, list=34%, signal=55%
GO_PEPTIDYL_CYSTEINE_MODIFICATION	16	0.295622	0.760744	0.777533	0.973349	548	tags=13%, list=4%, signal=13%
GO_NEGATIVE_REGULATION_OF_RESPONSE_TO_OXIDATIVE_STRESS	28	0.263407	0.760509	0.850356	0.972824	81	tags=4%, list=1%, signal=4%
GO_ETHANOLAMINE_CONTAINING_COMPOUND_METABOLIC_PROCESS	54	0.228222	0.759457	0.910628	0.973382	2430	tags=28%, list=20%, signal=35%
GO_RIBOSOMAL_LARGE_SUBUNIT_ASSEMBLY	20	0.279711	0.758909	0.778022	0.973249	4359	tags=45%, list=36%, signal=70%
GO_PHOSPHATIDYLCHOLINE_METABOLIC_PROCESS	39	0.24128	0.757932	0.851111	0.973623	2430	tags=28%, list=20%, signal=35%
GO_REGULATION_OF_HORMONE_METABOLIC_PROCESS	17	0.30419	0.756319	0.806742	0.974722	351	tags=12%, list=3%, signal=12%
GO_PROTEIN_LOCALIZATION_TO_MEMBRANE	302	0.178333	0.755888	0.993827	0.974434	3777	tags=35%, list=31%, signal=50%
GO_REGULATION_OF_RELEASE_OF_SEQUESTERED_CALCIUM_ION_INTO_CYTOSOL	42	0.241183	0.755652	0.86506	0.973899	2387	tags=26%, list=20%, signal=32%
GO_OLIGODENDROCYTE_DEVELOPMENT	24	0.269619	0.755177	0.836244	0.973662	763	tags=13%, list=6%, signal=13%
GO_GLYOXYLATE_METABOLIC_PROCESS	22	0.274931	0.753363	0.792291	0.975057	2317	tags=32%, list=19%, signal=39%
GO_REGULATION_OF_NEURON_PROJECTION_REGENERATION	15	0.29143	0.75251	0.779279	0.97529	1477	tags=27%, list=12%, signal=30%
GO_REGULATION_OF_SEQUESTERING_OF_CALCIUM_ION	57	0.221198	0.751543	0.910345	0.975628	2387	tags=26%, list=20%, signal=33%
GO_PH_REDUCTION	32	0.251134	0.751505	0.869863	0.974869	2478	tags=38%, list=20%, signal=47%
GO_GLIAL_CELL_MIGRATION	21	0.270389	0.750425	0.844125	0.975379	2746	tags=24%, list=22%, signal=31%
GO_INTRASPECIES_INTERACTION_BETWEEN_ORGANISMS	20	0.277181	0.742401	0.817982	0.983997	2597	tags=35%, list=21%, signal=44%
GO_ACTIN_FILAMENT_BUNDLE_ORGANIZATION	39	0.237701	0.74075	0.878571	0.985054	3160	tags=36%, list=26%, signal=48%
GO_NEGATIVE_REGULATION_OF_INTRACELLULAR_TRANSPORT	101	0.200644	0.738647	0.964194	0.986544	2248	tags=21%, list=18%, signal=25%
GO_REGULATION_OF_CARDIAC_MUSCLE_CONTRACTION_BY_CALCIUM_ION_SIGNALING	18	0.279777	0.737929	0.819172	0.986489	3597	tags=44%, list=29%, signal=63%
GO_NEGATIVE_REGULATION_OF_HOMEOSTATIC_PROCESS	79	0.205625	0.737549	0.958763	0.986089	1989	tags=18%, list=16%, signal=21%
GO_ORGANIC_ACID_CATABOLIC_PROCESS	148	0.188884	0.737359	0.97389	0.985494	2920	tags=30%, list=24%, signal=39%
GO_NEGATIVE_REGULATION_OF_CELLULAR_AMIDE_METABOLIC_PROCESS	105	0.197702	0.736239	0.967172	0.985962	1031	tags=9%, list=8%, signal=9%
GO_REGULATION_OF_POTASSIUM_ION_TRANSMEMBRANE_TRANSPORT	30	0.247874	0.734834	0.871179	0.986686	2165	tags=27%, list=18%, signal=32%
GO_NEGATIVE_REGULATION_OF_SMOOTHENED_SIGNALING_PATHWAY	18	0.284263	0.73457	0.846154	0.986141	2396	tags=39%, list=20%, signal=48%
GO_POSITIVE_REGULATION_OF_ADAPTIVE_IMMUNE_RESPONSE	36	0.235184	0.733415	0.894988	0.986575	1152	tags=11%, list=9%, signal=12%
GO_MISFOLDED_OR_INCOMPLETELY_SYNTHESIZED_PROTEIN_CATABOLIC_PROCESS	15	0.296323	0.732989	0.825	0.986208	3132	tags=47%, list=26%, signal=63%
GO_NUCLEOTIDE_EXCISION_REPAIR_DNA_DAMAGE_RECOGNITION	22	0.266155	0.732183	0.850117	0.986238	4095	tags=36%, list=34%, signal=55%
GO_MUSCLE_FIBER_DEVELOPMENT	28	0.245946	0.730597	0.87905	0.987049	1339	tags=14%, list=11%, signal=16%
GO_GOLGI_TO_ENDOSOME_TRANSPORT	16	0.29204	0.730541	0.826271	0.986298	5172	tags=63%, list=42%, signal=108%
GO_REGULATION_OF_INSULIN_SECRETION_INVOLVED_IN_CELLULAR_RESPONSE_TO_GLUCOSE_STIMULUS	32	0.240988	0.72881	0.847727	0.987291	3943	tags=50%, list=32%, signal=74%
GO_ER_TO_GOLGI_VESICLE_MEDIATED_TRANSPORT	139	0.187151	0.728162	0.977901	0.987173	4008	tags=34%, list=33%, signal=50%
GO_ORGANIC_HYDROXY_COMPOUND_CATABOLIC_PROCESS	42	0.224935	0.726307	0.895	0.988217	2430	tags=36%, list=20%, signal=44%
GO_REGULATION_OF_ENDOPLASMIC_RETICULUM_STRESS_INDUCED_INTRINSIC_APOPTOTIC_SIGNALING_PATHWAY	22	0.261735	0.725113	0.856522	0.988577	2051	tags=23%, list=17%, signal=27%
GO_NEGATIVE_REGULATION_OF_SYNAPTIC_TRANSMISSION	33	0.2406	0.72425	0.897959	0.988675	3457	tags=36%, list=28%, signal=51%
GO_DNA_CATABOLIC_PROCESS_ENDONUCLEOLYTIC	15	0.290194	0.724084	0.833333	0.988021	2525	tags=40%, list=21%, signal=50%
GO_REGULATION_OF_CARBOHYDRATE_CATABOLIC_PROCESS	27	0.253607	0.724025	0.876744	0.987287	606	tags=7%, list=5%, signal=8%
GO_VACUOLAR_TRANSPORT	210	0.175428	0.722506	1	0.987976	4044	tags=36%, list=33%, signal=53%
GO_PROTEIN_KINASE_B_SIGNALING	25	0.251024	0.719183	0.873853	0.99032	491	tags=8%, list=4%, signal=8%
GO_PROTEIN_TRANSMEMBRANE_TRANSPORT	43	0.224001	0.718083	0.926209	0.990568	5305	tags=49%, list=43%, signal=86%
GO_BRAIN_MORPHOGENESIS	22	0.25763	0.715256	0.869668	0.992272	2905	tags=23%, list=24%, signal=30%
GO_PLATELET_AGGREGATION	25	0.253007	0.715106	0.884527	0.991588	2117	tags=28%, list=17%, signal=34%
GO_NEGATIVE_REGULATION_OF_CYTOKINE_BIOSYNTHETIC_PROCESS	17	0.270593	0.71409	0.843137	0.991645	1969	tags=24%, list=16%, signal=28%
GO_MATURATION_OF_SSU_RRNA_FROM_TRICISTRONIC_RRNA_TRANSCRIPT_SSU_RRNA_5_8S_RRNA_LSU_RRNA_	32	0.243391	0.712946	0.905747	0.991874	5277	tags=66%, list=43%, signal=115%
GO_RUFFLE_ORGANIZATION	16	0.280549	0.710081	0.841492	0.993601	3026	tags=38%, list=25%, signal=50%
GO_EMBRYONIC_DIGIT_MORPHOGENESIS	45	0.221022	0.709063	0.922717	0.99369	1906	tags=20%, list=16%, signal=24%
GO_FATTY_ACID_BETA_OXIDATION	43	0.223766	0.708988	0.923261	0.992974	2863	tags=30%, list=23%, signal=39%
GO_RRNA_METABOLIC_PROCESS	227	0.172473	0.708782	1	0.992353	5067	tags=53%, list=41%, signal=89%
GO_DNA_CATABOLIC_PROCESS	22	0.261574	0.708499	0.868365	0.991842	4129	tags=55%, list=34%, signal=82%
GO_PSEUDOURIDINE_SYNTHESIS	17	0.273326	0.707862	0.852174	0.991599	2547	tags=24%, list=21%, signal=30%
GO_CELLULAR_COMPONENT_ASSEMBLY_INVOLVED_IN_MORPHOGENESIS	178	0.177074	0.706228	1	0.992187	2919	tags=26%, list=24%, signal=34%
GO_LYSOSOMAL_TRANSPORT	55	0.217489	0.705123	0.939173	0.992306	3343	tags=35%, list=27%, signal=47%
GO_CYTOPLASMIC_TRANSLATION	38	0.228808	0.703307	0.916667	0.993078	5499	tags=74%, list=45%, signal=134%
GO_QUINONE_METABOLIC_PROCESS	24	0.253819	0.702736	0.885442	0.99272	2559	tags=25%, list=21%, signal=32%
GO_RNA_CAPPING	31	0.23403	0.700059	0.900693	0.9941	4570	tags=52%, list=37%, signal=82%
GO_REGULATION_OF_HAIR_CYCLE	15	0.279833	0.697656	0.869955	0.995281	2306	tags=27%, list=19%, signal=33%
GO_CELLULAR_COMPONENT_MAINTENANCE	16	0.272755	0.695278	0.875	0.996411	2291	tags=31%, list=19%, signal=38%
GO_REGULATION_OF_DEFENSE_RESPONSE_TO_VIRUS_BY_VIRUS	22	0.248245	0.692677	0.885714	0.997578	2764	tags=32%, list=23%, signal=41%
GO_POSITIVE_REGULATION_OF_LYMPHOCYTE_MEDIATED_IMMUNITY	33	0.235787	0.691823	0.904412	0.997469	774	tags=9%, list=6%, signal=10%
GO_POSITIVE_REGULATION_OF_LAMELLIPODIUM_ORGANIZATION	18	0.269349	0.686481	0.872146	1	246	tags=6%, list=2%, signal=6%
GO_REGULATION_OF_ENDOCYTOSIS	134	0.176796	0.683173	0.988764	1	1929	tags=14%, list=16%, signal=17%
GO_NEGATIVE_REGULATION_OF_EMBRYONIC_DEVELOPMENT	20	0.256491	0.682337	0.890411	1	1015	tags=15%, list=8%, signal=16%
GO_PEPTIDE_METABOLIC_PROCESS	451	0.154336	0.680856	1	1	4728	tags=45%, list=39%, signal=70%
GO_POSITIVE_REGULATION_OF_PROTEIN_TYROSINE_KINASE_ACTIVITY	21	0.252261	0.679976	0.871179	1	1584	tags=19%, list=13%, signal=22%
GO_SUBSTRATE_DEPENDENT_CELL_MIGRATION	20	0.251792	0.67883	0.911483	1	1321	tags=25%, list=11%, signal=28%
GO_NEUTRAL_LIPID_BIOSYNTHETIC_PROCESS	19	0.256553	0.67874	0.870748	1	596	tags=11%, list=5%, signal=11%
GO_MONOCARBOXYLIC_ACID_CATABOLIC_PROCESS	72	0.193842	0.678425	0.990099	1	2863	tags=25%, list=23%, signal=32%
GO_HYDROGEN_ION_TRANSMEMBRANE_TRANSPORT	74	0.192649	0.677769	0.984375	1	2154	tags=22%, list=18%, signal=26%
GO_POLYOL_METABOLIC_PROCESS	65	0.199509	0.676898	0.972772	1	2434	tags=17%, list=20%, signal=21%
GO_MITOCHONDRIAL_ATP_SYNTHESIS_COUPLED_PROTON_TRANSPORT	15	0.265415	0.675423	0.885442	1	4712	tags=60%, list=39%, signal=98%
GO_AXONEME_ASSEMBLY	27	0.239125	0.674318	0.912556	1	1955	tags=19%, list=16%, signal=22%
GO_REGULATION_OF_ESTABLISHMENT_OF_PROTEIN_LOCALIZATION_TO_PLASMA_MEMBRANE	37	0.219735	0.66876	0.933806	1	322	tags=5%, list=3%, signal=6%
GO_HEME_BIOSYNTHETIC_PROCESS	19	0.25888	0.66842	0.891403	1	2876	tags=37%, list=24%, signal=48%
GO_TRANSLATIONAL_TERMINATION	89	0.184801	0.666837	0.984694	1	3997	tags=33%, list=33%, signal=48%
GO_NEGATIVE_REGULATION_OF_SMALL_GTPASE_MEDIATED_SIGNAL_TRANSDUCTION	30	0.225514	0.665056	0.931818	1	2724	tags=27%, list=22%, signal=34%
GO_POSITIVE_REGULATION_OF_T_CELL_MEDIATED_IMMUNITY	18	0.253509	0.661614	0.915368	1	2965	tags=39%, list=24%, signal=51%
GO_MYOBLAST_DIFFERENTIATION	26	0.230526	0.660171	0.938534	1	1972	tags=23%, list=16%, signal=27%
GO_REGULATION_OF_TRANSLATIONAL_ELONGATION	19	0.243512	0.658718	0.91939	1	841	tags=11%, list=7%, signal=11%
GO_VESICLE_TARGETING	67	0.191082	0.658088	0.988124	1	1697	tags=13%, list=14%, signal=16%
GO_GOLGI_ORGANIZATION	78	0.184016	0.656615	0.985714	1	2025	tags=17%, list=17%, signal=20%
GO_NEGATIVE_REGULATION_OF_PROTEIN_LOCALIZATION_TO_CELL_PERIPHERY	17	0.25425	0.649703	0.922907	1	322	tags=6%, list=3%, signal=6%
GO_PROTEIN_TRANSPORT_ALONG_MICROTUBULE	26	0.226524	0.649487	0.951338	1	4379	tags=46%, list=36%, signal=72%
GO_NUCLEOBASE_CONTAINING_SMALL_MOLECULE_INTERCONVERSION	17	0.256024	0.648961	0.923256	1	2562	tags=35%, list=21%, signal=45%
GO_PURINE_NUCLEOSIDE_BIOSYNTHETIC_PROCESS	68	0.18468	0.647421	0.992891	1	3403	tags=31%, list=28%, signal=43%
GO_IRE1_MEDIATED_UNFOLDED_PROTEIN_RESPONSE	51	0.196105	0.645853	0.966427	1	4129	tags=43%, list=34%, signal=65%
GO_REGULATION_OF_MEMBRANE_REPOLARIZATION	16	0.250413	0.644918	0.91453	1	3704	tags=50%, list=30%, signal=72%
GO_PIGMENTATION	63	0.18739	0.644398	0.977556	1	3446	tags=37%, list=28%, signal=51%
GO_NEGATIVE_REGULATION_OF_RESPONSE_TO_ENDOPLASMIC_RETICULUM_STRESS	29	0.218539	0.643706	0.945701	1	2188	tags=24%, list=18%, signal=29%
GO_PHOTOPERIODISM	19	0.238886	0.639588	0.923077	1	105	tags=5%, list=1%, signal=5%
GO_LIPID_STORAGE	20	0.237512	0.636843	0.904762	1	1767	tags=20%, list=14%, signal=23%
GO_MEMBRANE_BUDDING	98	0.174256	0.636382	1	1	4044	tags=38%, list=33%, signal=56%
GO_REGULATION_OF_RESPONSE_TO_REACTIVE_OXYGEN_SPECIES	25	0.224093	0.632854	0.937931	1	632	tags=8%, list=5%, signal=8%
GO_TRNA_MODIFICATION	51	0.19293	0.632718	0.990408	1	9868	tags=100%, list=81%, signal=518%
GO_NEGATIVE_REGULATION_OF_SIGNAL_TRANSDUCTION_BY_P53_CLASS_MEDIATOR	21	0.229355	0.629191	0.930337	1	4304	tags=52%, list=35%, signal=81%
GO_EMBRYONIC_HINDLIMB_MORPHOGENESIS	16	0.250817	0.628751	0.928118	1	1045	tags=13%, list=9%, signal=14%
GO_FC_RECEPTOR_SIGNALING_PATHWAY	141	0.16225	0.627967	0.997253	1	3929	tags=36%, list=32%, signal=53%
GO_RIBOSOMAL_SMALL_SUBUNIT_BIOGENESIS	52	0.187127	0.627763	0.990588	1	5277	tags=54%, list=43%, signal=94%
GO_NEURON_MATURATION	18	0.234716	0.624554	0.921941	1	1681	tags=22%, list=14%, signal=26%
GO_REGULATION_OF_MITOPHAGY	37	0.199203	0.621257	0.976526	1	3059	tags=32%, list=25%, signal=43%
GO_NEGATIVE_REGULATION_OF_CELLULAR_PROTEIN_LOCALIZATION	104	0.167045	0.62	1	1	1524	tags=13%, list=12%, signal=14%
GO_NUCLEOTIDE_SUGAR_BIOSYNTHETIC_PROCESS	18	0.232579	0.619657	0.920993	1	2102	tags=28%, list=17%, signal=34%
GO_TETRAPYRROLE_BIOSYNTHETIC_PROCESS	26	0.216284	0.614249	0.953744	1	3500	tags=38%, list=29%, signal=54%
GO_MITOCHONDRIAL_RESPIRATORY_CHAIN_COMPLEX_ASSEMBLY	58	0.18336	0.613265	0.987715	1	3996	tags=36%, list=33%, signal=54%
GO_TRANSCRIPTION_FROM_RNA_POLYMERASE_III_PROMOTER	36	0.199598	0.610536	0.974771	1	4300	tags=42%, list=35%, signal=64%
GO_REGULATION_OF_PLASMA_MEMBRANE_ORGANIZATION	57	0.180007	0.60809	0.995283	1	1854	tags=12%, list=15%, signal=14%
GO_REGULATION_OF_CLATHRIN_MEDIATED_ENDOCYTOSIS	15	0.242646	0.60441	0.941589	1	3132	tags=33%, list=26%, signal=45%
GO_PEROXISOMAL_TRANSPORT	17	0.227776	0.603113	0.937355	1	4427	tags=41%, list=36%, signal=64%
GO_FATTY_ACID_CATABOLIC_PROCESS	60	0.178609	0.601897	0.987893	1	3349	tags=30%, list=27%, signal=41%
GO_REGULATION_OF_PROTEIN_DEACETYLATION	30	0.209267	0.600596	0.962529	1	2328	tags=20%, list=19%, signal=25%
GO_REGULATION_OF_PROTEIN_TYROSINE_KINASE_ACTIVITY	44	0.185134	0.600313	0.971503	1	2051	tags=18%, list=17%, signal=22%
GO_RIBOSOME_BIOGENESIS	274	0.142133	0.599298	1	1	5107	tags=51%, list=42%, signal=86%
GO_FORELIMB_MORPHOGENESIS	20	0.220506	0.592646	0.951835	1	3562	tags=45%, list=29%, signal=63%
GO_REGULATION_OF_INTRINSIC_APOPTOTIC_SIGNALING_PATHWAY_IN_RESPONSE_TO_DNA_DAMAGE	26	0.208959	0.59189	0.976958	1	4007	tags=50%, list=33%, signal=74%
GO_EMBRYONIC_FORELIMB_MORPHOGENESIS	18	0.228205	0.591827	0.944326	1	727	tags=11%, list=6%, signal=12%
GO_TRNA_METHYLATION	19	0.220874	0.588957	0.974713	1	9521	tags=100%, list=78%, signal=453%
GO_VESICLE_COATING	64	0.170654	0.585841	0.992974	1	1697	tags=11%, list=14%, signal=13%
GO_PROTEIN_LOCALIZATION_TO_CILIUM	21	0.215917	0.58414	0.967593	1	2905	tags=38%, list=24%, signal=50%
GO_PEPTIDYL_GLUTAMIC_ACID_MODIFICATION	16	0.233361	0.578146	0.966814	1	9368	tags=100%, list=77%, signal=428%
GO_METALLO_SULFUR_CLUSTER_ASSEMBLY	17	0.219087	0.57241	0.965278	1	4182	tags=41%, list=34%, signal=63%
GO_CELLULAR_CARBOHYDRATE_CATABOLIC_PROCESS	23	0.197107	0.568577	0.972973	1	2341	tags=22%, list=19%, signal=27%
GO_POSITIVE_REGULATION_OF_TOR_SIGNALING	23	0.202844	0.566297	0.979215	1	2313	tags=22%, list=19%, signal=27%
GO_HISTONE_H3_DEACETYLATION	21	0.206741	0.560741	0.973494	1	2306	tags=24%, list=19%, signal=29%
GO_REGULATION_OF_HISTONE_DEACETYLATION	22	0.201877	0.557986	0.971084	1	2328	tags=23%, list=19%, signal=28%
GO_RNA_CATABOLIC_PROCESS	188	0.138554	0.557223	1	1	5107	tags=52%, list=42%, signal=87%
GO_TRICARBOXYLIC_ACID_METABOLIC_PROCESS	32	0.186434	0.554177	0.983645	1	3091	tags=28%, list=25%, signal=38%
GO_NUCLEOTIDE_EXCISION_REPAIR_DNA_DUPLEX_UNWINDING	20	0.205723	0.549677	0.97254	1	9706	tags=100%, list=79%, signal=486%
GO_SULFUR_AMINO_ACID_BIOSYNTHETIC_PROCESS	18	0.205805	0.542014	0.969231	1	3685	tags=39%, list=30%, signal=56%
GO_MAINTENANCE_OF_PROTEIN_LOCALIZATION_IN_ORGANELLE	25	0.191879	0.535217	0.988067	1	4588	tags=48%, list=38%, signal=77%
GO_POSITIVE_REGULATION_OF_INTRINSIC_APOPTOTIC_SIGNALING_PATHWAY	38	0.172954	0.534683	0.997537	1	2051	tags=21%, list=17%, signal=25%
GO_RESPONSE_TO_OSMOTIC_STRESS	38	0.173003	0.531847	0.995294	1	3436	tags=34%, list=28%, signal=47%
GO_ASPARTATE_FAMILY_AMINO_ACID_BIOSYNTHETIC_PROCESS	20	0.197956	0.530247	0.990847	1	3081	tags=30%, list=25%, signal=40%
GO_INNATE_IMMUNE_RESPONSE_ACTIVATING_CELL_SURFACE_RECEPTOR_SIGNALING_PATHWAY	80	0.147425	0.523313	1	1	4949	tags=55%, list=41%, signal=92%
GO_MATURATION_OF_SSU_RRNA	39	0.169791	0.522676	1	1	5277	tags=56%, list=43%, signal=99%
GO_POSITIVE_REGULATION_OF_PROTEIN_DEACETYLATION	17	0.202385	0.517239	0.98234	1	2328	tags=24%, list=19%, signal=29%
GO_NUCLEOPHAGY	16	0.199612	0.506522	0.979263	1	2940	tags=31%, list=24%, signal=41%
GO_NCRNA_METABOLIC_PROCESS	455	0.113174	0.503863	1	1	4612	tags=41%, list=38%, signal=63%
GO_MITOCHONDRIAL_RESPIRATORY_CHAIN_COMPLEX_I_BIOGENESIS	46	0.154377	0.488918	0.994911	1	3996	tags=33%, list=33%, signal=48%
GO_REGULATION_OF_TELOMERASE_RNA_LOCALIZATION_TO_CAJAL_BODY	15	0.19471	0.479382	0.988479	1	2772	tags=20%, list=23%, signal=26%
GO_POSITIVE_REGULATION_OF_PROTEIN_LOCALIZATION_TO_CELL_PERIPHERY	26	0.170585	0.478082	0.997758	1	308	tags=4%, list=3%, signal=4%
GO_NCRNA_PROCESSING	339	0.109411	0.47132	1	1	5072	tags=48%, list=42%, signal=79%
GO_NEGATIVE_REGULATION_OF_TRANSLATIONAL_INITIATION	19	0.175463	0.465453	0.995272	1	489	tags=5%, list=4%, signal=5%
GO_AMINO_ACID_ACTIVATION	47	0.140279	0.4614	1	1	4854	tags=53%, list=40%, signal=88%
GO_NEGATIVE_REGULATION_OF_RESPONSE_TO_EXTRACELLULAR_STIMULUS	26	0.157345	0.449326	0.995546	1	4959	tags=58%, list=41%, signal=97%
GO_NEGATIVE_REGULATION_OF_MACROAUTOPHAGY	18	0.166328	0.439362	0.993197	1	4959	tags=61%, list=41%, signal=103%
GO_GLOBAL_GENOME_NUCLEOTIDE_EXCISION_REPAIR	30	0.145085	0.419018	1	1	10447	tags=100%, list=86%, signal=689%
GO_RNA_MODIFICATION	99	0.113552	0.418199	1	0.999866	3533	tags=24%, list=29%, signal=34%
GO_TRANSLATIONAL_ELONGATION	106	0.106522	0.398602	1	0.99951	4586	tags=36%, list=38%, signal=57%

## Sheet: neg_C5cc
NAME	SIZE	NES	NOM p-val	FDR q-val	RANK AT MAX	LEADING EDGE
GO_CHROMOSOME_CENTROMERIC_REGION	147	-2.50536	0	0	1650	tags=45%, list=14%, signal=51%
GO_CHROMOSOMAL_REGION	267	-2.48098	0	0	1858	tags=41%, list=15%, signal=47%
GO_REPLICATION_FORK	59	-2.41067	0	0	1636	tags=53%, list=13%, signal=60%
GO_CONDENSED_CHROMOSOME	152	-2.3692	0	0	1860	tags=45%, list=15%, signal=53%
GO_CONDENSED_CHROMOSOME_CENTROMERIC_REGION	82	-2.36405	0	0	1650	tags=51%, list=14%, signal=59%
GO_KINETOCHORE	100	-2.3607	0	0	1650	tags=45%, list=14%, signal=52%
GO_SPINDLE	239	-2.16534	0	0	2303	tags=41%, list=19%, signal=49%
GO_SPINDLE_POLE	103	-2.08483	0	0	2271	tags=50%, list=19%, signal=60%
GO_NUCLEAR_CHROMOSOME	413	-2.06406	0	9.50995e-05	2036	tags=33%, list=17%, signal=38%
GO_NUCLEAR_REPLICATION_FORK	36	-2.05691	0	0.000175912	1636	tags=47%, list=13%, signal=54%
GO_HETEROCHROMATIN	59	-2.04532	0	0.00015992	1990	tags=42%, list=16%, signal=50%
GO_SPINDLE_MIDZONE	24	-2.04053	0	0.000146593	1320	tags=58%, list=11%, signal=65%
GO_CONDENSED_NUCLEAR_CHROMOSOME_CENTROMERIC_REGION	15	-2.01787	0	0.000270592	935	tags=60%, list=8%, signal=65%
GO_NUCLEAR_HETEROCHROMATIN	29	-2.01568	0	0.000251264	1990	tags=52%, list=16%, signal=62%
GO_REPLISOME	26	-1.97434	0	0.000468019	1636	tags=50%, list=13%, signal=58%
GO_CONDENSED_NUCLEAR_CHROMOSOME	60	-1.96405	0	0.000597536	1860	tags=43%, list=15%, signal=51%
GO_CHROMOSOME_TELOMERIC_REGION	127	-1.95899	0	0.000660993	2622	tags=41%, list=21%, signal=52%
GO_MITOTIC_SPINDLE	46	-1.95552	0	0.000718013	1320	tags=37%, list=11%, signal=41%
GO_CENTRIOLE	78	-1.94387	0	0.000915542	2813	tags=47%, list=23%, signal=61%
GO_MICROTUBULE_ORGANIZING_CENTER_PART	112	-1.92151	0	0.00116712	2930	tags=45%, list=24%, signal=58%
GO_SPINDLE_MICROTUBULE	50	-1.90485	0	0.0014562	1294	tags=38%, list=11%, signal=42%
GO_NUCLEAR_CHROMOSOME_TELOMERIC_REGION	102	-1.88551	0	0.0017177	2691	tags=44%, list=22%, signal=56%
GO_CHROMATIN	351	-1.83035	0	0.00470549	2036	tags=30%, list=17%, signal=36%
GO_NUCLEAR_UBIQUITIN_LIGASE_COMPLEX	35	-1.79941	0.00329489	0.00677386	1990	tags=34%, list=16%, signal=41%
GO_PCG_PROTEIN_COMPLEX	37	-1.79263	0.0017331	0.00692694	2894	tags=49%, list=24%, signal=64%
GO_PROTEIN_DNA_COMPLEX	121	-1.77707	0	0.00834072	1933	tags=40%, list=16%, signal=47%
GO_CENTROSOME	409	-1.77075	0	0.00883874	2820	tags=36%, list=23%, signal=45%
GO_KINESIN_COMPLEX	40	-1.76303	0.00163934	0.00936694	1236	tags=35%, list=10%, signal=39%
GO_SEX_CHROMOSOME	20	-1.75472	0.00350263	0.0100402	2819	tags=55%, list=23%, signal=71%
GO_MIDBODY	115	-1.72678	0	0.0136054	1769	tags=25%, list=14%, signal=29%
GO_PRESYNAPTIC_MEMBRANE	32	-1.7231	0.00530035	0.0136475	1982	tags=44%, list=16%, signal=52%
GO_MICROTUBULE_ASSOCIATED_COMPLEX	113	-1.63678	0	0.0372566	1814	tags=27%, list=15%, signal=32%
GO_TRANSCRIPTION_FACTOR_COMPLEX	216	-1.6367	0	0.0361798	3332	tags=38%, list=27%, signal=52%
GO_PRESYNAPTIC_ACTIVE_ZONE	17	-1.59224	0.0214286	0.0545986	2285	tags=41%, list=19%, signal=51%
GO_SYNAPTONEMAL_COMPLEX	17	-1.54116	0.0368324	0.0851694	940	tags=29%, list=8%, signal=32%
GO_NUCLEAR_CHROMATIN	235	-1.53894	0	0.084623	2036	tags=29%, list=17%, signal=34%
GO_SITE_OF_DOUBLE_STRAND_BREAK	28	-1.50034	0.0408859	0.117119	3033	tags=46%, list=25%, signal=62%
GO_PRESYNAPSE	166	-1.49388	0	0.120732	1982	tags=27%, list=16%, signal=31%
GO_ESC_E_Z_COMPLEX	16	-1.45501	0.0725389	0.161403	3475	tags=63%, list=28%, signal=87%
GO_PERICENTRIOLAR_MATERIAL	17	-1.44741	0.0680147	0.166467	3742	tags=65%, list=31%, signal=93%
GO_NUCLEAR_PORE	68	-1.43029	0.0260417	0.183227	3482	tags=46%, list=29%, signal=63%
GO_DNA_PACKAGING_COMPLEX	67	-1.42479	0.0383275	0.186429	2036	tags=46%, list=17%, signal=55%
GO_ANAPHASE_PROMOTING_COMPLEX	19	-1.40846	0.0848375	0.205881	1026	tags=21%, list=8%, signal=23%
GO_POTASSIUM_CHANNEL_COMPLEX	39	-1.40336	0.0595238	0.208836	1357	tags=31%, list=11%, signal=35%
GO_SYNAPTIC_MEMBRANE	136	-1.3921	0.0318792	0.221969	2052	tags=30%, list=17%, signal=36%
GO_TRANSCRIPTIONAL_REPRESSOR_COMPLEX	64	-1.3866	0.0529915	0.225308	2514	tags=31%, list=21%, signal=39%
GO_HISTONE_METHYLTRANSFERASE_COMPLEX	58	-1.38644	0.0592217	0.220741	2913	tags=34%, list=24%, signal=45%
GO_FILOPODIUM_MEMBRANE	15	-1.37363	0.0843585	0.236819	3365	tags=53%, list=28%, signal=74%
GO_IONOTROPIC_GLUTAMATE_RECEPTOR_COMPLEX	20	-1.37018	0.10034	0.237289	1928	tags=35%, list=16%, signal=41%
GO_ACETYLTRANSFERASE_COMPLEX	79	-1.35702	0.0487805	0.254918	3929	tags=46%, list=32%, signal=67%
GO_EXOCYTIC_VESICLE_MEMBRANE	31	-1.34729	0.110307	0.266661	2357	tags=39%, list=19%, signal=48%
GO_NUCLEAR_PERIPHERY	108	-1.34632	0.0442338	0.263277	2998	tags=34%, list=25%, signal=45%
GO_NUCLEAR_TRANSCRIPTION_FACTOR_COMPLEX	101	-1.34183	0.0378549	0.265847	3147	tags=33%, list=26%, signal=44%
GO_CUL3_RING_UBIQUITIN_LIGASE_COMPLEX	44	-1.32648	0.122658	0.289627	2214	tags=27%, list=18%, signal=33%
GO_MICROTUBULE	306	-1.3228	0.0206186	0.291402	2868	tags=32%, list=23%, signal=41%
GO_CLATHRIN_COATED_ENDOCYTIC_VESICLE	37	-1.32117	0.101375	0.288977	903	tags=19%, list=7%, signal=20%
GO_GAMMA_TUBULIN_COMPLEX	19	-1.30633	0.132007	0.312004	2017	tags=32%, list=17%, signal=38%
GO_MICROTUBULE_END	20	-1.29761	0.150635	0.323526	2855	tags=50%, list=23%, signal=65%
GO_RNA_POLYMERASE_II_TRANSCRIPTION_FACTOR_COMPLEX	80	-1.2948	0.0828026	0.323916	3147	tags=35%, list=26%, signal=47%
GO_SYNAPSE	459	-1.29433	0.0141443	0.319376	2052	tags=24%, list=17%, signal=28%
GO_TERMINAL_BOUTON	38	-1.28067	0.133452	0.341896	1982	tags=39%, list=16%, signal=47%
GO_H4_HISTONE_ACETYLTRANSFERASE_COMPLEX	16	-1.27445	0.165441	0.349411	4250	tags=56%, list=35%, signal=86%
GO_SARCOPLASMIC_RETICULUM_MEMBRANE	21	-1.25897	0.185764	0.378151	2362	tags=48%, list=19%, signal=59%
GO_DNA_REPAIR_COMPLEX	33	-1.24972	0.170475	0.393699	2011	tags=27%, list=16%, signal=33%
GO_MICROTUBULE_PLUS_END	15	-1.24059	0.212454	0.409614	3235	tags=60%, list=26%, signal=82%
GO_CELL_DIVISION_SITE	41	-1.24034	0.16179	0.403966	3239	tags=41%, list=27%, signal=56%
GO_NUCLEAR_MATRIX	86	-1.22704	0.138462	0.430682	2972	tags=31%, list=24%, signal=41%
GO_EXOCYTIC_VESICLE	88	-1.21914	0.130809	0.444033	3036	tags=34%, list=25%, signal=45%
GO_METHYLTRANSFERASE_COMPLEX	76	-1.21573	0.147651	0.445734	2913	tags=28%, list=24%, signal=36%
GO_TRANSPORT_VESICLE	220	-1.20538	0.0792683	0.466618	2546	tags=22%, list=21%, signal=27%
GO_SYNAPSE_PART	364	-1.20051	0.0645624	0.472558	2013	tags=23%, list=16%, signal=27%
GO_CELL_BODY	296	-1.19301	0.0825545	0.486288	2650	tags=26%, list=22%, signal=32%
GO_CULLIN_RING_UBIQUITIN_LIGASE_COMPLEX	117	-1.16633	0.152778	0.555127	2343	tags=22%, list=19%, signal=27%
GO_MRNA_CLEAVAGE_FACTOR_COMPLEX	16	-1.14661	0.296552	0.607922	3633	tags=50%, list=30%, signal=71%
GO_SUPRAMOLECULAR_FIBER	399	-1.13867	0.146893	0.625222	2232	tags=25%, list=18%, signal=29%
GO_NUCLEAR_ENVELOPE	327	-1.12688	0.171512	0.655963	2202	tags=21%, list=18%, signal=25%
GO_RNA_POLYMERASE_COMPLEX	106	-1.12315	0.249169	0.659395	3300	tags=25%, list=27%, signal=33%
GO_TRANSFERASE_COMPLEX_TRANSFERRING_PHOSPHORUS_CONTAINING_GROUPS	205	-1.12296	0.2	0.651653	3111	tags=26%, list=25%, signal=35%
GO_NEURONAL_POSTSYNAPTIC_DENSITY	39	-1.11786	0.283531	0.660467	1928	tags=23%, list=16%, signal=27%
GO_CYTOPLASMIC_MICROTUBULE	46	-1.10576	0.296296	0.693031	1512	tags=20%, list=12%, signal=22%
GO_UBIQUITIN_LIGASE_COMPLEX	216	-1.10161	0.227061	0.698657	2343	tags=19%, list=19%, signal=23%
GO_CATION_CHANNEL_COMPLEX	77	-1.09563	0.277311	0.711328	2811	tags=39%, list=23%, signal=50%
GO_POSTSYNAPTIC_MEMBRANE	100	-1.09494	0.281301	0.705107	2052	tags=28%, list=17%, signal=33%
GO_CLATHRIN_COATED_VESICLE_MEMBRANE	53	-1.08474	0.310536	0.731981	1326	tags=17%, list=11%, signal=19%
GO_SOMATODENDRITIC_COMPARTMENT	407	-1.07389	0.27031	0.763165	2650	tags=26%, list=22%, signal=32%
GO_DNA_DIRECTED_RNA_POLYMERASE_II_HOLOENZYME	83	-1.06953	0.344948	0.769598	2794	tags=20%, list=23%, signal=26%
GO_POSTSYNAPSE	230	-1.05306	0.313573	0.821182	2368	tags=27%, list=19%, signal=32%
GO_EXCITATORY_SYNAPSE	141	-1.05285	0.345679	0.812677	2013	tags=22%, list=16%, signal=26%
GO_TRANSPORT_VESICLE_MEMBRANE	85	-1.04918	0.380035	0.816868	2152	tags=21%, list=18%, signal=26%
GO_NEURON_PROJECTION_TERMINUS	73	-1.03921	0.395105	0.844147	1982	tags=29%, list=16%, signal=34%
GO_PRE_AUTOPHAGOSOMAL_STRUCTURE_MEMBRANE	15	-1.03897	0.417112	0.835679	1939	tags=27%, list=16%, signal=32%
GO_TRANSLATION_PREINITIATION_COMPLEX	15	-1.03107	0.434307	0.855843	1384	tags=13%, list=11%, signal=15%
GO_DENDRITIC_SHAFT	26	-1.02742	0.442539	0.860112	808	tags=12%, list=7%, signal=12%
GO_NUCLEAR_INNER_MEMBRANE	37	-1.02729	0.38676	0.851487	3113	tags=41%, list=25%, signal=54%
GO_NUCLEAR_MEMBRANE	219	-1.02256	0.38685	0.85929	2202	tags=20%, list=18%, signal=24%
GO_TRANSCRIPTION_FACTOR_TFIID_COMPLEX	21	-1.0192	0.431579	0.862372	3108	tags=38%, list=25%, signal=51%
GO_PERIKARYON	43	-1.01112	0.443869	0.883306	2026	tags=30%, list=17%, signal=36%
GO_RUFFLE_MEMBRANE	59	-0.999043	0.468048	0.919655	1672	tags=19%, list=14%, signal=21%
GO_PML_BODY	87	-0.9849	0.470113	0.963844	2623	tags=25%, list=21%, signal=32%
GO_SARCOPLASM	45	-0.983703	0.463122	0.958993	1857	tags=29%, list=15%, signal=34%
GO_EUKARYOTIC_TRANSLATION_INITIATION_FACTOR_3_COMPLEX	15	-0.980392	0.488029	0.961792	1384	tags=13%, list=11%, signal=15%
GO_AXON	264	-0.980262	0.4941	0.952883	2650	tags=28%, list=22%, signal=35%
GO_NUCLEAR_TRANSCRIPTIONAL_REPRESSOR_COMPLEX	18	-0.973941	0.487085	0.966907	1630	tags=22%, list=13%, signal=26%
GO_RUFFLE	123	-0.973341	0.523888	0.95982	1672	tags=15%, list=14%, signal=18%
GO_AGGRESOME	26	-0.969732	0.500911	0.96374	1322	tags=23%, list=11%, signal=26%
GO_MLL1_2_COMPLEX	24	-0.955592	0.529197	1	2913	tags=33%, list=24%, signal=44%
GO_LEADING_EDGE_MEMBRANE	89	-0.944672	0.569787	1	1672	tags=18%, list=14%, signal=21%
GO_TRANSPORTER_COMPLEX	137	-0.944233	0.57903	1	2811	tags=31%, list=23%, signal=39%
GO_CYTOPLASMIC_STRESS_GRANULE	27	-0.939596	0.543165	1	70	tags=4%, list=1%, signal=4%
GO_SPLICEOSOMAL_COMPLEX	143	-0.938364	0.615385	1	3602	tags=28%, list=29%, signal=39%
GO_DENDRITE	298	-0.934297	0.674141	1	2650	tags=27%, list=22%, signal=33%
GO_NUCLEAR_BODY	292	-0.929705	0.679012	1	3640	tags=30%, list=30%, signal=41%
GO_CLATHRIN_COATED_VESICLE	107	-0.924621	0.625	1	1070	tags=11%, list=9%, signal=12%
GO_COATED_VESICLE_MEMBRANE	99	-0.92055	0.630182	1	1326	tags=11%, list=11%, signal=12%
GO_EARLY_ENDOSOME_MEMBRANE	85	-0.915245	0.64696	1	1889	tags=16%, list=15%, signal=19%
GO_PRECATALYTIC_SPLICEOSOME	17	-0.914864	0.585198	1	4005	tags=41%, list=33%, signal=61%
GO_MYELIN_SHEATH	131	-0.91454	0.628125	1	1684	tags=14%, list=14%, signal=16%
GO_AXON_PART	134	-0.91029	0.658692	1	2246	tags=26%, list=18%, signal=32%
GO_PIGMENT_GRANULE	84	-0.893469	0.683955	1	1339	tags=10%, list=11%, signal=11%
GO_INTERCELLULAR_BRIDGE	35	-0.883923	0.641739	1	736	tags=11%, list=6%, signal=12%
GO_SITE_OF_POLARIZED_GROWTH	109	-0.882688	0.726974	1	2601	tags=26%, list=21%, signal=32%
GO_PERINUCLEAR_REGION_OF_CYTOPLASM	482	-0.880134	0.85119	1	1639	tags=13%, list=13%, signal=15%
GO_CATALYTIC_STEP_2_SPLICEOSOME	74	-0.877645	0.72549	1	3602	tags=30%, list=29%, signal=42%
GO_CILIARY_BASAL_BODY	66	-0.876663	0.666667	1	2339	tags=21%, list=19%, signal=26%
GO_CUL4_RING_E3_UBIQUITIN_LIGASE_COMPLEX	25	-0.869095	0.677419	1	55	tags=4%, list=0%, signal=4%
GO_PLASMA_MEMBRANE_RAFT	63	-0.862451	0.704202	1	2830	tags=32%, list=23%, signal=41%
GO_LAMELLIPODIUM_MEMBRANE	15	-0.85983	0.63964	1	634	tags=13%, list=5%, signal=14%
GO_PROTEIN_KINASE_COMPLEX	77	-0.844565	0.765854	1	2839	tags=29%, list=23%, signal=37%
GO_CELL_LEADING_EDGE	267	-0.838336	0.888563	1	1672	tags=14%, list=14%, signal=16%
GO_MEDIATOR_COMPLEX	32	-0.837447	0.734043	1	2274	tags=16%, list=19%, signal=19%
GO_NUCLEAR_NUCLEOSOME	23	-0.837255	0.702247	1	2036	tags=35%, list=17%, signal=42%
GO_LATE_ENDOSOME	165	-0.831465	0.866562	1	1037	tags=9%, list=8%, signal=10%
GO_SARCOLEMMA	82	-0.828487	0.814685	1	2213	tags=21%, list=18%, signal=25%
GO_U4_U6_X_U5_TRI_SNRNP_COMPLEX	18	-0.814646	0.733212	1	3602	tags=44%, list=29%, signal=63%
GO_TRANS_GOLGI_NETWORK_MEMBRANE	63	-0.808134	0.815081	1	682	tags=5%, list=6%, signal=5%
GO_TRANSCRIPTIONALLY_ACTIVE_CHROMATIN	15	-0.80652	0.73309	1	1444	tags=13%, list=12%, signal=15%
GO_CYCLIN_DEPENDENT_PROTEIN_KINASE_HOLOENZYME_COMPLEX	29	-0.794289	0.778731	1	3010	tags=34%, list=25%, signal=46%
GO_SPLICEOSOMAL_TRI_SNRNP_COMPLEX	22	-0.794241	0.758007	1	4092	tags=45%, list=33%, signal=68%
GO_VESICLE_MEMBRANE	347	-0.785763	0.978602	1	2465	tags=20%, list=20%, signal=25%
GO_ORGANELLE_ENVELOPE_LUMEN	62	-0.785475	0.855932	1	615	tags=3%, list=5%, signal=3%
GO_ENDOCYTIC_VESICLE_MEMBRANE	96	-0.782595	0.899514	1	2607	tags=24%, list=21%, signal=30%
GO_MICROBODY_LUMEN	35	-0.781676	0.809608	1	3175	tags=34%, list=26%, signal=46%
GO_CILIUM	293	-0.774183	0.986384	1	3044	tags=25%, list=25%, signal=33%
GO_SAGA_TYPE_COMPLEX	28	-0.771146	0.79798	1	3854	tags=43%, list=32%, signal=62%
GO_PHOSPHATASE_COMPLEX	33	-0.770372	0.791071	1	3210	tags=27%, list=26%, signal=37%
GO_CILIARY_PART	197	-0.766822	0.979528	1	3044	tags=25%, list=25%, signal=33%
GO_COATED_VESICLE	169	-0.766499	0.956386	1	2306	tags=15%, list=19%, signal=18%
GO_PROTON_TRANSPORTING_V_TYPE_ATPASE_COMPLEX	18	-0.765691	0.783688	1	260	tags=11%, list=2%, signal=11%
GO_ENDOCYTIC_VESICLE	168	-0.76509	0.949675	1	2607	tags=22%, list=21%, signal=28%
GO_TRANSCRIPTION_ELONGATION_FACTOR_COMPLEX	38	-0.757515	0.861252	1	2158	tags=21%, list=18%, signal=25%
GO_SPERM_FLAGELLUM	31	-0.753742	0.83542	1	2919	tags=23%, list=24%, signal=30%
GO_CYTOPLASMIC_EXOSOME_RNASE_COMPLEX_	15	-0.747933	0.79159	1	4732	tags=53%, list=39%, signal=87%
GO_CENTRIOLAR_SATELLITE	17	-0.741818	0.817006	1	3597	tags=47%, list=29%, signal=67%
GO_SNARE_COMPLEX	46	-0.740028	0.865874	1	2802	tags=20%, list=23%, signal=25%
GO_SMALL_NUCLEAR_RIBONUCLEOPROTEIN_COMPLEX	52	-0.734953	0.905724	1	4105	tags=37%, list=34%, signal=55%
GO_U2_SNRNP	17	-0.725614	0.839928	1	3879	tags=35%, list=32%, signal=52%
GO_LAMELLIPODIUM	136	-0.724017	0.979299	1	1855	tags=15%, list=15%, signal=18%
GO_TRANS_GOLGI_NETWORK	158	-0.724009	0.9904	1	953	tags=7%, list=8%, signal=7%
GO_AXON_CYTOPLASM	25	-0.721712	0.88027	1	2246	tags=20%, list=18%, signal=24%
GO_SMALL_NUCLEOLAR_RIBONUCLEOPROTEIN_COMPLEX	16	-0.716992	0.840951	1	4311	tags=50%, list=35%, signal=77%
GO_CLATHRIN_COATED_ENDOCYTIC_VESICLE_MEMBRANE	28	-0.715564	0.872302	1	899	tags=11%, list=7%, signal=12%
GO_ORGANELLE_INNER_MEMBRANE	421	-0.710995	0.998595	1	2561	tags=14%, list=21%, signal=17%
GO_HISTONE_DEACETYLASE_COMPLEX	52	-0.710419	0.939929	1	3262	tags=29%, list=27%, signal=39%
GO_LATE_ENDOSOME_MEMBRANE	79	-0.709889	0.961857	1	1037	tags=8%, list=8%, signal=8%
GO_SPERM_PART	78	-0.709431	0.945183	1	516	tags=8%, list=4%, signal=8%
GO_A_BAND	21	-0.706698	0.86631	1	2386	tags=33%, list=20%, signal=41%
GO_MITOCHONDRIAL_MEMBRANE_PART	137	-0.703354	0.990132	1	2245	tags=12%, list=18%, signal=15%
GO_CILIARY_BASE	19	-0.698113	0.873188	1	3243	tags=42%, list=27%, signal=57%
GO_ER_TO_GOLGI_TRANSPORT_VESICLE_MEMBRANE	34	-0.694131	0.905336	1	651	tags=6%, list=5%, signal=6%
GO_NUCLEAR_EXOSOME_RNASE_COMPLEX_	15	-0.693538	0.883677	1	4499	tags=53%, list=37%, signal=84%
GO_PRE_AUTOPHAGOSOMAL_STRUCTURE	27	-0.692371	0.883478	1	2345	tags=22%, list=19%, signal=27%
GO_CIS_GOLGI_NETWORK	38	-0.683321	0.926829	1	2600	tags=21%, list=21%, signal=27%
GO_EXOSOME_RNASE_COMPLEX_	20	-0.671437	0.90991	1	4732	tags=50%, list=39%, signal=81%
GO_EARLY_ENDOSOME	223	-0.654699	0.998452	1	2316	tags=16%, list=19%, signal=20%
GO_AP_TYPE_MEMBRANE_COAT_ADAPTOR_COMPLEX	34	-0.652007	0.942373	1	889	tags=9%, list=7%, signal=9%
GO_CAJAL_BODY	41	-0.650584	0.964041	1	3437	tags=32%, list=28%, signal=44%
GO_INO80_TYPE_COMPLEX	20	-0.6467	0.920518	1	4256	tags=45%, list=35%, signal=69%
GO_ORGANELLAR_LARGE_RIBOSOMAL_SUBUNIT	30	-0.642341	0.936426	1	9452	tags=100%, list=77%, signal=441%
GO_BAF_TYPE_COMPLEX	19	-0.640664	0.928571	1	2414	tags=16%, list=20%, signal=20%
GO_NUCLEOID	38	-0.62894	0.967905	1	621	tags=5%, list=5%, signal=6%
GO_NUCLEAR_SPECK	160	-0.614404	1	1	3640	tags=26%, list=30%, signal=36%
GO_EXON_EXON_JUNCTION_COMPLEX	20	-0.612307	0.95572	1	3464	tags=25%, list=28%, signal=35%
GO_TELOMERASE_HOLOENZYME_COMPLEX	18	-0.590725	0.960748	1	3602	tags=33%, list=29%, signal=47%
GO_U12_TYPE_SPLICEOSOMAL_COMPLEX	24	-0.57952	0.973357	1	9608	tags=100%, list=79%, signal=467%
GO_COATED_MEMBRANE	72	-0.56321	1	1	889	tags=7%, list=7%, signal=7%
GO_SMOOTH_ENDOPLASMIC_RETICULUM	22	-0.549817	0.971979	1	2362	tags=18%, list=19%, signal=22%
GO_PRESPLICEOSOME	19	-0.549229	0.979401	1	9572	tags=100%, list=78%, signal=461%
GO_SWI_SNF_SUPERFAMILY_TYPE_COMPLEX	62	-0.544362	0.998305	1	2728	tags=16%, list=22%, signal=21%
GO_ER_TO_GOLGI_TRANSPORT_VESICLE	47	-0.532178	0.994819	1	1951	tags=11%, list=16%, signal=13%
GO_RETROMER_COMPLEX	20	-0.522095	0.986159	1	4485	tags=40%, list=37%, signal=63%
GO_U2_TYPE_PRESPLICEOSOME	15	-0.520737	0.979401	1	9572	tags=100%, list=78%, signal=461%
GO_COP9_SIGNALOSOME	25	-0.512536	0.994485	1	1061	tags=8%, list=9%, signal=9%
GO_NUCLEOLAR_PART	56	-0.477805	1	1	10440	tags=100%, list=85%, signal=685%
GO_PRERIBOSOME	55	-0.456659	1	1	10500	tags=100%, list=86%, signal=709%
GO_SMALL_SUBUNIT_PROCESSOME	30	-0.431112	1	1	10362	tags=100%, list=85%, signal=657%
GO_PRERIBOSOME_LARGE_SUBUNIT_PRECURSOR	19	-0.354842	1	0.999892	10500	tags=100%, list=86%, signal=711%

## Sheet: pos_C5cc
NAME	SIZE	NES	NOM p-val	FDR q-val	RANK AT MAX	LEADING EDGE
GO_COMPLEX_OF_COLLAGEN_TRIMERS	18	2.0691	0	0.0046903	1634	tags=67%, list=13%, signal=77%
GO_SECRETORY_GRANULE_LUMEN	43	2.00583	0	0.00889573	2015	tags=42%, list=16%, signal=50%
GO_PROTEINACEOUS_EXTRACELLULAR_MATRIX	204	1.99851	0	0.00712189	1680	tags=35%, list=14%, signal=40%
GO_EXTRACELLULAR_MATRIX	244	1.96372	0	0.0101904	1886	tags=36%, list=15%, signal=41%
GO_BLOOD_MICROPARTICLE	50	1.93396	0	0.0121645	898	tags=30%, list=7%, signal=32%
GO_EXTRACELLULAR_MATRIX_COMPONENT	87	1.92744	0	0.010718	1634	tags=36%, list=13%, signal=41%
GO_PLATELET_ALPHA_GRANULE_LUMEN	32	1.844	0	0.0278657	2015	tags=41%, list=16%, signal=49%
GO_BASAL_PART_OF_CELL	33	1.8344	0.0021692	0.0275785	2323	tags=52%, list=19%, signal=63%
GO_BASAL_PLASMA_MEMBRANE	19	1.82128	0	0.0288875	2323	tags=63%, list=19%, signal=78%
GO_SECRETORY_GRANULE	203	1.7976	0	0.033605	977	tags=20%, list=8%, signal=22%
GO_VESICLE_LUMEN	53	1.76316	0	0.0414835	1515	tags=32%, list=12%, signal=36%
GO_PLATELET_ALPHA_GRANULE	48	1.74631	0	0.0468708	1515	tags=35%, list=12%, signal=40%
GO_LYSOSOMAL_LUMEN	64	1.6992	0.00744417	0.0696122	2097	tags=34%, list=17%, signal=41%
GO_COLLAGEN_TRIMER	44	1.69699	0.00240964	0.0660545	1646	tags=55%, list=13%, signal=63%
GO_CYTOSOLIC_SMALL_RIBOSOMAL_SUBUNIT	36	1.66833	0	0.0811145	5058	tags=75%, list=41%, signal=128%
GO_ENDOPLASMIC_RETICULUM_LUMEN	132	1.63928	0	0.0973646	1797	tags=31%, list=15%, signal=36%
GO_DESMOSOME	19	1.63162	0.0207852	0.0981417	2156	tags=47%, list=18%, signal=57%
GO_SMALL_RIBOSOMAL_SUBUNIT	59	1.6198	0.00704225	0.101448	5219	tags=68%, list=43%, signal=118%
GO_MAIN_AXON	36	1.60183	0.0192308	0.112502	732	tags=19%, list=6%, signal=21%
GO_ACTIN_FILAMENT	50	1.58673	0.0190024	0.120321	1345	tags=20%, list=11%, signal=22%
GO_ACTOMYOSIN	45	1.5812	0.0117096	0.11979	2656	tags=38%, list=22%, signal=48%
GO_CYTOSOLIC_LARGE_RIBOSOMAL_SUBUNIT	51	1.54827	0.0102828	0.151176	5510	tags=88%, list=45%, signal=160%
GO_EXTERNAL_SIDE_OF_PLASMA_MEMBRANE	94	1.54302	0.00265957	0.15076	1630	tags=29%, list=13%, signal=33%
GO_CYTOSOLIC_RIBOSOME	93	1.54204	0.0102041	0.145755	5513	tags=82%, list=45%, signal=148%
GO_CELL_SURFACE	388	1.53464	0	0.148082	1630	tags=24%, list=13%, signal=26%
GO_CELL_CELL_ADHERENS_JUNCTION	40	1.52161	0.0268949	0.157566	1642	tags=35%, list=13%, signal=40%
GO_RIBOSOMAL_SUBUNIT	142	1.49321	0.0134771	0.187538	5335	tags=73%, list=44%, signal=127%
GO_SECRETORY_VESICLE	271	1.48324	0	0.195105	1272	tags=19%, list=10%, signal=21%
GO_CLUSTER_OF_ACTIN_BASED_CELL_PROJECTIONS	73	1.47227	0.0191847	0.202973	2394	tags=36%, list=20%, signal=44%
GO_BASEMENT_MEMBRANE	62	1.44747	0.0233645	0.234468	2142	tags=35%, list=18%, signal=43%
GO_VACUOLAR_LUMEN	79	1.4465	0.0167064	0.227827	2097	tags=30%, list=17%, signal=36%
GO_FILAMENTOUS_ACTIN	15	1.44373	0.0804598	0.224896	1329	tags=27%, list=11%, signal=30%
GO_CELL_CELL_JUNCTION	260	1.42042	0.0030303	0.255425	2165	tags=28%, list=18%, signal=33%
GO_SIDE_OF_MEMBRANE	217	1.37288	0.0144509	0.333463	1632	tags=20%, list=13%, signal=23%
GO_MICROVILLUS	48	1.36588	0.0652174	0.338265	1617	tags=31%, list=13%, signal=36%
GO_STEREOCILIUM_BUNDLE	21	1.34757	0.112069	0.366409	2168	tags=43%, list=18%, signal=52%
GO_ANCHORED_COMPONENT_OF_PLASMA_MEMBRANE	20	1.34682	0.136771	0.358024	715	tags=35%, list=6%, signal=37%
GO_CELL_CELL_CONTACT_ZONE	49	1.33884	0.0800915	0.364874	2165	tags=31%, list=18%, signal=37%
GO_BRUSH_BORDER	56	1.33195	0.0695444	0.368726	2394	tags=34%, list=20%, signal=42%
GO_APICAL_PART_OF_CELL	196	1.3318	0.0117994	0.359742	1618	tags=22%, list=13%, signal=25%
GO_ANCHORED_COMPONENT_OF_MEMBRANE	57	1.32608	0.084507	0.363802	1335	tags=33%, list=11%, signal=37%
GO_PLASMA_MEMBRANE_RECEPTOR_COMPLEX	96	1.32528	0.0451128	0.356867	1258	tags=21%, list=10%, signal=23%
GO_APICAL_JUNCTION_COMPLEX	102	1.31289	0.0703125	0.377051	1875	tags=32%, list=15%, signal=38%
GO_GOLGI_LUMEN	37	1.31139	0.118605	0.371737	1849	tags=32%, list=15%, signal=38%
GO_ACTIN_FILAMENT_BUNDLE	38	1.30905	0.107981	0.368136	2656	tags=39%, list=22%, signal=50%
GO_MEMBRANE_MICRODOMAIN	204	1.30366	0.019774	0.371635	1378	tags=17%, list=11%, signal=19%
GO_GOLGI_CISTERNA	74	1.30163	0.0656168	0.367854	2556	tags=36%, list=21%, signal=46%
GO_ROUGH_ENDOPLASMIC_RETICULUM	48	1.28654	0.126214	0.393749	1910	tags=27%, list=16%, signal=32%
GO_BASOLATERAL_PLASMA_MEMBRANE	122	1.2856	0.0748663	0.38772	1381	tags=22%, list=11%, signal=25%
GO_INTERCALATED_DISC	40	1.28173	0.126551	0.389392	3676	tags=55%, list=30%, signal=78%
GO_ACTIN_BASED_CELL_PROJECTION	122	1.27642	0.0536193	0.393919	1751	tags=22%, list=14%, signal=26%
GO_BRUSH_BORDER_MEMBRANE	25	1.27601	0.158014	0.38728	978	tags=24%, list=8%, signal=26%
GO_NONMOTILE_PRIMARY_CILIUM	77	1.25335	0.106443	0.430778	1143	tags=16%, list=9%, signal=17%
GO_IMMUNOLOGICAL_SYNAPSE	19	1.2349	0.210753	0.469168	135	tags=11%, list=1%, signal=11%
GO_RECYCLING_ENDOSOME	95	1.22403	0.120823	0.489211	3062	tags=39%, list=25%, signal=52%
GO_GOLGI_CISTERNA_MEMBRANE	57	1.22345	0.14023	0.481834	2286	tags=37%, list=19%, signal=45%
GO_LYTIC_VACUOLE	382	1.22309	0.0308219	0.474142	2271	tags=23%, list=19%, signal=28%
GO_NEUROMUSCULAR_JUNCTION	39	1.22019	0.183133	0.473719	1207	tags=21%, list=10%, signal=23%
GO_INTERMEDIATE_FILAMENT_CYTOSKELETON	88	1.21411	0.139175	0.481649	1872	tags=31%, list=15%, signal=36%
GO_RECYCLING_ENDOSOME_MEMBRANE	35	1.20768	0.203091	0.489083	2613	tags=37%, list=21%, signal=47%
GO_ACTIN_CYTOSKELETON	320	1.20539	0.0385852	0.486793	1662	tags=18%, list=14%, signal=21%
GO_CONTRACTILE_FIBER	134	1.2046	0.103542	0.481097	1509	tags=22%, list=12%, signal=24%
GO_APICAL_PLASMA_MEMBRANE	153	1.20392	0.102151	0.475263	1618	tags=20%, list=13%, signal=23%
GO_SECRETORY_GRANULE_MEMBRANE	50	1.19069	0.180095	0.502248	1737	tags=26%, list=14%, signal=30%
GO_EXOCYST	15	1.16327	0.257282	0.57159	711	tags=20%, list=6%, signal=21%
GO_INTERMEDIATE_FILAMENT	49	1.16266	0.214781	0.564526	981	tags=24%, list=8%, signal=27%
GO_GOLGI_ASSOCIATED_VESICLE_MEMBRANE	38	1.15953	0.222506	0.564816	4072	tags=58%, list=33%, signal=87%
GO_RECEPTOR_COMPLEX	175	1.15919	0.123944	0.5575	1593	tags=22%, list=13%, signal=25%
GO_PHOTORECEPTOR_OUTER_SEGMENT	31	1.15691	0.232911	0.555485	365	tags=13%, list=3%, signal=13%
GO_GOLGI_STACK	104	1.15655	0.163265	0.548646	2652	tags=35%, list=22%, signal=44%
GO_CALCIUM_CHANNEL_COMPLEX	35	1.14039	0.227378	0.587898	1056	tags=20%, list=9%, signal=22%
GO_PHOTORECEPTOR_INNER_SEGMENT	18	1.13958	0.30101	0.582237	1143	tags=28%, list=9%, signal=31%
GO_LARGE_RIBOSOMAL_SUBUNIT	83	1.12937	0.217604	0.60449	5335	tags=75%, list=44%, signal=132%
GO_RIBOSOME	193	1.12814	0.16338	0.599395	5335	tags=62%, list=44%, signal=108%
GO_CILIARY_MEMBRANE	41	1.11616	0.263889	0.626479	1192	tags=22%, list=10%, signal=24%
GO_I_BAND	81	1.11495	0.233796	0.621819	2096	tags=27%, list=17%, signal=33%
GO_COSTAMERE	16	1.11358	0.32634	0.617995	1331	tags=31%, list=11%, signal=35%
GO_CYTOCHROME_COMPLEX	16	1.1115	0.337719	0.616091	4510	tags=63%, list=37%, signal=99%
GO_NUCLEAR_EUCHROMATIN	21	1.11086	0.313084	0.610572	791	tags=19%, list=6%, signal=20%
GO_PHOTORECEPTOR_CONNECTING_CILIUM	24	1.09036	0.327434	0.667281	1143	tags=21%, list=9%, signal=23%
GO_INTRINSIC_COMPONENT_OF_MITOCHONDRIAL_OUTER_MEMBRANE	18	1.08827	0.337662	0.665992	1703	tags=28%, list=14%, signal=32%
GO_CELL_CORTEX_PART	85	1.08555	0.277916	0.66628	1760	tags=22%, list=14%, signal=26%
GO_CELL_PROJECTION_MEMBRANE	183	1.0815	0.239316	0.671013	1587	tags=20%, list=13%, signal=22%
GO_FILOPODIUM	70	1.07704	0.317016	0.67748	847	tags=11%, list=7%, signal=12%
GO_MYOSIN_COMPLEX	31	1.06365	0.382075	0.713359	3054	tags=48%, list=25%, signal=64%
GO_PLASMA_MEMBRANE_PROTEIN_COMPLEX	266	1.0629	0.274096	0.707441	1447	tags=18%, list=12%, signal=20%
GO_CORTICAL_ACTIN_CYTOSKELETON	46	1.04448	0.379863	0.761255	1331	tags=20%, list=11%, signal=22%
GO_ANCHORING_JUNCTION	411	1.04243	0.327869	0.759257	1773	tags=16%, list=15%, signal=18%
GO_SCF_UBIQUITIN_LIGASE_COMPLEX	26	1.04223	0.370115	0.751297	3695	tags=58%, list=30%, signal=83%
GO_LATERAL_PLASMA_MEMBRANE	37	1.03496	0.434272	0.767874	1309	tags=22%, list=11%, signal=24%
GO_CLATHRIN_VESICLE_COAT	21	1.03483	0.409314	0.759826	3641	tags=57%, list=30%, signal=81%
GO_INTRINSIC_COMPONENT_OF_ORGANELLE_MEMBRANE	202	1.03394	0.370166	0.754634	2460	tags=28%, list=20%, signal=34%
GO_PHAGOCYTIC_VESICLE	66	1.02311	0.364929	0.782738	3111	tags=38%, list=25%, signal=51%
GO_VOLTAGE_GATED_CALCIUM_CHANNEL_COMPLEX	17	1.02309	0.43319	0.774533	1056	tags=24%, list=9%, signal=26%
GO_MULTIVESICULAR_BODY	27	1.02129	0.411765	0.772669	440	tags=15%, list=4%, signal=15%
GO_INTRINSIC_COMPONENT_OF_ENDOPLASMIC_RETICULUM_MEMBRANE	90	1.00405	0.441176	0.824555	2574	tags=30%, list=21%, signal=38%
GO_CYTOPLASMIC_VESICLE_PART	384	1.00347	0.42446	0.818173	2109	tags=20%, list=17%, signal=23%
GO_CELL_CORTEX	173	0.999129	0.446429	0.824839	2483	tags=28%, list=20%, signal=34%
GO_EUCHROMATIN	28	0.992163	0.449761	0.840861	791	tags=18%, list=6%, signal=19%
GO_CYTOPLASMIC_REGION	210	0.978758	0.513119	0.881793	2634	tags=29%, list=22%, signal=36%
GO_MITOCHONDRIAL_MATRIX	354	0.974773	0.572816	0.888187	3892	tags=37%, list=32%, signal=53%
GO_NEURON_PROJECTION_MEMBRANE	20	0.973062	0.472406	0.885924	1035	tags=20%, list=8%, signal=22%
GO_PROTON_TRANSPORTING_ATP_SYNTHASE_COMPLEX	18	0.966537	0.489083	0.900931	4712	tags=72%, list=39%, signal=117%
GO_ORGANELLAR_SMALL_RIBOSOMAL_SUBUNIT	24	0.963943	0.494624	0.901452	3892	tags=33%, list=32%, signal=49%
GO_ACROSOMAL_VESICLE	48	0.96043	0.493917	0.90484	770	tags=10%, list=6%, signal=11%
GO_ENDOPLASMIC_RETICULUM_GOLGI_INTERMEDIATE_COMPARTMENT_MEMBRANE	47	0.939582	0.582716	0.970132	4008	tags=38%, list=33%, signal=57%
GO_CYTOPLASMIC_SIDE_OF_MEMBRANE	116	0.924967	0.634085	1	1632	tags=15%, list=13%, signal=17%
GO_ENDOSOME_LUMEN	16	0.917974	0.53915	1	1021	tags=19%, list=8%, signal=20%
GO_EXTRINSIC_COMPONENT_OF_PLASMA_MEMBRANE	85	0.915827	0.613232	1	2488	tags=22%, list=20%, signal=28%
GO_LIPID_PARTICLE	47	0.911805	0.611111	1	2434	tags=28%, list=20%, signal=34%
GO_TRANS_GOLGI_NETWORK_TRANSPORT_VESICLE	23	0.901253	0.61215	1	3374	tags=48%, list=28%, signal=66%
GO_GOLGI_ASSOCIATED_VESICLE	64	0.89305	0.677647	1	4098	tags=52%, list=34%, signal=77%
GO_ORGANELLE_SUBCOMPARTMENT	252	0.892377	0.835329	1	2679	tags=28%, list=22%, signal=35%
GO_EXTRINSIC_COMPONENT_OF_MEMBRANE	172	0.892321	0.775773	1	2144	tags=21%, list=18%, signal=25%
GO_INTRINSIC_COMPONENT_OF_MITOCHONDRIAL_MEMBRANE	41	0.886237	0.642857	1	2662	tags=27%, list=22%, signal=34%
GO_DYNEIN_COMPLEX	31	0.868978	0.67561	1	2119	tags=32%, list=17%, signal=39%
GO_CORTICAL_CYTOSKELETON	60	0.867446	0.694836	1	1508	tags=18%, list=12%, signal=21%
GO_CELL_SUBSTRATE_JUNCTION	347	0.865769	0.928814	1	1773	tags=14%, list=15%, signal=16%
GO_ESCRT_COMPLEX	22	0.864207	0.657388	1	1827	tags=23%, list=15%, signal=27%
GO_NEURON_SPINE	82	0.860685	0.733161	1	1354	tags=16%, list=11%, signal=18%
GO_PODOSOME	19	0.856194	0.642058	1	2291	tags=42%, list=19%, signal=52%
GO_PHOSPHATIDYLINOSITOL_3_KINASE_COMPLEX	16	0.849362	0.663657	1	2099	tags=38%, list=17%, signal=45%
GO_PROTEIN_COMPLEX_INVOLVED_IN_CELL_ADHESION	22	0.847334	0.690265	1	1447	tags=23%, list=12%, signal=26%
GO_BASAL_LAMINA	15	0.842928	0.676339	1	2115	tags=33%, list=17%, signal=40%
GO_INTRACILIARY_TRANSPORT_PARTICLE_B	17	0.831834	0.715294	1	853	tags=18%, list=7%, signal=19%
GO_INTRINSIC_COMPONENT_OF_GOLGI_MEMBRANE	45	0.831755	0.760563	1	2443	tags=31%, list=20%, signal=39%
GO_INCLUSION_BODY	51	0.825581	0.791469	1	1882	tags=18%, list=15%, signal=21%
GO_COATED_PIT	56	0.82371	0.825059	1	2908	tags=32%, list=24%, signal=42%
GO_PRIMARY_CILIUM	137	0.823698	0.865385	1	1162	tags=11%, list=10%, signal=12%
GO_OXIDOREDUCTASE_COMPLEX	77	0.823368	0.800505	1	4076	tags=45%, list=33%, signal=68%
GO_PHAGOCYTIC_VESICLE_MEMBRANE	43	0.806607	0.786601	1	3062	tags=35%, list=25%, signal=46%
GO_EXTRINSIC_COMPONENT_OF_CYTOPLASMIC_SIDE_OF_PLASMA_MEMBRANE	59	0.798983	0.849057	1	2681	tags=22%, list=22%, signal=28%
GO_OUTER_MEMBRANE	138	0.797539	0.929114	1	2978	tags=28%, list=24%, signal=37%
GO_VACUOLAR_MEMBRANE	453	0.797364	0.992366	1	2583	tags=23%, list=21%, signal=28%
GO_DNA_DIRECTED_RNA_POLYMERASE_III_COMPLEX	17	0.797069	0.751174	1	5144	tags=65%, list=42%, signal=112%
GO_PROTEIN_LIPID_COMPLEX	16	0.796215	0.758389	1	2480	tags=38%, list=20%, signal=47%
GO_INTRACILIARY_TRANSPORT_PARTICLE	28	0.795233	0.768675	1	853	tags=14%, list=7%, signal=15%
GO_MITOCHONDRIAL_PROTEIN_COMPLEX	114	0.780916	0.928382	1	4897	tags=54%, list=40%, signal=88%
GO_LYTIC_VACUOLE_MEMBRANE	215	0.780881	0.978852	1	3628	tags=38%, list=30%, signal=53%
GO_VESICLE_COAT	39	0.774115	0.830508	1	4281	tags=54%, list=35%, signal=83%
GO_ENDOSOMAL_PART	321	0.768323	1	1	2578	tags=22%, list=21%, signal=27%
GO_MICROBODY	104	0.765574	0.959079	1	2834	tags=27%, list=23%, signal=35%
GO_PROTEASOME_COMPLEX	69	0.764789	0.916244	1	4949	tags=59%, list=41%, signal=99%
GO_CLATHRIN_COAT	42	0.760801	0.868235	1	4254	tags=55%, list=35%, signal=84%
GO_MOTILE_CILIUM	60	0.76001	0.8925	1	3164	tags=33%, list=26%, signal=45%
GO_PROTEASOME_ACCESSORY_COMPLEX	24	0.759967	0.814815	1	3929	tags=54%, list=32%, signal=80%
GO_CILIARY_PLASM	56	0.758367	0.897638	1	1210	tags=14%, list=10%, signal=16%
GO_T_TUBULE	29	0.753521	0.832589	1	1082	tags=17%, list=9%, signal=19%
GO_ORGANELLAR_RIBOSOME	66	0.752651	0.927361	1	4586	tags=44%, list=38%, signal=70%
GO_ENDOPLASMIC_RETICULUM_GOLGI_INTERMEDIATE_COMPARTMENT	81	0.751241	0.920482	1	2890	tags=23%, list=24%, signal=31%
GO_CLATHRIN_ADAPTOR_COMPLEX	26	0.748033	0.844186	1	4128	tags=54%, list=34%, signal=81%
GO_CYTOSOLIC_PART	171	0.723586	1	1	5107	tags=63%, list=42%, signal=106%
GO_U1_SNRNP	15	0.722302	0.8234	1	8696	tags=100%, list=71%, signal=347%
GO_CHD_TYPE_COMPLEX	15	0.706588	0.836244	1	263	tags=7%, list=2%, signal=7%
GO_HETEROTRIMERIC_G_PROTEIN_COMPLEX	17	0.699764	0.867257	1	343	tags=6%, list=3%, signal=6%
GO_AUTOPHAGOSOME	66	0.682015	0.981177	1	1395	tags=12%, list=11%, signal=14%
GO_INNER_MITOCHONDRIAL_MEMBRANE_PROTEIN_COMPLEX	86	0.669546	0.984925	1	4279	tags=45%, list=35%, signal=69%
GO_PROTON_TRANSPORTING_TWO_SECTOR_ATPASE_COMPLEX	38	0.663302	0.957746	1	3605	tags=50%, list=30%, signal=71%
GO_CELL_PROJECTION_CYTOPLASM	40	0.648627	0.969412	1	2634	tags=30%, list=22%, signal=38%
GO_BLOC_COMPLEX	16	0.629099	0.91704	1	2634	tags=38%, list=22%, signal=48%
GO_MICROBODY_PART	75	0.628691	0.992683	1	2834	tags=27%, list=23%, signal=35%
GO_PROTON_TRANSPORTING_TWO_SECTOR_ATPASE_COMPLEX_PROTON_TRANSPORTING_DOMAIN	18	0.620293	0.931416	1	208	tags=6%, list=2%, signal=6%
GO_RESPIRATORY_CHAIN	67	0.606216	0.989975	1	4520	tags=49%, list=37%, signal=78%
GO_MICROBODY_MEMBRANE	49	0.595573	0.992891	1	3710	tags=37%, list=30%, signal=53%
GO_NADH_DEHYDROGENASE_COMPLEX	37	0.595028	0.988263	1	3996	tags=41%, list=33%, signal=60%
GO_90S_PRERIBOSOME	22	0.586564	0.954048	1	5277	tags=55%, list=43%, signal=96%
GO_SIN3_TYPE_COMPLEX	15	0.577352	0.954348	1	9402	tags=100%, list=77%, signal=434%
GO_CLATHRIN_COAT_OF_COATED_PIT	16	0.571044	0.957589	1	3641	tags=44%, list=30%, signal=62%
GO_RIBONUCLEOPROTEIN_GRANULE	100	0.559762	0.997409	1	3911	tags=31%, list=32%, signal=45%
GO_COPI_COATED_VESICLE	19	0.540111	0.973568	1	4008	tags=42%, list=33%, signal=63%
GO_CYTOPLASMIC_MRNA_PROCESSING_BODY	49	0.534984	1	1	3825	tags=35%, list=31%, signal=50%
GO_INTRINSIC_COMPONENT_OF_MITOCHONDRIAL_INNER_MEMBRANE	17	0.520685	0.974178	1	4258	tags=47%, list=35%, signal=72%
GO_EXTRINSIC_COMPONENT_OF_ORGANELLE_MEMBRANE	20	0.508682	0.991031	1	946	tags=10%, list=8%, signal=11%
GO_AUTOPHAGOSOME_MEMBRANE	22	0.484501	0.991031	1	3166	tags=23%, list=26%, signal=31%
GO_CARBOXY_TERMINAL_DOMAIN_PROTEIN_KINASE_COMPLEX	18	0.461919	0.993243	1	10059	tags=100%, list=82%, signal=566%
GO_CILIARY_TIP	40	0.447779	1	1	3368	tags=30%, list=28%, signal=41%
GO_CILIARY_TRANSITION_ZONE	22	0.446729	0.993213	1	4009	tags=41%, list=33%, signal=61%
GO_POLYSOME	31	0.410605	1	1	4930	tags=48%, list=40%, signal=81%
GO_U2_TYPE_SPLICEOSOMAL_COMPLEX	25	0.358728	1	0.999896	10669	tags=100%, list=87%, signal=788%

## Sheet: neg_C5mf
NAME	SIZE	NES	NOM p-val	FDR q-val	RANK AT MAX	LEADING EDGE
GO_DNA_HELICASE_ACTIVITY	49	-2.2397	0	0	697	tags=33%, list=6%, signal=34%
GO_DNA_DEPENDENT_ATPASE_ACTIVITY	72	-2.18832	0	0	1443	tags=35%, list=12%, signal=39%
GO_DNA_SECONDARY_STRUCTURE_BINDING	22	-2.00512	0	0.00194488	1449	tags=55%, list=12%, signal=62%
GO_SINGLE_STRANDED_DNA_BINDING	73	-1.9947	0	0.00243507	2366	tags=37%, list=19%, signal=46%
GO_HISTONE_KINASE_ACTIVITY	17	-1.94528	0	0.00464463	2299	tags=82%, list=19%, signal=101%
GO_ATP_DEPENDENT_DNA_HELICASE_ACTIVITY	30	-1.90709	0	0.0100121	1085	tags=30%, list=9%, signal=33%
GO_DAMAGED_DNA_BINDING	55	-1.8941	0	0.011472	1785	tags=36%, list=15%, signal=42%
GO_DEOXYRIBONUCLEASE_ACTIVITY	53	-1.88472	0	0.0113421	1920	tags=42%, list=16%, signal=49%
GO_ENDODEOXYRIBONUCLEASE_ACTIVITY	40	-1.85717	0	0.0137095	1920	tags=40%, list=16%, signal=47%
GO_HISTONE_BINDING	136	-1.84163	0	0.0159047	2533	tags=39%, list=21%, signal=49%
GO_HELICASE_ACTIVITY	131	-1.79752	0	0.0258433	1452	tags=21%, list=12%, signal=24%
GO_CHROMATIN_BINDING	337	-1.77465	0	0.032995	2913	tags=37%, list=24%, signal=48%
GO_MICROTUBULE_MOTOR_ACTIVITY	57	-1.77073	0	0.0323314	1582	tags=32%, list=13%, signal=36%
GO_4_IRON_4_SULFUR_CLUSTER_BINDING	39	-1.75976	0.00179856	0.034288	1322	tags=28%, list=11%, signal=32%
GO_TRANSCRIPTION_FACTOR_ACTIVITY_DIRECT_LIGAND_REGULATED_SEQUENCE_SPECIFIC_DNA_BINDING	30	-1.72654	0.00510204	0.0500661	2604	tags=57%, list=21%, signal=72%
GO_STRUCTURE_SPECIFIC_DNA_BINDING	99	-1.69166	0.00160772	0.0729032	1851	tags=34%, list=15%, signal=40%
GO_HISTONE_LYSINE_N_METHYLTRANSFERASE_ACTIVITY	31	-1.6764	0.00683761	0.0819583	2390	tags=35%, list=20%, signal=44%
GO_ENDONUCLEASE_ACTIVITY	92	-1.63389	0.00166113	0.124607	1920	tags=26%, list=16%, signal=31%
GO_TRANSCRIPTIONAL_ACTIVATOR_ACTIVITY_RNA_POLYMERASE_II_TRANSCRIPTION_REGULATORY_REGION_SEQUENCE_SPECIFIC_BINDING	195	-1.61668	0	0.140544	2591	tags=37%, list=21%, signal=46%
GO_OXIDOREDUCTASE_ACTIVITY_ACTING_ON_PAIRED_DONORS_WITH_INCORPORATION_OR_REDUCTION_OF_MOLECULAR_OXYGEN_NAD_P_H_AS_ONE_DONOR_AND_INCORPORATION_OF_ONE_ATOM_OF_OXYGEN	17	-1.61349	0.0153584	0.137976	1466	tags=41%, list=12%, signal=47%
GO_LYSINE_N_METHYLTRANSFERASE_ACTIVITY	38	-1.60413	0.00884956	0.143675	2390	tags=29%, list=20%, signal=36%
GO_TRANSCRIPTIONAL_ACTIVATOR_ACTIVITY_RNA_POLYMERASE_II_CORE_PROMOTER_PROXIMAL_REGION_SEQUENCE_SPECIFIC_BINDING	143	-1.60052	0	0.142286	2772	tags=42%, list=23%, signal=54%
GO_NUCLEASE_ACTIVITY	154	-1.58632	0.00316957	0.156156	2884	tags=33%, list=24%, signal=43%
GO_DNA_BINDING_BENDING	16	-1.58358	0.0111732	0.153666	2287	tags=63%, list=19%, signal=77%
GO_DNA_DIRECTED_DNA_POLYMERASE_ACTIVITY	24	-1.56621	0.0262238	0.172945	1322	tags=29%, list=11%, signal=33%
GO_RNA_POLYMERASE_II_TRANSCRIPTION_FACTOR_ACTIVITY_SEQUENCE_SPECIFIC_DNA_BINDING	388	-1.5593	0	0.177636	2604	tags=31%, list=21%, signal=39%
GO_STEROL_BINDING	30	-1.55858	0.0105263	0.171875	1410	tags=27%, list=12%, signal=30%
GO_TRANSCRIPTION_FACTOR_ACTIVITY_RNA_POLYMERASE_II_CORE_PROMOTER_PROXIMAL_REGION_SEQUENCE_SPECIFIC_BINDING	217	-1.55442	0	0.172635	2591	tags=35%, list=21%, signal=44%
GO_HISTONE_METHYLTRANSFERASE_ACTIVITY	41	-1.54995	0.0136286	0.17356	2433	tags=34%, list=20%, signal=42%
GO_STEROID_HORMONE_RECEPTOR_ACTIVITY	39	-1.54939	0.0169779	0.168446	2919	tags=51%, list=24%, signal=67%
GO_ACTIN_MONOMER_BINDING	16	-1.54056	0.0329068	0.175461	1175	tags=31%, list=10%, signal=35%
GO_ENDONUCLEASE_ACTIVITY_ACTIVE_WITH_EITHER_RIBO_OR_DEOXYRIBONUCLEIC_ACIDS_AND_PRODUCING_5_PHOSPHOMONOESTERS	27	-1.53566	0.0207156	0.178104	3289	tags=52%, list=27%, signal=71%
GO_STEROID_BINDING	53	-1.5314	0.0157618	0.17887	1410	tags=25%, list=12%, signal=28%
GO_HISTONE_DEACETYLASE_BINDING	86	-1.52798	0.00830565	0.178869	3147	tags=43%, list=26%, signal=58%
GO_NUCLEOCYTOPLASMIC_TRANSPORTER_ACTIVITY	21	-1.52055	0.0282686	0.185351	4418	tags=67%, list=36%, signal=104%
GO_DNA_POLYMERASE_ACTIVITY	31	-1.49778	0.0375	0.217775	1322	tags=23%, list=11%, signal=25%
GO_CORE_PROMOTER_BINDING	115	-1.49164	0.0147783	0.222636	3255	tags=41%, list=27%, signal=55%
GO_CORE_PROMOTER_PROXIMAL_REGION_DNA_BINDING	246	-1.48755	0.00153139	0.223471	2514	tags=31%, list=21%, signal=39%
GO_MICROTUBULE_BINDING	149	-1.48249	0.00759878	0.227342	3285	tags=40%, list=27%, signal=54%
GO_VOLTAGE_GATED_POTASSIUM_CHANNEL_ACTIVITY	25	-1.47339	0.0403509	0.23822	2038	tags=48%, list=17%, signal=57%
GO_METHYL_CPG_BINDING	15	-1.46945	0.0492424	0.239402	1260	tags=20%, list=10%, signal=22%
GO_ENDORIBONUCLEASE_ACTIVITY_PRODUCING_5_PHOSPHOMONOESTERS	23	-1.46865	0.0487805	0.235078	3569	tags=57%, list=29%, signal=80%
GO_E_BOX_BINDING	18	-1.45571	0.0601093	0.254401	2502	tags=44%, list=20%, signal=56%
GO_PROTEIN_METHYLTRANSFERASE_ACTIVITY	57	-1.45152	0.0235294	0.256699	2433	tags=26%, list=20%, signal=33%
GO_HYDROLASE_ACTIVITY_HYDROLYZING_N_GLYCOSYL_COMPOUNDS	18	-1.44577	0.0674536	0.261638	1891	tags=39%, list=15%, signal=46%
GO_TRANSLATION_REPRESSOR_ACTIVITY	16	-1.44497	0.0747331	0.257498	3540	tags=69%, list=29%, signal=97%
GO_PEPTIDE_N_ACETYLTRANSFERASE_ACTIVITY	54	-1.43891	0.0416667	0.263856	3928	tags=44%, list=32%, signal=65%
GO_POTASSIUM_CHANNEL_ACTIVITY	39	-1.43737	0.0479574	0.261539	2038	tags=41%, list=17%, signal=49%
GO_STEROID_HORMONE_RECEPTOR_BINDING	67	-1.43473	0.0286195	0.260784	2538	tags=27%, list=21%, signal=34%
GO_INTRAMOLECULAR_OXIDOREDUCTASE_ACTIVITY	38	-1.43361	0.0491525	0.257768	2455	tags=32%, list=20%, signal=39%
GO_PURINE_NTP_DEPENDENT_HELICASE_ACTIVITY	80	-1.43245	0.0228758	0.254817	1452	tags=18%, list=12%, signal=20%
GO_TRANSCRIPTION_FACTOR_BINDING	405	-1.43184	0	0.251012	2608	tags=28%, list=21%, signal=35%
GO_INTRAMOLECULAR_OXIDOREDUCTASE_ACTIVITY_TRANSPOSING_S_S_BONDS	17	-1.4167	0.0943739	0.274277	1963	tags=29%, list=16%, signal=35%
GO_VOLTAGE_GATED_CATION_CHANNEL_ACTIVITY	43	-1.41592	0.0409556	0.270622	2617	tags=44%, list=21%, signal=56%
GO_ATPASE_ACTIVITY	333	-1.41306	0.00431655	0.271404	1452	tags=18%, list=12%, signal=20%
GO_KINASE_BINDING	474	-1.39377	0.00411523	0.304885	2620	tags=29%, list=21%, signal=36%
GO_TUBULIN_BINDING	199	-1.37273	0.0127796	0.344856	3310	tags=37%, list=27%, signal=50%
GO_MRNA_BINDING	123	-1.36777	0.0340031	0.350121	3633	tags=40%, list=30%, signal=56%
GO_EXONUCLEASE_ACTIVITY_ACTIVE_WITH_EITHER_RIBO_OR_DEOXYRIBONUCLEIC_ACIDS_AND_PRODUCING_5_PHOSPHOMONOESTERS	36	-1.36415	0.0867257	0.352727	2324	tags=31%, list=19%, signal=38%
GO_WW_DOMAIN_BINDING	21	-1.35433	0.113475	0.369723	1765	tags=33%, list=14%, signal=39%
GO_BHLH_TRANSCRIPTION_FACTOR_BINDING	23	-1.34714	0.117857	0.381404	3065	tags=43%, list=25%, signal=58%
GO_S_ADENOSYLMETHIONINE_DEPENDENT_METHYLTRANSFERASE_ACTIVITY	103	-1.34345	0.0432692	0.384171	4071	tags=42%, list=33%, signal=62%
GO_RNA_POLYMERASE_CORE_ENZYME_BINDING	17	-1.33393	0.141805	0.402123	3744	tags=47%, list=31%, signal=68%
GO_ACTIVATING_TRANSCRIPTION_FACTOR_BINDING	45	-1.33097	0.0681431	0.403414	2538	tags=42%, list=21%, signal=53%
GO_MOTOR_ACTIVITY	83	-1.32966	0.0540098	0.400155	928	tags=19%, list=8%, signal=21%
GO_MONOOXYGENASE_ACTIVITY	40	-1.32221	0.110738	0.413305	1668	tags=30%, list=14%, signal=35%
GO_PROTEIN_SERINE_THREONINE_TYROSINE_KINASE_ACTIVITY	38	-1.31511	0.103691	0.425012	1468	tags=21%, list=12%, signal=24%
GO_ATPASE_ACTIVITY_COUPLED	249	-1.31327	0.0212418	0.423357	1452	tags=17%, list=12%, signal=19%
GO_RAN_GTPASE_BINDING	31	-1.31247	0.110155	0.418938	3211	tags=39%, list=26%, signal=52%
GO_CYCLIN_DEPENDENT_PROTEIN_SERINE_THREONINE_KINASE_REGULATOR_ACTIVITY	25	-1.30666	0.131238	0.427385	3102	tags=40%, list=25%, signal=54%
GO_MITOGEN_ACTIVATED_PROTEIN_KINASE_BINDING	21	-1.30625	0.15	0.422377	2774	tags=43%, list=23%, signal=55%
GO_PROTEIN_KINASE_ACTIVITY	476	-1.29831	0.00964187	0.43657	2299	tags=25%, list=19%, signal=29%
GO_TRANSCRIPTION_FACTOR_ACTIVITY_RNA_POLYMERASE_II_DISTAL_ENHANCER_SEQUENCE_SPECIFIC_BINDING	56	-1.29338	0.101027	0.443874	2909	tags=38%, list=24%, signal=49%
GO_AU_RICH_ELEMENT_BINDING	17	-1.2896	0.140078	0.447482	1709	tags=35%, list=14%, signal=41%
GO_PROTEIN_SERINE_THREONINE_KINASE_ACTIVITY	358	-1.28651	0.0193741	0.449907	2281	tags=24%, list=19%, signal=29%
GO_METHYLATED_HISTONE_BINDING	44	-1.28284	0.129088	0.453744	2136	tags=30%, list=17%, signal=36%
GO_PROTEIN_HETERODIMERIZATION_ACTIVITY	301	-1.27761	0.0304348	0.46221	2604	tags=29%, list=21%, signal=36%
GO_TRANSCRIPTION_FACTOR_ACTIVITY_RNA_POLYMERASE_II_TRANSCRIPTION_FACTOR_BINDING	108	-1.27088	0.0702028	0.473404	2295	tags=27%, list=19%, signal=33%
GO_MRNA_3_UTR_BINDING	40	-1.26975	0.148362	0.470186	3328	tags=43%, list=27%, signal=58%
GO_TRANSCRIPTION_FACTOR_ACTIVITY_PROTEIN_BINDING	456	-1.25855	0.0166667	0.494528	2933	tags=28%, list=24%, signal=36%
GO_R_SMAD_BINDING	19	-1.2512	0.19224	0.509193	3211	tags=53%, list=26%, signal=71%
GO_TELOMERIC_DNA_BINDING	26	-1.24837	0.163569	0.511035	1858	tags=19%, list=15%, signal=23%
GO_MITOGEN_ACTIVATED_PROTEIN_KINASE_KINASE_KINASE_BINDING	15	-1.24545	0.202602	0.513132	3172	tags=47%, list=26%, signal=63%
GO_CALCIUM_DEPENDENT_PHOSPHOLIPID_BINDING	28	-1.24419	0.17851	0.510778	1543	tags=25%, list=13%, signal=29%
GO_TRANSFERASE_ACTIVITY_TRANSFERRING_ONE_CARBON_GROUPS	159	-1.24309	0.0810373	0.507772	2956	tags=26%, list=24%, signal=34%
GO_DRUG_BINDING	61	-1.23854	0.127946	0.5151	880	tags=15%, list=7%, signal=16%
GO_CHROMATIN_DNA_BINDING	65	-1.23177	0.150977	0.528595	2012	tags=31%, list=16%, signal=37%
GO_N_METHYLTRANSFERASE_ACTIVITY	63	-1.22878	0.148148	0.531257	2390	tags=21%, list=20%, signal=26%
GO_TETRAPYRROLE_BINDING	66	-1.22175	0.152921	0.545827	1703	tags=23%, list=14%, signal=26%
GO_WNT_ACTIVATED_RECEPTOR_ACTIVITY	18	-1.22139	0.204007	0.540957	1413	tags=28%, list=12%, signal=31%
GO_EXONUCLEASE_ACTIVITY	63	-1.21884	0.16113	0.542461	2381	tags=29%, list=19%, signal=35%
GO_GAMMA_TUBULIN_BINDING	20	-1.21749	0.221837	0.540727	1889	tags=35%, list=15%, signal=41%
GO_RNA_POLYMERASE_II_TRANSCRIPTION_COREPRESSOR_ACTIVITY	18	-1.21583	0.204263	0.539517	3435	tags=50%, list=28%, signal=69%
GO_DEATH_RECEPTOR_ACTIVITY	20	-1.21355	0.208696	0.540545	2330	tags=40%, list=19%, signal=49%
GO_DEAMINASE_ACTIVITY	20	-1.20088	0.223853	0.572769	1209	tags=20%, list=10%, signal=22%
GO_POLY_PURINE_TRACT_BINDING	17	-1.19825	0.234973	0.574497	3510	tags=41%, list=29%, signal=58%
GO_RECEPTOR_REGULATOR_ACTIVITY	21	-1.19706	0.240642	0.572083	2717	tags=43%, list=22%, signal=55%
GO_CORE_PROMOTER_SEQUENCE_SPECIFIC_DNA_BINDING	77	-1.19665	0.176166	0.567615	3139	tags=39%, list=26%, signal=52%
GO_N_ACYLTRANSFERASE_ACTIVITY	79	-1.19626	0.163823	0.563405	2588	tags=28%, list=21%, signal=35%
GO_UBIQUITIN_LIKE_PROTEIN_CONJUGATING_ENZYME_ACTIVITY	27	-1.19114	0.218638	0.572759	1026	tags=15%, list=8%, signal=16%
GO_TRANSLATION_INITIATION_FACTOR_BINDING	24	-1.18715	0.241379	0.579118	3232	tags=38%, list=26%, signal=51%
GO_PHOSPHATIDYLINOSITOL_KINASE_ACTIVITY	31	-1.18567	0.230241	0.577808	2715	tags=35%, list=22%, signal=46%
GO_REPRESSING_TRANSCRIPTION_FACTOR_BINDING	50	-1.18253	0.183362	0.58122	2908	tags=38%, list=24%, signal=50%
GO_BASAL_TRANSCRIPTION_MACHINERY_BINDING	21	-1.18236	0.257951	0.576175	4250	tags=52%, list=35%, signal=80%
GO_ANDROGEN_RECEPTOR_BINDING	34	-1.17967	0.230769	0.578215	2447	tags=21%, list=20%, signal=26%
GO_MAP_KINASE_KINASE_KINASE_ACTIVITY	15	-1.17709	0.267631	0.58034	1833	tags=33%, list=15%, signal=39%
GO_PHOSPHATIDYLINOSITOL_3_KINASE_ACTIVITY	41	-1.17413	0.222816	0.5835	2709	tags=37%, list=22%, signal=47%
GO_PROTEIN_DOMAIN_SPECIFIC_BINDING	468	-1.17089	0.0797799	0.587694	2299	tags=21%, list=19%, signal=24%
GO_ALCOHOL_BINDING	54	-1.16927	0.210158	0.587096	1063	tags=17%, list=9%, signal=18%
GO_NUCLEOSOME_BINDING	41	-1.16896	0.228374	0.582579	2804	tags=32%, list=23%, signal=41%
GO_TRANSCRIPTION_COREPRESSOR_ACTIVITY	161	-1.1684	0.156607	0.578911	2933	tags=31%, list=24%, signal=40%
GO_METAL_CLUSTER_BINDING	58	-1.16478	0.221831	0.584062	1322	tags=19%, list=11%, signal=21%
GO_HISTONE_ACETYLTRANSFERASE_BINDING	26	-1.15531	0.246869	0.606765	2402	tags=27%, list=20%, signal=33%
GO_KINESIN_BINDING	22	-1.14941	0.288889	0.61907	1814	tags=32%, list=15%, signal=37%
GO_TRANSLATION_ELONGATION_FACTOR_ACTIVITY	17	-1.14024	0.307692	0.641264	3045	tags=29%, list=25%, signal=39%
GO_TRANSFERASE_ACTIVITY_TRANSFERRING_ACYL_GROUPS_OTHER_THAN_AMINO_ACYL_GROUPS	161	-1.13915	0.184127	0.638979	2728	tags=24%, list=22%, signal=30%
GO_HORMONE_RECEPTOR_BINDING	117	-1.13912	0.20813	0.633609	3147	tags=29%, list=26%, signal=39%
GO_TRANSCRIPTIONAL_REPRESSOR_ACTIVITY_RNA_POLYMERASE_II_CORE_PROMOTER_PROXIMAL_REGION_SEQUENCE_SPECIFIC_BINDING	74	-1.13887	0.227194	0.628993	2577	tags=28%, list=21%, signal=36%
GO_ESTROGEN_RECEPTOR_BINDING	32	-1.13624	0.284404	0.631503	2538	tags=25%, list=21%, signal=31%
GO_HYDROLASE_ACTIVITY_ACTING_ON_ESTER_BONDS	494	-1.1327	0.121379	0.636925	1928	tags=18%, list=16%, signal=21%
GO_BETA_AMYLOID_BINDING	27	-1.13252	0.293578	0.632159	1183	tags=26%, list=10%, signal=29%
GO_PROTEIN_TYROSINE_SERINE_THREONINE_PHOSPHATASE_ACTIVITY	34	-1.12967	0.257699	0.635117	3452	tags=44%, list=28%, signal=61%
GO_PHOSPHATIDYLINOSITOL_4_5_BISPHOSPHATE_BINDING	33	-1.12778	0.287931	0.635671	1982	tags=30%, list=16%, signal=36%
GO_TRANSCRIPTIONAL_REPRESSOR_ACTIVITY_RNA_POLYMERASE_II_TRANSCRIPTION_REGULATORY_REGION_SEQUENCE_SPECIFIC_BINDING	110	-1.11788	0.243112	0.661285	1984	tags=21%, list=16%, signal=25%
GO_GDP_BINDING	44	-1.10841	0.299296	0.686528	3726	tags=34%, list=31%, signal=49%
GO_FATTY_ACID_BINDING	17	-1.10633	0.32882	0.687281	2538	tags=41%, list=21%, signal=52%
GO_TRANSLATION_FACTOR_ACTIVITY_RNA_BINDING	75	-1.10474	0.277868	0.686955	3045	tags=23%, list=25%, signal=30%
GO_ORGANIC_ANION_TRANSMEMBRANE_TRANSPORTER_ACTIVITY	91	-1.09804	0.277296	0.702565	1346	tags=20%, list=11%, signal=22%
GO_FRIZZLED_BINDING	20	-1.098	0.330153	0.697233	1323	tags=35%, list=11%, signal=39%
GO_PHOSPHATIDYLINOSITOL_BISPHOSPHATE_BINDING	48	-1.09612	0.317627	0.697673	1982	tags=25%, list=16%, signal=30%
GO_PHOSPHORIC_DIESTER_HYDROLASE_ACTIVITY	57	-1.09552	0.29661	0.694246	877	tags=12%, list=7%, signal=13%
GO_SODIUM_CHANNEL_REGULATOR_ACTIVITY	17	-1.09364	0.321101	0.695202	2743	tags=47%, list=22%, signal=61%
GO_TRANSCRIPTION_COFACTOR_BINDING	23	-1.08928	0.341593	0.703634	4296	tags=52%, list=35%, signal=80%
GO_SINGLE_STRANDED_RNA_BINDING	52	-1.08364	0.308219	0.716618	2936	tags=33%, list=24%, signal=43%
GO_RIBOSOME_BINDING	39	-1.08101	0.326568	0.71951	3315	tags=44%, list=27%, signal=60%
GO_SYNTAXIN_BINDING	56	-1.07561	0.348333	0.731117	953	tags=13%, list=8%, signal=13%
GO_TRANSFERASE_ACTIVITY_TRANSFERRING_ACYL_GROUPS	180	-1.07459	0.301973	0.729279	2728	tags=24%, list=22%, signal=31%
GO_NUCLEOTIDYLTRANSFERASE_ACTIVITY	111	-1.06961	0.31457	0.739497	972	tags=11%, list=8%, signal=12%
GO_LIGAND_DEPENDENT_NUCLEAR_RECEPTOR_TRANSCRIPTION_COACTIVATOR_ACTIVITY	44	-1.06919	0.350427	0.73571	2911	tags=30%, list=24%, signal=39%
GO_LIPID_BINDING	400	-1.06763	0.262784	0.735427	1723	tags=16%, list=14%, signal=18%
GO_ACID_AMINO_ACID_LIGASE_ACTIVITY	15	-1.06095	0.388416	0.751679	4622	tags=60%, list=38%, signal=96%
GO_CYCLIC_NUCLEOTIDE_BINDING	23	-1.06078	0.385159	0.746835	2272	tags=43%, list=19%, signal=53%
GO_ACTIN_BINDING	266	-1.05611	0.281481	0.757044	2262	tags=23%, list=19%, signal=28%
GO_PROTEIN_KINASE_A_BINDING	32	-1.05484	0.367673	0.755586	2890	tags=44%, list=24%, signal=57%
GO_VOLTAGE_GATED_ION_CHANNEL_ACTIVITY	70	-1.05381	0.380623	0.753942	2458	tags=34%, list=20%, signal=43%
GO_CORECEPTOR_ACTIVITY	21	-1.04869	0.364747	0.764692	2130	tags=38%, list=17%, signal=46%
GO_CYSTEINE_TYPE_ENDOPEPTIDASE_INHIBITOR_ACTIVITY	23	-1.04524	0.398214	0.770213	2496	tags=35%, list=20%, signal=44%
GO_TRANSCRIPTIONAL_REPRESSOR_ACTIVITY_RNA_POLYMERASE_II_TRANSCRIPTION_FACTOR_BINDING	66	-1.04509	0.404007	0.765519	2515	tags=30%, list=21%, signal=38%
GO_SMAD_BINDING	62	-1.04395	0.388979	0.764016	3076	tags=39%, list=25%, signal=51%
GO_RNA_POLYMERASE_II_TRANSCRIPTION_FACTOR_BINDING	79	-1.04116	0.375204	0.767752	2650	tags=32%, list=22%, signal=40%
GO_P53_BINDING	53	-1.03961	0.394783	0.767253	945	tags=9%, list=8%, signal=10%
GO_AMINO_ACID_TRANSMEMBRANE_TRANSPORTER_ACTIVITY	44	-1.03648	0.388693	0.771996	1339	tags=20%, list=11%, signal=23%
GO_MACROLIDE_BINDING	15	-1.03546	0.438163	0.770223	69	tags=7%, list=1%, signal=7%
GO_TRANSLATION_REGULATOR_ACTIVITY	25	-1.032	0.437716	0.776095	3540	tags=52%, list=29%, signal=73%
GO_PHOSPHATASE_INHIBITOR_ACTIVITY	20	-1.02555	0.431542	0.791632	1316	tags=20%, list=11%, signal=22%
GO_HORMONE_BINDING	38	-1.02527	0.427305	0.787484	1419	tags=21%, list=12%, signal=24%
GO_PROTEIN_TYROSINE_KINASE_ACTIVITY	114	-1.02223	0.389857	0.792269	2149	tags=23%, list=18%, signal=27%
GO_TRANSMEMBRANE_RECEPTOR_PROTEIN_TYROSINE_KINASE_ACTIVITY	39	-1.02009	0.434635	0.794232	2149	tags=33%, list=18%, signal=40%
GO_CLATHRIN_BINDING	38	-1.01861	0.459313	0.794022	953	tags=13%, list=8%, signal=14%
GO_TRANSMEMBRANE_RECEPTOR_PROTEIN_KINASE_ACTIVITY	53	-1.01836	0.425532	0.789859	2149	tags=34%, list=18%, signal=41%
GO_PEPTIDASE_ACTIVATOR_ACTIVITY	30	-1.01748	0.423143	0.787451	274	tags=7%, list=2%, signal=7%
GO_RETINOIC_ACID_RECEPTOR_BINDING	23	-1.01747	0.439446	0.782631	4390	tags=57%, list=36%, signal=88%
GO_CHANNEL_REGULATOR_ACTIVITY	66	-1.01397	0.418244	0.788431	2743	tags=38%, list=22%, signal=49%
GO_NADP_BINDING	30	-1.01376	0.420578	0.784227	1334	tags=17%, list=11%, signal=19%
GO_PHOSPHATE_TRANSMEMBRANE_TRANSPORTER_ACTIVITY	23	-1.01256	0.443082	0.783116	2152	tags=26%, list=18%, signal=32%
GO_GUANYL_NUCLEOTIDE_BINDING	286	-1.01221	0.40404	0.779512	2092	tags=18%, list=17%, signal=21%
GO_ENHANCER_BINDING	64	-1.01011	0.422034	0.781348	2971	tags=27%, list=24%, signal=35%
GO_HEAT_SHOCK_PROTEIN_BINDING	68	-1.00877	0.443886	0.780539	1469	tags=12%, list=12%, signal=13%
GO_MANNOSYLTRANSFERASE_ACTIVITY	21	-1.00491	0.454073	0.78737	1708	tags=24%, list=14%, signal=28%
GO_1_PHOSPHATIDYLINOSITOL_BINDING	16	-1.00395	0.491493	0.785648	1486	tags=19%, list=12%, signal=21%
GO_ORGANIC_ACID_TRANSMEMBRANE_TRANSPORTER_ACTIVITY	75	-1.00202	0.445378	0.787164	1346	tags=20%, list=11%, signal=22%
GO_UBIQUITIN_LIKE_PROTEIN_TRANSFERASE_ACTIVITY	343	-0.999755	0.452239	0.789621	2522	tags=19%, list=21%, signal=23%
GO_3_5_EXONUCLEASE_ACTIVITY	39	-0.999419	0.458699	0.786165	2381	tags=26%, list=19%, signal=32%
GO_RNA_POLYMERASE_II_TRANSCRIPTION_COFACTOR_ACTIVITY	76	-0.998517	0.458824	0.784411	2288	tags=24%, list=19%, signal=29%
GO_ANION_TRANSMEMBRANE_TRANSPORTER_ACTIVITY	143	-0.998363	0.4791	0.780431	1346	tags=17%, list=11%, signal=19%
GO_RETINOID_X_RECEPTOR_BINDING	15	-0.997662	0.485765	0.77805	4876	tags=73%, list=40%, signal=122%
GO_ORGANOPHOSPHATE_ESTER_TRANSMEMBRANE_TRANSPORTER_ACTIVITY	19	-0.996154	0.482821	0.777907	900	tags=16%, list=7%, signal=17%
GO_CARBOHYDRATE_DERIVATIVE_TRANSPORTER_ACTIVITY	27	-0.992788	0.485965	0.783492	1037	tags=22%, list=8%, signal=24%
GO_SH2_DOMAIN_BINDING	20	-0.991857	0.467023	0.782065	2620	tags=35%, list=21%, signal=44%
GO_RNA_METHYLTRANSFERASE_ACTIVITY	36	-0.991543	0.489051	0.778683	3887	tags=36%, list=32%, signal=53%
GO_RNA_POLYMERASE_II_CORE_PROMOTER_SEQUENCE_SPECIFIC_DNA_BINDING	41	-0.990631	0.472469	0.777015	3620	tags=46%, list=30%, signal=66%
GO_CYCLIC_NUCLEOTIDE_PHOSPHODIESTERASE_ACTIVITY	16	-0.988874	0.472527	0.777661	774	tags=25%, list=6%, signal=27%
GO_RNA_POLYMERASE_BINDING	29	-0.987127	0.477797	0.778503	1701	tags=17%, list=14%, signal=20%
GO_CYCLIN_DEPENDENT_PROTEIN_KINASE_ACTIVITY	31	-0.985214	0.488735	0.779593	2738	tags=32%, list=22%, signal=41%
GO_HSP90_PROTEIN_BINDING	20	-0.985116	0.481611	0.775615	1469	tags=15%, list=12%, signal=17%
GO_TRANSCRIPTION_COACTIVATOR_ACTIVITY	238	-0.98368	0.497696	0.775613	2911	tags=26%, list=24%, signal=34%
GO_RECEPTOR_SIGNALING_PROTEIN_ACTIVITY	127	-0.983426	0.492537	0.772292	2295	tags=24%, list=19%, signal=29%
GO_RNA_POLYMERASE_II_ACTIVATING_TRANSCRIPTION_FACTOR_BINDING	27	-0.982164	0.477113	0.771766	2514	tags=37%, list=21%, signal=47%
GO_ACTININ_BINDING	18	-0.978689	0.477314	0.777618	2538	tags=28%, list=21%, signal=35%
GO_RIBONUCLEOPROTEIN_COMPLEX_BINDING	82	-0.972562	0.52451	0.790938	3315	tags=33%, list=27%, signal=45%
GO_RIBONUCLEASE_ACTIVITY	70	-0.97244	0.502479	0.787124	4226	tags=44%, list=35%, signal=67%
GO_ADP_BINDING	26	-0.96634	0.516934	0.800515	2251	tags=27%, list=18%, signal=33%
GO_RNA_POLYMERASE_ACTIVITY	38	-0.965466	0.508993	0.798761	718	tags=8%, list=6%, signal=8%
GO_ISOMERASE_ACTIVITY	121	-0.956043	0.5623	0.821843	2532	tags=17%, list=21%, signal=22%
GO_PHOSPHOLIPASE_C_ACTIVITY	18	-0.954696	0.516246	0.821576	8	tags=6%, list=0%, signal=6%
GO_RECEPTOR_ACTIVATOR_ACTIVITY	15	-0.952986	0.521661	0.822479	2717	tags=40%, list=22%, signal=51%
GO_S_ACYLTRANSFERASE_ACTIVITY	25	-0.952607	0.550265	0.819285	1312	tags=12%, list=11%, signal=13%
GO_CARBOXYLIC_ESTER_HYDROLASE_ACTIVITY	70	-0.948858	0.536028	0.825507	758	tags=10%, list=6%, signal=11%
GO_GTP_DEPENDENT_PROTEIN_BINDING	15	-0.945225	0.529517	0.831143	2816	tags=33%, list=23%, signal=43%
GO_OXIDOREDUCTASE_ACTIVITY_ACTING_ON_A_SULFUR_GROUP_OF_DONORS	39	-0.943717	0.564374	0.831221	1963	tags=18%, list=16%, signal=21%
GO_PROTEIN_PHOSPHORYLATED_AMINO_ACID_BINDING	16	-0.938099	0.575269	0.842399	1727	tags=19%, list=14%, signal=22%
GO_PHOSPHORIC_ESTER_HYDROLASE_ACTIVITY	250	-0.936462	0.624629	0.842653	1925	tags=16%, list=16%, signal=19%
GO_PEPTIDASE_ACTIVATOR_ACTIVITY_INVOLVED_IN_APOPTOTIC_PROCESS	16	-0.935238	0.569643	0.84211	138	tags=6%, list=1%, signal=6%
GO_CALMODULIN_BINDING	126	-0.935062	0.60443	0.83853	1997	tags=20%, list=16%, signal=23%
GO_PHOSPHOLIPID_BINDING	238	-0.929522	0.67284	0.849536	1782	tags=17%, list=15%, signal=20%
GO_LIPASE_ACTIVITY	63	-0.928743	0.605489	0.847542	877	tags=10%, list=7%, signal=10%
GO_PALMITOYLTRANSFERASE_ACTIVITY	29	-0.927388	0.542314	0.84688	2724	tags=28%, list=22%, signal=35%
GO_STRUCTURAL_CONSTITUENT_OF_CYTOSKELETON	68	-0.917909	0.634483	0.868079	2899	tags=31%, list=24%, signal=40%
GO_MONOVALENT_INORGANIC_CATION_TRANSMEMBRANE_TRANSPORTER_ACTIVITY	167	-0.917211	0.65674	0.865839	2152	tags=20%, list=18%, signal=24%
GO_PHOSPHATIDYLINOSITOL_BINDING	154	-0.913703	0.657556	0.870984	1782	tags=17%, list=15%, signal=20%
GO_PDZ_DOMAIN_BINDING	69	-0.911254	0.621951	0.873283	1928	tags=23%, list=16%, signal=27%
GO_RNA_HELICASE_ACTIVITY	54	-0.907319	0.644483	0.879552	2049	tags=15%, list=17%, signal=18%
GO_PROTEIN_TYROSINE_PHOSPHATASE_ACTIVITY	74	-0.905663	0.643581	0.879782	3452	tags=42%, list=28%, signal=58%
GO_PROTEIN_PHOSPHATASE_2A_BINDING	24	-0.900578	0.582301	0.889069	572	tags=8%, list=5%, signal=9%
GO_SNAP_RECEPTOR_ACTIVITY	36	-0.893655	0.647569	0.902987	2802	tags=25%, list=23%, signal=32%
GO_PRE_MRNA_BINDING	20	-0.891332	0.635548	0.904683	3290	tags=30%, list=27%, signal=41%
GO_GUANYL_NUCLEOTIDE_EXCHANGE_FACTOR_ACTIVITY	207	-0.889357	0.764331	0.905762	2585	tags=26%, list=21%, signal=32%
GO_UBIQUITIN_LIKE_PROTEIN_BINDING	101	-0.881958	0.733447	0.920122	3278	tags=28%, list=27%, signal=38%
GO_ENDORIBONUCLEASE_ACTIVITY	38	-0.879594	0.65285	0.921855	3289	tags=34%, list=27%, signal=47%
GO_PROTEIN_C_TERMINUS_BINDING	153	-0.876951	0.775041	0.924292	2576	tags=20%, list=21%, signal=25%
GO_NUCLEOSOMAL_DNA_BINDING	27	-0.874843	0.635701	0.925326	2804	tags=30%, list=23%, signal=38%
GO_N_ACETYLTRANSFERASE_ACTIVITY	68	-0.871372	0.699174	0.9296	2728	tags=24%, list=22%, signal=30%
GO_PROTEIN_TYROSINE_KINASE_BINDING	39	-0.86993	0.651408	0.928967	2714	tags=31%, list=22%, signal=39%
GO_PROTEIN_HOMODIMERIZATION_ACTIVITY	481	-0.864002	0.911602	0.938818	2415	tags=19%, list=20%, signal=23%
GO_RAS_GUANYL_NUCLEOTIDE_EXCHANGE_FACTOR_ACTIVITY	153	-0.861382	0.79088	0.940757	2333	tags=25%, list=19%, signal=30%
GO_PHOSPHATASE_BINDING	140	-0.860598	0.78282	0.938419	3758	tags=33%, list=31%, signal=47%
GO_MITOGEN_ACTIVATED_PROTEIN_KINASE_KINASE_BINDING	15	-0.850461	0.67098	0.957037	3172	tags=27%, list=26%, signal=36%
GO_NF_KAPPAB_BINDING	26	-0.850418	0.700717	0.952954	932	tags=8%, list=8%, signal=8%
GO_MONOCARBOXYLIC_ACID_TRANSMEMBRANE_TRANSPORTER_ACTIVITY	21	-0.850318	0.661485	0.949001	303	tags=14%, list=2%, signal=15%
GO_COFACTOR_TRANSPORTER_ACTIVITY	17	-0.849606	0.682373	0.946517	1703	tags=24%, list=14%, signal=27%
GO_UNFOLDED_PROTEIN_BINDING	71	-0.847945	0.772652	0.946103	467	tags=6%, list=4%, signal=6%
GO_PHOSPHATIDYLINOSITOL_PHOSPHATE_BINDING	87	-0.847105	0.774141	0.94381	1782	tags=18%, list=15%, signal=21%
GO_NUCLEOTIDE_TRANSMEMBRANE_TRANSPORTER_ACTIVITY	16	-0.840838	0.657559	0.953342	67	tags=6%, list=1%, signal=6%
GO_KINASE_ACTIVATOR_ACTIVITY	48	-0.83529	0.748311	0.961338	2275	tags=27%, list=19%, signal=33%
GO_WNT_PROTEIN_BINDING	20	-0.830659	0.709964	0.966966	1413	tags=25%, list=12%, signal=28%
GO_TRANSITION_METAL_ION_TRANSMEMBRANE_TRANSPORTER_ACTIVITY	27	-0.825286	0.727106	0.973853	1219	tags=11%, list=10%, signal=12%
GO_DRUG_TRANSPORTER_ACTIVITY	15	-0.821874	0.682692	0.976704	290	tags=13%, list=2%, signal=14%
GO_CIS_TRANS_ISOMERASE_ACTIVITY	35	-0.819624	0.749574	0.976808	69	tags=3%, list=1%, signal=3%
GO_RECEPTOR_SIGNALING_PROTEIN_SERINE_THREONINE_KINASE_ACTIVITY	72	-0.814176	0.803571	0.983274	2107	tags=22%, list=17%, signal=27%
GO_ACETYLTRANSFERASE_ACTIVITY	80	-0.811137	0.832496	0.984659	2728	tags=21%, list=22%, signal=27%
GO_GTPASE_ACTIVITY	190	-0.810311	0.89771	0.982061	2092	tags=16%, list=17%, signal=19%
GO_UBIQUITIN_LIKE_PROTEIN_LIGASE_BINDING	216	-0.806931	0.927729	0.98403	1048	tags=9%, list=9%, signal=9%
GO_COENZYME_BINDING	145	-0.802107	0.910891	0.988831	1685	tags=14%, list=14%, signal=17%
GO_TBP_CLASS_PROTEIN_BINDING	18	-0.802104	0.736162	0.984778	2867	tags=22%, list=23%, signal=29%
GO_PROTEIN_SELF_ASSOCIATION	30	-0.792587	0.771739	0.996839	3214	tags=37%, list=26%, signal=50%
GO_PHOSPHOLIPASE_ACTIVITY	52	-0.79065	0.825342	0.995986	394	tags=6%, list=3%, signal=6%
GO_NUCLEOBASE_CONTAINING_COMPOUND_KINASE_ACTIVITY	39	-0.77836	0.829982	1	2570	tags=21%, list=21%, signal=26%
GO_NAD_BINDING	50	-0.774266	0.847571	1	2784	tags=26%, list=23%, signal=34%
GO_TRNA_METHYLTRANSFERASE_ACTIVITY	17	-0.772339	0.779439	1	3123	tags=35%, list=26%, signal=47%
GO_CHANNEL_INHIBITOR_ACTIVITY	27	-0.769961	0.795848	1	2617	tags=33%, list=21%, signal=42%
GO_HYDROLASE_ACTIVITY_ACTING_ON_CARBON_NITROGEN_BUT_NOT_PEPTIDE_BONDS	100	-0.763359	0.919795	1	2253	tags=20%, list=18%, signal=24%
GO_DEACETYLASE_ACTIVITY	51	-0.76263	0.865854	1	2248	tags=20%, list=18%, signal=24%
GO_LIGASE_ACTIVITY	332	-0.760914	0.992977	1	3488	tags=26%, list=29%, signal=35%
GO_HYDROGEN_EXPORTING_ATPASE_ACTIVITY	22	-0.759892	0.823633	1	260	tags=9%, list=2%, signal=9%
GO_SNARE_BINDING	87	-0.755646	0.926667	1	2395	tags=17%, list=20%, signal=21%
GO_EPIDERMAL_GROWTH_FACTOR_RECEPTOR_BINDING	22	-0.753508	0.825397	1	1897	tags=23%, list=16%, signal=27%
GO_DYNEIN_BINDING	18	-0.751339	0.82554	1	4070	tags=50%, list=33%, signal=75%
GO_PROTEIN_SERINE_THREONINE_KINASE_ACTIVATOR_ACTIVITY	17	-0.751199	0.793537	1	2811	tags=29%, list=23%, signal=38%
GO_FATTY_ACYL_COA_BINDING	27	-0.747521	0.852995	1	1554	tags=15%, list=13%, signal=17%
GO_VITAMIN_D_RECEPTOR_BINDING	15	-0.746069	0.806922	1	2012	tags=20%, list=16%, signal=24%
GO_NAD_ADP_RIBOSYLTRANSFERASE_ACTIVITY	21	-0.742887	0.817857	1	2622	tags=24%, list=21%, signal=30%
GO_PROTEIN_SERINE_THREONINE_PHOSPHATASE_ACTIVITY	53	-0.740389	0.906303	1	830	tags=6%, list=7%, signal=6%
GO_MAGNESIUM_ION_BINDING	156	-0.740379	0.970814	0.999517	1625	tags=13%, list=13%, signal=15%
GO_MONOCARBOXYLIC_ACID_BINDING	34	-0.737128	0.865854	0.999436	2538	tags=26%, list=21%, signal=33%
GO_EPHRIN_RECEPTOR_BINDING	19	-0.731338	0.829091	1	3788	tags=53%, list=31%, signal=76%
GO_SNRNA_BINDING	28	-0.730787	0.864818	0.998945	2586	tags=21%, list=21%, signal=27%
GO_STEROID_DEHYDROGENASE_ACTIVITY	18	-0.714082	0.862857	1	2317	tags=39%, list=19%, signal=48%
GO_TRANSLATION_INITIATION_FACTOR_ACTIVITY	44	-0.710177	0.929701	1	1384	tags=7%, list=11%, signal=8%
GO_UBIQUITIN_LIKE_PROTEIN_LIGASE_ACTIVITY	166	-0.709106	0.988782	1	3643	tags=25%, list=30%, signal=35%
GO_CYSTEINE_TYPE_ENDOPEPTIDASE_INHIBITOR_ACTIVITY_INVOLVED_IN_APOPTOTIC_PROCESS	15	-0.707466	0.839416	1	2496	tags=33%, list=20%, signal=42%
GO_CYSTEINE_TYPE_ENDOPEPTIDASE_REGULATOR_ACTIVITY_INVOLVED_IN_APOPTOTIC_PROCESS	30	-0.707145	0.887043	1	2496	tags=20%, list=20%, signal=25%
GO_PROTEIN_DEACETYLASE_ACTIVITY	42	-0.702583	0.918118	1	2248	tags=19%, list=18%, signal=23%
GO_SPECTRIN_BINDING	17	-0.701202	0.867021	1	2681	tags=41%, list=22%, signal=53%
GO_POTASSIUM_CHANNEL_REGULATOR_ACTIVITY	23	-0.699779	0.876565	0.999466	2645	tags=30%, list=22%, signal=39%
GO_UBIQUITIN_LIKE_PROTEIN_CONJUGATING_ENZYME_BINDING	29	-0.693339	0.904425	1	3992	tags=34%, list=33%, signal=51%
GO_LYSOPHOSPHOLIPID_ACYLTRANSFERASE_ACTIVITY	15	-0.679754	0.871658	1	3174	tags=27%, list=26%, signal=36%
GO_PHOSPHOPROTEIN_BINDING	46	-0.679435	0.946309	1	2410	tags=20%, list=20%, signal=24%
GO_CYCLIN_BINDING	16	-0.65789	0.897727	1	1202	tags=19%, list=10%, signal=21%
GO_NAD_DEPENDENT_PROTEIN_DEACETYLASE_ACTIVITY	17	-0.654509	0.911552	1	2168	tags=24%, list=18%, signal=29%
GO_LIGAND_DEPENDENT_NUCLEAR_RECEPTOR_BINDING	19	-0.651661	0.91439	1	2285	tags=16%, list=19%, signal=19%
GO_PROTEIN_PHOSPHATASE_BINDING	100	-0.644219	0.992026	1	1704	tags=11%, list=14%, signal=13%
GO_HYDROLASE_ACTIVITY_ACTING_ON_CARBON_NITROGEN_BUT_NOT_PEPTIDE_BONDS_IN_LINEAR_AMIDES	67	-0.636897	0.99	1	2253	tags=19%, list=18%, signal=24%
GO_RNA_POLYMERASE_II_REPRESSING_TRANSCRIPTION_FACTOR_BINDING	24	-0.636837	0.948854	1	2477	tags=25%, list=20%, signal=31%
GO_ALPHA_TUBULIN_BINDING	19	-0.635464	0.942272	1	2849	tags=32%, list=23%, signal=41%
GO_POLYUBIQUITIN_BINDING	32	-0.622922	0.957798	1	2639	tags=22%, list=22%, signal=28%
GO_TRNA_BINDING	39	-0.621746	0.975089	1	9724	tags=100%, list=80%, signal=489%
GO_INSULIN_RECEPTOR_BINDING	21	-0.620613	0.947858	0.999645	3537	tags=43%, list=29%, signal=60%
GO_ARF_GUANYL_NUCLEOTIDE_EXCHANGE_FACTOR_ACTIVITY	19	-0.620117	0.935484	0.99639	1973	tags=16%, list=16%, signal=19%
GO_VOLTAGE_GATED_CALCIUM_CHANNEL_ACTIVITY	18	-0.608176	0.951941	0.997203	2458	tags=28%, list=20%, signal=35%
GO_PROTEIN_COMPLEX_SCAFFOLD	53	-0.587842	0.986183	1	2436	tags=19%, list=20%, signal=23%
GO_SIGNAL_SEQUENCE_BINDING	32	-0.586216	0.976406	0.997085	3512	tags=31%, list=29%, signal=44%
GO_OXIDOREDUCTASE_ACTIVITY_ACTING_ON_THE_CH_NH_GROUP_OF_DONORS	20	-0.55244	0.963964	1	2415	tags=25%, list=20%, signal=31%
GO_LIGASE_ACTIVITY_FORMING_CARBON_NITROGEN_BONDS	44	-0.548712	0.994746	0.998746	3914	tags=36%, list=32%, signal=53%
GO_DISULFIDE_OXIDOREDUCTASE_ACTIVITY	23	-0.509031	0.982518	1	1963	tags=13%, list=16%, signal=16%
GO_ACYLGLYCEROL_O_ACYLTRANSFERASE_ACTIVITY	19	-0.495642	0.980736	0.998627	3174	tags=21%, list=26%, signal=28%
GO_LIGASE_ACTIVITY_FORMING_CARBON_OXYGEN_BONDS	40	-0.482311	0.998233	0.996206	2356	tags=13%, list=19%, signal=15%

## Sheet: pos_C5mf
NAME	SIZE	NES	NOM p-val	FDR q-val	RANK AT MAX	LEADING EDGE
GO_PEPTIDE_RECEPTOR_ACTIVITY	39	1.948	0	0.0803874	745	tags=31%, list=6%, signal=33%
GO_CHEMOKINE_RECEPTOR_BINDING	16	1.93782	0	0.0449375	704	tags=44%, list=6%, signal=46%
GO_CYTOKINE_ACTIVITY	78	1.8921	0	0.0523918	848	tags=33%, list=7%, signal=36%
GO_SERINE_TYPE_ENDOPEPTIDASE_INHIBITOR_ACTIVITY	37	1.88263	0	0.0456776	1322	tags=43%, list=11%, signal=48%
GO_METALLOPEPTIDASE_ACTIVITY	116	1.88178	0	0.0367592	2624	tags=40%, list=21%, signal=50%
GO_EXTRACELLULAR_MATRIX_STRUCTURAL_CONSTITUENT	39	1.86549	0	0.0360241	1403	tags=38%, list=11%, signal=43%
GO_SERINE_HYDROLASE_ACTIVITY	84	1.81679	0	0.0537536	1537	tags=30%, list=13%, signal=34%
GO_CARBOXYPEPTIDASE_ACTIVITY	22	1.81364	0.00707547	0.0485102	1410	tags=36%, list=12%, signal=41%
GO_QUATERNARY_AMMONIUM_GROUP_BINDING	17	1.79253	0	0.054371	1767	tags=53%, list=14%, signal=62%
GO_METALLOCARBOXYPEPTIDASE_ACTIVITY	15	1.78777	0.00228311	0.0517206	1410	tags=53%, list=12%, signal=60%
GO_METALLOEXOPEPTIDASE_ACTIVITY	32	1.76175	0.00678733	0.0620035	1971	tags=44%, list=16%, signal=52%
GO_COLLAGEN_BINDING	49	1.74542	0	0.0695576	1547	tags=39%, list=13%, signal=44%
GO_PYRIDOXAL_PHOSPHATE_BINDING	30	1.71117	0	0.0930713	579	tags=13%, list=5%, signal=14%
GO_METALLOENDOPEPTIDASE_ACTIVITY	69	1.70794	0.00250627	0.0892625	2715	tags=42%, list=22%, signal=54%
GO_CARBON_CARBON_LYASE_ACTIVITY	36	1.70751	0.0046083	0.0836495	2438	tags=44%, list=20%, signal=55%
GO_PEPTIDASE_INHIBITOR_ACTIVITY	76	1.67958	0.00253807	0.104636	1363	tags=33%, list=11%, signal=37%
GO_CARBOHYDRATE_BINDING	130	1.67125	0	0.106714	937	tags=17%, list=8%, signal=18%
GO_CARBOXY_LYASE_ACTIVITY	25	1.6688	0.00875273	0.102481	2352	tags=44%, list=19%, signal=54%
GO_AMMONIUM_ION_BINDING	23	1.63973	0.0215311	0.128104	1383	tags=39%, list=11%, signal=44%
GO_TUMOR_NECROSIS_FACTOR_RECEPTOR_SUPERFAMILY_BINDING	33	1.63463	0.00873363	0.127177	1258	tags=27%, list=10%, signal=30%
GO_SULFOTRANSFERASE_ACTIVITY	29	1.62428	0.00721154	0.13289	1885	tags=41%, list=15%, signal=49%
GO_ENDOPEPTIDASE_ACTIVITY	224	1.62166	0	0.129869	2160	tags=28%, list=18%, signal=34%
GO_ENZYME_INHIBITOR_ACTIVITY	215	1.62038	0	0.125245	1363	tags=23%, list=11%, signal=25%
GO_PEPTIDASE_ACTIVITY	355	1.60992	0	0.130732	2160	tags=26%, list=18%, signal=31%
GO_GLYCOSAMINOGLYCAN_BINDING	108	1.5874	0	0.15163	876	tags=22%, list=7%, signal=24%
GO_SEMAPHORIN_RECEPTOR_BINDING	18	1.5864	0.0183908	0.146881	1924	tags=44%, list=16%, signal=53%
GO_UDP_GLYCOSYLTRANSFERASE_ACTIVITY	83	1.58346	0.00250627	0.144734	2436	tags=41%, list=20%, signal=51%
GO_INSULIN_LIKE_GROWTH_FACTOR_BINDING	19	1.57837	0.0395604	0.144971	487	tags=21%, list=4%, signal=22%
GO_HEPARIN_BINDING	85	1.54921	0.0130548	0.173308	779	tags=22%, list=6%, signal=24%
GO_PEPTIDASE_REGULATOR_ACTIVITY	105	1.54622	0.00473934	0.170973	1363	tags=27%, list=11%, signal=30%
GO_GROWTH_FACTOR_BINDING	86	1.53866	0.0108696	0.17455	609	tags=17%, list=5%, signal=18%
GO_ANTIGEN_BINDING	34	1.52826	0.0119904	0.18308	1308	tags=29%, list=11%, signal=33%
GO_VIRUS_RECEPTOR_ACTIVITY	42	1.52348	0.0244499	0.183208	495	tags=19%, list=4%, signal=20%
GO_CHEMOREPELLENT_ACTIVITY	20	1.52291	0.0323974	0.178642	1924	tags=45%, list=16%, signal=53%
GO_TRANSFERASE_ACTIVITY_TRANSFERRING_SULFUR_CONTAINING_GROUPS	42	1.51182	0.0188679	0.187975	1961	tags=31%, list=16%, signal=37%
GO_DICARBOXYLIC_ACID_TRANSMEMBRANE_TRANSPORTER_ACTIVITY	19	1.49754	0.0464602	0.202328	865	tags=32%, list=7%, signal=34%
GO_CYTOKINE_RECEPTOR_BINDING	137	1.48619	0.0027933	0.212528	831	tags=19%, list=7%, signal=20%
GO_OXIDOREDUCTASE_ACTIVITY_ACTING_ON_THE_ALDEHYDE_OR_OXO_GROUP_OF_DONORS	35	1.48564	0.0428571	0.207815	2150	tags=43%, list=18%, signal=52%
GO_G_PROTEIN_COUPLED_RECEPTOR_ACTIVITY	131	1.48498	0	0.203692	771	tags=20%, list=6%, signal=21%
GO_ACETYLGLUCOSAMINYLTRANSFERASE_ACTIVITY	34	1.45322	0.0488372	0.246941	2436	tags=47%, list=20%, signal=59%
GO_SULFUR_COMPOUND_BINDING	147	1.44582	0.00806452	0.252912	1564	tags=24%, list=13%, signal=27%
GO_TUMOR_NECROSIS_FACTOR_RECEPTOR_BINDING	19	1.44541	0.075388	0.24762	1258	tags=32%, list=10%, signal=35%
GO_CELL_ADHESION_MOLECULE_BINDING	128	1.43245	0.00534759	0.26338	1331	tags=20%, list=11%, signal=22%
GO_EXTRACELLULAR_MATRIX_BINDING	38	1.42743	0.0455636	0.26667	1849	tags=34%, list=15%, signal=40%
GO_VITAMIN_BINDING	49	1.42203	0.0697115	0.270541	1795	tags=33%, list=15%, signal=38%
GO_ION_GATED_CHANNEL_ACTIVITY	20	1.41053	0.0948276	0.284951	2661	tags=45%, list=22%, signal=57%
GO_EXOPEPTIDASE_ACTIVITY	67	1.41042	0.0421053	0.27904	1971	tags=27%, list=16%, signal=32%
GO_G_PROTEIN_COUPLED_RECEPTOR_BINDING	119	1.39986	0.00797872	0.291274	912	tags=18%, list=7%, signal=19%
GO_SOLUTE_SODIUM_SYMPORTER_ACTIVITY	18	1.39085	0.075388	0.301386	865	tags=22%, list=7%, signal=24%
GO_INTEGRIN_BINDING	74	1.38778	0.04	0.301223	2117	tags=27%, list=17%, signal=32%
GO_HORMONE_ACTIVITY	19	1.38377	0.0934783	0.302516	1113	tags=37%, list=9%, signal=40%
GO_HYDRO_LYASE_ACTIVITY	34	1.38065	0.0955711	0.301875	2821	tags=38%, list=23%, signal=50%
GO_L_ASCORBIC_ACID_BINDING	15	1.3688	0.118421	0.31824	1795	tags=33%, list=15%, signal=39%
GO_GLYCOPROTEIN_BINDING	69	1.34628	0.051597	0.355193	1335	tags=23%, list=11%, signal=26%
GO_ORGANIC_HYDROXY_COMPOUND_TRANSMEMBRANE_TRANSPORTER_ACTIVITY	25	1.34508	0.10181	0.350912	843	tags=24%, list=7%, signal=26%
GO_MONOSACCHARIDE_BINDING	45	1.33964	0.0694445	0.355103	2081	tags=31%, list=17%, signal=37%
GO_MACROMOLECULE_TRANSMEMBRANE_TRANSPORTER_ACTIVITY	15	1.33443	0.134855	0.358823	2458	tags=33%, list=20%, signal=42%
GO_GLUTATHIONE_TRANSFERASE_ACTIVITY	18	1.32668	0.141256	0.36845	1300	tags=28%, list=11%, signal=31%
GO_DIOXYGENASE_ACTIVITY	59	1.31403	0.0869565	0.388702	3289	tags=37%, list=27%, signal=51%
GO_FIBRONECTIN_BINDING	20	1.31101	0.157895	0.389106	1782	tags=45%, list=15%, signal=53%
GO_CARBOHYDRATE_KINASE_ACTIVITY	15	1.31055	0.143182	0.383694	2175	tags=40%, list=18%, signal=49%
GO_CARGO_RECEPTOR_ACTIVITY	31	1.30785	0.12285	0.383178	2190	tags=45%, list=18%, signal=55%
GO_KINASE_INHIBITOR_ACTIVITY	66	1.30755	0.0784314	0.377823	1440	tags=21%, list=12%, signal=24%
GO_CALCIUM_DEPENDENT_PROTEIN_BINDING	39	1.30501	0.0823799	0.377482	2128	tags=41%, list=17%, signal=50%
GO_SODIUM_ION_TRANSMEMBRANE_TRANSPORTER_ACTIVITY	53	1.29925	0.106888	0.383986	1053	tags=19%, list=9%, signal=21%
GO_SIGNALING_RECEPTOR_ACTIVITY	404	1.28186	0.0223881	0.415884	1285	tags=19%, list=11%, signal=20%
GO_LIPID_TRANSPORTER_ACTIVITY	58	1.27969	0.100503	0.415179	1767	tags=33%, list=14%, signal=38%
GO_PROTEOGLYCAN_BINDING	17	1.2762	0.1766	0.41657	1849	tags=53%, list=15%, signal=62%
GO_OXIDOREDUCTASE_ACTIVITY_ACTING_ON_CH_OH_GROUP_OF_DONORS	94	1.27569	0.0726817	0.411549	1548	tags=26%, list=13%, signal=29%
GO_DOUBLE_STRANDED_RNA_BINDING	51	1.27203	0.111392	0.413483	1595	tags=22%, list=13%, signal=25%
GO_PHOSPHOLIPID_TRANSPORTER_ACTIVITY	32	1.26773	0.149184	0.416236	1767	tags=31%, list=14%, signal=36%
GO_LAMININ_BINDING	24	1.25897	0.163814	0.429985	1849	tags=33%, list=15%, signal=39%
GO_OXIDOREDUCTASE_ACTIVITY_ACTING_ON_PAIRED_DONORS_WITH_INCORPORATION_OR_REDUCTION_OF_MOLECULAR_OXYGEN_2_OXOGLUTARATE_AS_ONE_DONOR_AND_INCORPORATION_OF_ONE_ATOM_EACH_OF_OXYGEN_INTO_BOTH_DONORS	33	1.23761	0.157623	0.474637	2762	tags=33%, list=23%, signal=43%
GO_TRANSFERASE_ACTIVITY_TRANSFERRING_HEXOSYL_GROUPS	129	1.23728	0.0891365	0.469	2548	tags=33%, list=21%, signal=41%
GO_LIGAND_GATED_CHANNEL_ACTIVITY	45	1.23539	0.13835	0.467485	1110	tags=22%, list=9%, signal=24%
GO_CALCIUM_ION_BINDING	367	1.23448	0.0289389	0.463312	1568	tags=22%, list=13%, signal=24%
GO_PASSIVE_TRANSMEMBRANE_TRANSPORTER_ACTIVITY	193	1.21871	0.086351	0.496061	1124	tags=20%, list=9%, signal=21%
GO_SCAVENGER_RECEPTOR_ACTIVITY	17	1.20922	0.22093	0.513661	1804	tags=41%, list=15%, signal=48%
GO_ATPASE_ACTIVITY_COUPLED_TO_MOVEMENT_OF_SUBSTANCES	89	1.20914	0.137845	0.507345	2093	tags=30%, list=17%, signal=36%
GO_THREONINE_TYPE_PEPTIDASE_ACTIVITY	15	1.2074	0.244344	0.505525	4861	tags=87%, list=40%, signal=144%
GO_ANION_CHANNEL_ACTIVITY	34	1.20648	0.184211	0.501297	1124	tags=26%, list=9%, signal=29%
GO_SOLUTE_CATION_SYMPORTER_ACTIVITY	47	1.19277	0.181384	0.529238	1020	tags=17%, list=8%, signal=19%
GO_CATION_CHANNEL_ACTIVITY	123	1.18226	0.117949	0.550496	885	tags=17%, list=7%, signal=18%
GO_OXIDOREDUCTASE_ACTIVITY_ACTING_ON_THE_CH_CH_GROUP_OF_DONORS_NAD_OR_NADP_AS_ACCEPTOR	18	1.17724	0.237251	0.557389	1484	tags=39%, list=12%, signal=44%
GO_CYTOKINE_RECEPTOR_ACTIVITY	39	1.17434	0.2267	0.558516	1029	tags=23%, list=8%, signal=25%
GO_PROTEIN_SERINE_THREONINE_KINASE_INHIBITOR_ACTIVITY	26	1.16584	0.235294	0.575124	1122	tags=19%, list=9%, signal=21%
GO_PHOSPHATIDYLSERINE_BINDING	21	1.1596	0.252155	0.585204	2228	tags=33%, list=18%, signal=41%
GO_G_PROTEIN_ALPHA_SUBUNIT_BINDING	16	1.15707	0.259346	0.585777	456	tags=13%, list=4%, signal=13%
GO_14_3_3_PROTEIN_BINDING	16	1.15302	0.296296	0.590814	1662	tags=31%, list=14%, signal=36%
GO_ADENYLYLTRANSFERASE_ACTIVITY	23	1.15281	0.254587	0.584841	680	tags=13%, list=6%, signal=14%
GO_THYROID_HORMONE_RECEPTOR_BINDING	25	1.15043	0.266515	0.585044	1920	tags=24%, list=16%, signal=28%
GO_TRANSFERASE_ACTIVITY_TRANSFERRING_GLYCOSYL_GROUPS	188	1.14369	0.149584	0.597334	2585	tags=30%, list=21%, signal=37%
GO_CALCIUM_ION_TRANSMEMBRANE_TRANSPORTER_ACTIVITY	69	1.13818	0.227848	0.606745	1779	tags=23%, list=15%, signal=27%
GO_LYASE_ACTIVITY	121	1.13501	0.185484	0.609228	2450	tags=28%, list=20%, signal=35%
GO_EXCITATORY_EXTRACELLULAR_LIGAND_GATED_ION_CHANNEL_ACTIVITY	16	1.12629	0.300226	0.627981	705	tags=25%, list=6%, signal=26%
GO_ALDO_KETO_REDUCTASE_NADP_ACTIVITY	15	1.11602	0.314856	0.651784	2559	tags=53%, list=21%, signal=67%
GO_ACETYLGALACTOSAMINYLTRANSFERASE_ACTIVITY	25	1.11452	0.290476	0.649509	235	tags=12%, list=2%, signal=12%
GO_OXIDOREDUCTASE_ACTIVITY_ACTING_ON_PEROXIDE_AS_ACCEPTOR	20	1.11418	0.325112	0.643852	2620	tags=45%, list=21%, signal=57%
GO_HYDROLASE_ACTIVITY_HYDROLYZING_O_GLYCOSYL_COMPOUNDS	54	1.11373	0.279904	0.638675	2216	tags=28%, list=18%, signal=34%
GO_ACTIVE_ION_TRANSMEMBRANE_TRANSPORTER_ACTIVITY	93	1.10843	0.23	0.647793	2093	tags=28%, list=17%, signal=33%
GO_CARBON_OXYGEN_LYASE_ACTIVITY	50	1.10719	0.270396	0.644963	2821	tags=32%, list=23%, signal=41%
GO_CATION_TRANSMEMBRANE_TRANSPORTER_ACTIVITY	324	1.10575	0.162162	0.642734	2113	tags=23%, list=17%, signal=27%
GO_PHOSPHATIDYLINOSITOL_PHOSPHATE_PHOSPHATASE_ACTIVITY	25	1.09574	0.343964	0.66507	737	tags=12%, list=6%, signal=13%
GO_IRON_ION_BINDING	81	1.09198	0.287411	0.670188	1028	tags=16%, list=8%, signal=17%
GO_EXTRACELLULAR_LIGAND_GATED_ION_CHANNEL_ACTIVITY	18	1.09024	0.347032	0.669225	705	tags=22%, list=6%, signal=24%
GO_PHOSPHATIDYLINOSITOL_3_4_5_TRISPHOSPHATE_BINDING	26	1.08341	0.339535	0.68283	1990	tags=27%, list=16%, signal=32%
GO_HISTONE_DEMETHYLASE_ACTIVITY	21	1.08147	0.314978	0.682204	1945	tags=33%, list=16%, signal=40%
GO_ACTIVE_TRANSMEMBRANE_TRANSPORTER_ACTIVITY	202	1.07344	0.264	0.701205	2093	tags=25%, list=17%, signal=29%
GO_ANION_CATION_SYMPORTER_ACTIVITY	21	1.07284	0.359031	0.696674	1020	tags=19%, list=8%, signal=21%
GO_ACYL_COA_DEHYDROGENASE_ACTIVITY	15	1.07228	0.361798	0.692141	3187	tags=40%, list=26%, signal=54%
GO_RNA_POLYMERASE_II_TRANSCRIPTION_COACTIVATOR_ACTIVITY	29	1.0664	0.373522	0.703184	356	tags=14%, list=3%, signal=14%
GO_OXIDOREDUCTASE_ACTIVITY	479	1.05793	0.202166	0.722562	2790	tags=28%, list=23%, signal=35%
GO_SNORNA_BINDING	24	1.05765	0.36891	0.716991	2858	tags=29%, list=23%, signal=38%
GO_UDP_GALACTOSYLTRANSFERASE_ACTIVITY	18	1.05713	0.373362	0.712265	1612	tags=28%, list=13%, signal=32%
GO_SYMPORTER_ACTIVITY	77	1.05711	0.342233	0.706128	1020	tags=16%, list=8%, signal=17%
GO_ATPASE_REGULATOR_ACTIVITY	25	1.05501	0.371041	0.706252	4667	tags=56%, list=38%, signal=90%
GO_OXIDOREDUCTASE_ACTIVITY_ACTING_ON_THE_ALDEHYDE_OR_OXO_GROUP_OF_DONORS_NAD_OR_NADP_AS_ACCEPTOR	27	1.05366	0.378378	0.704003	2003	tags=33%, list=16%, signal=40%
GO_STRUCTURAL_MOLECULE_ACTIVITY	462	1.05224	0.231343	0.702279	1041	tags=10%, list=9%, signal=10%
GO_GALACTOSYLTRANSFERASE_ACTIVITY	22	1.05184	0.397701	0.69738	1612	tags=23%, list=13%, signal=26%
GO_PROTEASE_BINDING	72	1.04322	0.373096	0.71745	2431	tags=29%, list=20%, signal=36%
GO_METAL_ION_TRANSMEMBRANE_TRANSPORTER_ACTIVITY	195	1.04131	0.326761	0.717124	1110	tags=15%, list=9%, signal=16%
GO_TRANSFORMING_GROWTH_FACTOR_BETA_RECEPTOR_BINDING	29	1.03963	0.392857	0.716511	751	tags=21%, list=6%, signal=22%
GO_OXIDOREDUCTASE_ACTIVITY_ACTING_ON_NAD_P_H_QUINONE_OR_SIMILAR_COMPOUND_AS_ACCEPTOR	43	1.0359	0.414579	0.721798	3996	tags=44%, list=33%, signal=65%
GO_ATPASE_COUPLED_ION_TRANSMEMBRANE_TRANSPORTER_ACTIVITY	51	1.03067	0.391204	0.73141	2093	tags=33%, list=17%, signal=40%
GO_INORGANIC_ANION_TRANSMEMBRANE_TRANSPORTER_ACTIVITY	49	1.02608	0.431604	0.739591	1618	tags=27%, list=13%, signal=30%
GO_GROWTH_FACTOR_ACTIVITY	80	1.02596	0.378713	0.734047	751	tags=14%, list=6%, signal=15%
GO_HSP70_PROTEIN_BINDING	23	1.02209	0.430131	0.739782	3988	tags=39%, list=33%, signal=58%
GO_GATED_CHANNEL_ACTIVITY	121	1.01864	0.401042	0.74422	1124	tags=17%, list=9%, signal=19%
GO_TRANSCRIPTIONAL_REPRESSOR_ACTIVITY_RNA_POLYMERASE_II_ACTIVATING_TRANSCRIPTION_FACTOR_BINDING	42	1.01557	0.442697	0.747337	356	tags=10%, list=3%, signal=10%
GO_NUCLEOBASE_CONTAINING_COMPOUND_TRANSMEMBRANE_TRANSPORTER_ACTIVITY	24	1.01211	0.45	0.752387	2988	tags=54%, list=24%, signal=72%
GO_ORGANIC_ACID_BINDING	117	1.00465	0.443243	0.770018	1929	tags=21%, list=16%, signal=24%
GO_RHO_GUANYL_NUCLEOTIDE_EXCHANGE_FACTOR_ACTIVITY	57	1.00424	0.433511	0.765392	1729	tags=28%, list=14%, signal=33%
GO_LIGASE_ACTIVITY_FORMING_CARBON_SULFUR_BONDS	28	1.00157	0.444695	0.767711	2867	tags=36%, list=23%, signal=47%
GO_AMINOPEPTIDASE_ACTIVITY	27	0.998819	0.458613	0.770915	3643	tags=48%, list=30%, signal=68%
GO_THIOLESTER_HYDROLASE_ACTIVITY	24	0.997068	0.46875	0.770595	2821	tags=46%, list=23%, signal=59%
GO_SH3_DOMAIN_BINDING	86	0.996909	0.471204	0.765413	1656	tags=19%, list=14%, signal=21%
GO_CYTOKINE_BINDING	51	0.994536	0.474747	0.767122	609	tags=14%, list=5%, signal=14%
GO_CYSTEINE_TYPE_ENDOPEPTIDASE_ACTIVITY	68	0.993841	0.430588	0.763654	2160	tags=28%, list=18%, signal=34%
GO_OXIDOREDUCTASE_ACTIVITY_ACTING_ON_THE_CH_OH_GROUP_OF_DONORS_NAD_OR_NADP_AS_ACCEPTOR	79	0.983807	0.516432	0.78822	1548	tags=23%, list=13%, signal=26%
GO_CALCIUM_CHANNEL_REGULATOR_ACTIVITY	17	0.98068	0.483254	0.79229	241	tags=12%, list=2%, signal=12%
GO_RAC_GTPASE_BINDING	36	0.976888	0.475703	0.79783	769	tags=11%, list=6%, signal=12%
GO_KINASE_REGULATOR_ACTIVITY	141	0.974822	0.507853	0.798224	1624	tags=17%, list=13%, signal=19%
GO_ENZYME_ACTIVATOR_ACTIVITY	356	0.965697	0.605016	0.820074	2055	tags=18%, list=17%, signal=21%
GO_2_IRON_2_SULFUR_CLUSTER_BINDING	19	0.965508	0.524038	0.815021	303	tags=11%, list=2%, signal=11%
GO_PHOSPHOTRANSFERASE_ACTIVITY_PHOSPHATE_GROUP_AS_ACCEPTOR	30	0.961896	0.536364	0.820272	2818	tags=37%, list=23%, signal=48%
GO_DEMETHYLASE_ACTIVITY	27	0.951874	0.506818	0.843829	2082	tags=30%, list=17%, signal=36%
GO_CYSTEINE_TYPE_PEPTIDASE_ACTIVITY	130	0.950921	0.560847	0.841196	2224	tags=23%, list=18%, signal=28%
GO_BINDING_BRIDGING	124	0.948494	0.589189	0.842786	1389	tags=14%, list=11%, signal=15%
GO_COPPER_ION_BINDING	30	0.948194	0.548009	0.838039	2209	tags=23%, list=18%, signal=28%
GO_NEUROTRANSMITTER_RECEPTOR_ACTIVITY	16	0.927933	0.570806	0.893311	1136	tags=31%, list=9%, signal=34%
GO_MANGANESE_ION_BINDING	37	0.926137	0.592255	0.892788	2449	tags=35%, list=20%, signal=44%
GO_DIVALENT_INORGANIC_CATION_TRANSMEMBRANE_TRANSPORTER_ACTIVITY	101	0.911909	0.643564	0.928262	2441	tags=26%, list=20%, signal=32%
GO_INORGANIC_CATION_TRANSMEMBRANE_TRANSPORTER_ACTIVITY	268	0.909095	0.80618	0.930312	2113	tags=21%, list=17%, signal=25%
GO_CATION_TRANSPORTING_ATPASE_ACTIVITY	43	0.901622	0.622472	0.945818	2093	tags=33%, list=17%, signal=39%
GO_CHAPERONE_BINDING	66	0.897053	0.678392	0.952574	1948	tags=20%, list=16%, signal=23%
GO_PHOSPHOTRANSFERASE_ACTIVITY_FOR_OTHER_SUBSTITUTED_PHOSPHATE_GROUPS	18	0.896599	0.6	0.947545	2841	tags=39%, list=23%, signal=51%
GO_SECONDARY_ACTIVE_TRANSMEMBRANE_TRANSPORTER_ACTIVITY	118	0.894238	0.688172	0.947849	1020	tags=13%, list=8%, signal=14%
GO_NUCLEOSIDE_TRIPHOSPHATASE_REGULATOR_ACTIVITY	254	0.892023	0.809524	0.948383	2263	tags=18%, list=19%, signal=22%
GO_ATPASE_ACTIVITY_COUPLED_TO_TRANSMEMBRANE_MOVEMENT_OF_IONS_PHOSPHORYLATIVE_MECHANISM	23	0.88976	0.616052	0.948464	2093	tags=30%, list=17%, signal=37%
GO_MYOSIN_BINDING	42	0.886409	0.667436	0.951563	1197	tags=14%, list=10%, signal=16%
GO_AMIDE_BINDING	161	0.884783	0.775623	0.949974	1767	tags=18%, list=14%, signal=21%
GO_TRANSFERASE_ACTIVITY_TRANSFERRING_ALKYL_OR_ARYL_OTHER_THAN_METHYL_GROUPS	43	0.884397	0.672606	0.945131	1300	tags=14%, list=11%, signal=16%
GO_L_AMINO_ACID_TRANSMEMBRANE_TRANSPORTER_ACTIVITY	31	0.883414	0.652741	0.942105	865	tags=16%, list=7%, signal=17%
GO_COFACTOR_BINDING	201	0.883248	0.830409	0.936878	1937	tags=16%, list=16%, signal=19%
GO_RRNA_BINDING	49	0.882907	0.687646	0.932052	5058	tags=57%, list=41%, signal=97%
GO_NITRIC_OXIDE_SYNTHASE_BINDING	15	0.879088	0.596452	0.936215	1048	tags=13%, list=9%, signal=15%
GO_OXIDOREDUCTASE_ACTIVITY_ACTING_ON_PAIRED_DONORS_WITH_INCORPORATION_OR_REDUCTION_OF_MOLECULAR_OXYGEN	82	0.876699	0.73183	0.936507	2082	tags=27%, list=17%, signal=32%
GO_GROWTH_FACTOR_RECEPTOR_BINDING	85	0.8726	0.728856	0.941026	1133	tags=14%, list=9%, signal=15%
GO_CADHERIN_BINDING	22	0.868016	0.644681	0.946257	3694	tags=55%, list=30%, signal=78%
GO_STRUCTURAL_CONSTITUENT_OF_RIBOSOME	177	0.86594	0.803191	0.945696	5107	tags=58%, list=42%, signal=98%
GO_NUCLEOTIDE_KINASE_ACTIVITY	22	0.862616	0.673077	0.948176	2818	tags=36%, list=23%, signal=47%
GO_SCAFFOLD_PROTEIN_BINDING	30	0.855469	0.677201	0.959529	1056	tags=20%, list=9%, signal=22%
GO_PHOSPHATIDYLINOSITOL_3_KINASE_BINDING	23	0.849583	0.708333	0.967845	1500	tags=22%, list=12%, signal=25%
GO_SH3_SH2_ADAPTOR_ACTIVITY	35	0.849301	0.706278	0.962867	2051	tags=20%, list=17%, signal=24%
GO_ION_ANTIPORTER_ACTIVITY	21	0.848213	0.671362	0.959783	552	tags=14%, list=5%, signal=15%
GO_STRUCTURAL_CONSTITUENT_OF_MUSCLE	21	0.847033	0.704762	0.957059	1509	tags=24%, list=12%, signal=27%
GO_BETA_CATENIN_BINDING	66	0.846137	0.763158	0.953748	1331	tags=15%, list=11%, signal=17%
GO_FLAVIN_ADENINE_DINUCLEOTIDE_BINDING	60	0.841107	0.7625	0.959265	2863	tags=33%, list=23%, signal=43%
GO_LIPOPROTEIN_PARTICLE_RECEPTOR_BINDING	15	0.8335	0.704128	0.969677	3413	tags=47%, list=28%, signal=65%
GO_INOSITOL_PHOSPHATE_PHOSPHATASE_ACTIVITY	18	0.828064	0.70614	0.975334	140	tags=6%, list=1%, signal=6%
GO_CARBOHYDRATE_TRANSPORTER_ACTIVITY	21	0.82553	0.708595	0.975017	1147	tags=19%, list=9%, signal=21%
GO_OXIDOREDUCTASE_ACTIVITY_ACTING_ON_NAD_P_H	69	0.823904	0.819712	0.97267	3996	tags=42%, list=33%, signal=62%
GO_MODIFIED_AMINO_ACID_BINDING	42	0.819323	0.805869	0.97616	1390	tags=14%, list=11%, signal=16%
GO_HYDROLASE_ACTIVITY_ACTING_ON_CARBON_NITROGEN_BUT_NOT_PEPTIDE_BONDS_IN_CYCLIC_AMIDINES	20	0.817781	0.70989	0.973642	1211	tags=25%, list=10%, signal=28%
GO_INTRAMOLECULAR_TRANSFERASE_ACTIVITY	24	0.815014	0.740991	0.973328	2547	tags=25%, list=21%, signal=32%
GO_RHO_GTPASE_BINDING	68	0.811483	0.819843	0.97468	769	tags=10%, list=6%, signal=11%
GO_O_ACYLTRANSFERASE_ACTIVITY	33	0.809654	0.752404	0.972711	2434	tags=27%, list=20%, signal=34%
GO_AMINO_ACID_BINDING	60	0.807258	0.816377	0.972028	1929	tags=18%, list=16%, signal=22%
GO_SOLUTE_PROTON_SYMPORTER_ACTIVITY	20	0.8039	0.781609	0.972894	3371	tags=50%, list=28%, signal=69%
GO_GTPASE_BINDING	253	0.799364	0.985755	0.975602	1257	tags=10%, list=10%, signal=11%
GO_ION_CHANNEL_BINDING	69	0.7975	0.837264	0.973694	1299	tags=17%, list=11%, signal=19%
GO_OXIDOREDUCTASE_ACTIVITY_ACTING_ON_A_HEME_GROUP_OF_DONORS	18	0.797278	0.737819	0.969084	4510	tags=61%, list=37%, signal=97%
GO_PEPTIDE_HORMONE_BINDING	18	0.794135	0.757848	0.969223	530	tags=11%, list=4%, signal=12%
GO_ALDEHYDE_DEHYDROGENASE_NAD_ACTIVITY	15	0.786559	0.770492	0.976239	2003	tags=33%, list=16%, signal=40%
GO_HYDROLASE_ACTIVITY_ACTING_ON_GLYCOSYL_BONDS	75	0.775479	0.899015	0.987937	2676	tags=29%, list=22%, signal=37%
GO_PROTEIN_N_TERMINUS_BINDING	85	0.760068	0.928947	1	1792	tags=18%, list=15%, signal=21%
GO_BETA_TUBULIN_BINDING	32	0.755498	0.853428	1	1153	tags=13%, list=9%, signal=14%
GO_PHOSPHATIDYLINOSITOL_4_PHOSPHATE_BINDING	19	0.755143	0.820276	1	2831	tags=32%, list=23%, signal=41%
GO_ATPASE_BINDING	53	0.754557	0.864734	0.996808	2633	tags=26%, list=22%, signal=34%
GO_ACTIN_FILAMENT_BINDING	82	0.753067	0.932161	0.99368	3647	tags=39%, list=30%, signal=55%
GO_PHOSPHATASE_REGULATOR_ACTIVITY	60	0.745458	0.924528	0.998497	2407	tags=23%, list=20%, signal=29%
GO_PROTEIN_TRANSPORTER_ACTIVITY	85	0.741758	0.963687	0.99807	2180	tags=16%, list=18%, signal=20%
GO_SIGNALING_ADAPTOR_ACTIVITY	54	0.720643	0.938731	1	1389	tags=13%, list=11%, signal=15%
GO_GLUTAMATE_RECEPTOR_BINDING	25	0.717004	0.876957	1	1238	tags=16%, list=10%, signal=18%
GO_OXIDOREDUCTASE_ACTIVITY_ACTING_ON_THE_CH_CH_GROUP_OF_DONORS	46	0.71307	0.929245	1	1502	tags=20%, list=12%, signal=22%
GO_ELECTRON_CARRIER_ACTIVITY	92	0.713061	0.967419	1	2737	tags=25%, list=22%, signal=32%
GO_NON_MEMBRANE_SPANNING_PROTEIN_TYROSINE_KINASE_ACTIVITY	29	0.711194	0.893764	1	1471	tags=17%, list=12%, signal=20%
GO_PROTEIN_KINASE_C_BINDING	39	0.706356	0.914081	1	1761	tags=15%, list=14%, signal=18%
GO_RAB_GTPASE_BINDING	98	0.68532	0.981333	1	1965	tags=14%, list=16%, signal=17%
GO_SUGAR_TRANSMEMBRANE_TRANSPORTER_ACTIVITY	20	0.680182	0.881607	1	1705	tags=20%, list=14%, signal=23%
GO_NUCLEAR_LOCALIZATION_SEQUENCE_BINDING	19	0.668725	0.870213	1	1336	tags=16%, list=11%, signal=18%
GO_CALCIUM_ACTIVATED_CATION_CHANNEL_ACTIVITY	15	0.666342	0.898678	1	2661	tags=27%, list=22%, signal=34%
GO_FERROUS_IRON_BINDING	16	0.66533	0.899756	1	3289	tags=50%, list=27%, signal=68%
GO_CALMODULIN_DEPENDENT_PROTEIN_KINASE_ACTIVITY	23	0.660905	0.935412	1	610	tags=9%, list=5%, signal=9%
GO_RAB_GUANYL_NUCLEOTIDE_EXCHANGE_FACTOR_ACTIVITY	25	0.660474	0.914081	1	3272	tags=36%, list=27%, signal=49%
GO_SUMO_TRANSFERASE_ACTIVITY	15	0.652932	0.909483	1	3973	tags=33%, list=33%, signal=49%
GO_SOLUTE_CATION_ANTIPORTER_ACTIVITY	15	0.647908	0.906475	1	3255	tags=40%, list=27%, signal=54%
GO_ANTIPORTER_ACTIVITY	35	0.639688	0.965831	1	552	tags=9%, list=5%, signal=9%
GO_THIOL_DEPENDENT_UBIQUITIN_SPECIFIC_PROTEASE_ACTIVITY	62	0.633178	0.992288	1	2452	tags=26%, list=20%, signal=32%
GO_TRANSFERASE_ACTIVITY_TRANSFERRING_PENTOSYL_GROUPS	42	0.629778	0.96789	0.999635	1463	tags=14%, list=12%, signal=16%
GO_OXIDOREDUCTASE_ACTIVITY_ACTING_ON_THE_CH_NH_GROUP_OF_DONORS_NAD_OR_NADP_AS_ACCEPTOR	15	0.622325	0.920705	0.998229	1949	tags=27%, list=16%, signal=32%
GO_PROLINE_RICH_REGION_BINDING	17	0.620658	0.943182	0.994462	2984	tags=35%, list=24%, signal=47%
GO_PHOSPHATIDYLINOSITOL_3_PHOSPHATE_BINDING	26	0.616724	0.963303	0.991488	2682	tags=27%, list=22%, signal=34%
GO_PHOSPHATIDYLINOSITOL_3_5_BISPHOSPHATE_BINDING	16	0.614098	0.923788	0.988107	5172	tags=63%, list=42%, signal=108%
GO_PROTEIN_DISULFIDE_OXIDOREDUCTASE_ACTIVITY	17	0.605447	0.932084	0.986647	2541	tags=24%, list=21%, signal=30%
GO_UBIQUITIN_LIKE_PROTEIN_SPECIFIC_PROTEASE_ACTIVITY	83	0.565206	1	0.993148	2452	tags=22%, list=20%, signal=27%
GO_RNA_POLYMERASE_II_DISTAL_ENHANCER_SEQUENCE_SPECIFIC_DNA_BINDING	43	0.564562	1	0.988862	577	tags=5%, list=5%, signal=5%
GO_TRANSCRIPTIONAL_ACTIVATOR_ACTIVITY_RNA_POLYMERASE_II_DISTAL_ENHANCER_SEQUENCE_SPECIFIC_BINDING	18	0.489136	0.99505	0.995371	1402	tags=11%, list=11%, signal=13%

## Sheet: neg_C2cp
NAME	SIZE	NES	NOM p-val	FDR q-val	RANK AT MAX	LEADING EDGE
REACTOME_DNA_REPLICATION	170	-2.73497	0	0	1092	tags=44%, list=9%, signal=48%
REACTOME_CELL_CYCLE_MITOTIC	278	-2.65336	0	0	1650	tags=42%, list=14%, signal=47%
REACTOME_MITOTIC_M_M_G1_PHASES	150	-2.60959	0	0	1092	tags=41%, list=9%, signal=45%
REACTOME_CELL_CYCLE	349	-2.56068	0	0	1650	tags=40%, list=14%, signal=44%
REACTOME_G1_S_TRANSITION	98	-2.50968	0	0	1017	tags=37%, list=8%, signal=40%
REACTOME_S_PHASE	100	-2.48531	0	0	1017	tags=38%, list=8%, signal=41%
REACTOME_ACTIVATION_OF_THE_PRE_REPLICATIVE_COMPLEX	29	-2.45048	0	0	1636	tags=83%, list=13%, signal=95%
KEGG_DNA_REPLICATION	33	-2.45044	0	0	1636	tags=79%, list=13%, signal=91%
REACTOME_SYNTHESIS_OF_DNA	86	-2.44885	0	0	1017	tags=38%, list=8%, signal=42%
REACTOME_G2_M_CHECKPOINTS	40	-2.44097	0	0	1636	tags=73%, list=13%, signal=83%
REACTOME_DNA_STRAND_ELONGATION	30	-2.42921	0	0	1636	tags=90%, list=13%, signal=104%
REACTOME_MITOTIC_G1_G1_S_PHASES	121	-2.42635	0	0	1017	tags=36%, list=8%, signal=38%
REACTOME_ACTIVATION_OF_ATR_IN_RESPONSE_TO_REPLICATION_STRESS	34	-2.39315	0	0	1830	tags=76%, list=15%, signal=90%
REACTOME_M_G1_TRANSITION	73	-2.38703	0	0	1017	tags=34%, list=8%, signal=37%
REACTOME_E2F_MEDIATED_REGULATION_OF_DNA_REPLICATION	31	-2.34336	0	0	1202	tags=68%, list=10%, signal=75%
PID_FANCONI_PATHWAY	42	-2.31916	0	0	1860	tags=67%, list=15%, signal=78%
REACTOME_MITOTIC_PROMETAPHASE	73	-2.3172	0	0	2062	tags=58%, list=17%, signal=69%
REACTOME_CELL_CYCLE_CHECKPOINTS	105	-2.31309	0	0	1636	tags=35%, list=13%, signal=40%
PID_ATR_PATHWAY	34	-2.28817	0	0	1860	tags=71%, list=15%, signal=83%
REACTOME_G0_AND_EARLY_G1	23	-2.27361	0	0	1202	tags=70%, list=10%, signal=77%
KEGG_CELL_CYCLE	114	-2.24598	0	0	1202	tags=37%, list=10%, signal=40%
REACTOME_CHROMOSOME_MAINTENANCE	97	-2.2399	0	0	1950	tags=53%, list=16%, signal=62%
REACTOME_G1_S_SPECIFIC_TRANSCRIPTION	16	-2.22278	0	0	1202	tags=94%, list=10%, signal=104%
PID_PLK1_PATHWAY	41	-2.2216	0	0	1236	tags=56%, list=10%, signal=62%
REACTOME_EXTENSION_OF_TELOMERES	27	-2.19267	0	0	1636	tags=67%, list=13%, signal=77%
REACTOME_ASSEMBLY_OF_THE_PRE_REPLICATIVE_COMPLEX	59	-2.18777	0	0	931	tags=25%, list=8%, signal=27%
REACTOME_LAGGING_STRAND_SYNTHESIS	19	-2.17655	0	0	1636	tags=84%, list=13%, signal=97%
PID_E2F_PATHWAY	64	-2.1732	0	0	1556	tags=42%, list=13%, signal=48%
BIOCARTA_MCM_PATHWAY	18	-2.1431	0	0	1017	tags=67%, list=8%, signal=73%
KEGG_HOMOLOGOUS_RECOMBINATION	26	-2.07135	0	0.000132194	1751	tags=58%, list=14%, signal=67%
PID_FOXM1_PATHWAY	36	-2.06844	0	0.00012793	2534	tags=64%, list=21%, signal=80%
REACTOME_FANCONI_ANEMIA_PATHWAY	18	-2.05939	0	0.000155059	835	tags=50%, list=7%, signal=54%
REACTOME_ORC1_REMOVAL_FROM_CHROMATIN	61	-2.05013	0	0.00015036	1017	tags=25%, list=8%, signal=27%
PID_BARD1_PATHWAY	27	-2.0412	0	0.000174066	1031	tags=44%, list=8%, signal=48%
REACTOME_PROCESSIVE_SYNTHESIS_ON_THE_LAGGING_STRAND	15	-2.02926	0	0.000254542	1636	tags=80%, list=13%, signal=92%
KEGG_MISMATCH_REPAIR	21	-1.99411	0	0.000578654	1636	tags=62%, list=13%, signal=71%
[truncated: 468 more rows]

## Sheet: pos_C2cp
NAME	SIZE	NES	NOM p-val	FDR q-val	RANK AT MAX	LEADING EDGE
[truncated: 383 more rows]

[truncated: 2 more sheets: neg_C2cgp, pos_C2cgp]
