# Supplementary material for: PDCD4 controls the G1/S-phase transition in a telomerase-immortalized epithelial cell line and affects the expression level and translation of multiple mRNAs
Source: Sci Rep. 2020 Feb 17;10:2758. doi: 10.1038/s41598-020-59678-w (PMC7026441; doi:10.1038/s41598-020-59678-w)
Supplement: Supplementary file 3 — Supplementary tabel S3. [file 41598_2020_59678_MOESM3_ESM.xlsx]

## Sheet: RPF-changed
translationally regulated genes 1: genes with significantly changed RPF, while mRNA is statistically unchanged -> (padj calculated for statistically changed genes; resLA_padj calculated for statistically unchanged genes)
UCSC ID	GeneSymbol	LFC.RPF	padj.RPF	LFC.mRNA	resLA_padj.mRNA	DG_5'UTR (kcal/mol)	5'UTR (nt)	transcript variants NCBI (coding)	gene name		parameters:
uc002oja.2	ACTN4	-0.816727	1.89886e-05	-0.00918001	0.0254493	-32.7	97	2	Alpha-actinin-4		padj < 0.05
uc001rbw.4	ATF7IP	-0.63778	0.00630117	-0.0826463	0.078699	-34.8	103	4	Activating Transcription Factor 7 Interacting Protein		resLA_padj < 0.1
uc003wix.2	FASTK	-0.575769	0.0235876	-0.160083	0.078224	-13.4	43	5	Fas Activated Serine/Threonine Kinase
uc021rve.1	ZFP36L1	-0.527007	0.00231757	-0.0996919	0.094201	-56.6	129	3	ZFP36 Ring Finger Protein Like 1		negative LFC = activated by Pdcd4
uc009ypg.2	PLCB3	-0.472767	0.00179772	-0.148926	0.0438449	-77.3	120	3	1-phosphatidylinositol 4,5-bisphosphate phosphodiesterase beta-3/Phospholipase C Beta 3		positive LFC = repressed by Pdcd4
uc002zoz.5	SLC25A1	-0.441799	0.0124751	-0.0599769	0.0709526	-21	63	3	Solute Carrier Family 25 Member 1
uc002pnt.3	ALDH16A1	-0.432785	0.028737	-0.0648925	0.089847	-47.7	107	2	Aldehyde Dehydrogenase 16 Family Member A1
uc003zcj.3	CPSF1	-0.389836	0.0196057	-0.225429	0.0893469	-19.2	61	1	Cleavage And Polyadenylation Specific Factor 1
uc001xrm.1	TMED10	-0.338614	0.0260853	0.0405449	0.0268209	-7.6	33	1	Transmembrane P24 Trafficking Protein 10/Transmembrane P24 Trafficking Protein 10
uc001bbo.4	EMC1	-0.291802	0.0490578	-0.170209	0.0772592	-2.9	15	4	ER Membrane Protein Complex Subunit 1
uc001mvh.1	CAPRIN1	0.290391	0.0319276	0.202961	0.0589854	-52.8	141	2	Cell Cycle Associated Protein 1
uc002rau.4	PDIA6	0.292695	0.0288982	0.120749	0.0706344	-117.2	338	5	Protein Disulfide Isomerase Family A Member 6
uc001zsu.3	PDIA3	0.305719	0.0143212	0.139997	0.082123	-35.5	102	1	Protein Disulfide Isomerase Family A Member 3
uc001iwt.4	ITGB1	0.306541	0.0110703	0.0245367	0.0673185	-40.3	86	5	Integrin Subunit Beta 1
uc002lhz.3	LMAN1	0.338321	0.00744597	0.00568355	0.0615553	2.2	21	1	Lectin, Mannose Binding 1
uc003xuj.3	ASPH	0.34575	0.0100607	0.130887	0.0477511	-109.4	212	12	Aspartyl/asparaginyl beta-hydroxylase
uc001ufg.3	TMED2	0.352725	0.0138856	-0.0738491	0.0768394	-47.9	85	2	Transmembrane P24 Trafficking Protein 2
uc010fac.3	EIF2AK2	0.362661	0.0318384	0.0727656	0.0709042	-76.3	256	3 (Var.2)	Eukaryotic Translation Initiation Factor 2 Alpha Kinase 2
uc002wky.3	PRNP	0.378782	0.0217377	0.09514	0.0755805	-23.6	67	5	Prion Protein
uc001tib.3	ARL1	0.38515	0.0169312	0.0130787	0.0438449	-45.6	127	2	ADP-ribosylation factor-like protein 1
uc003xyo.2	TRAM1	0.389782	0.00558744	0.0701415	0.0429587	-106.1	217	3	Translocation Associated Membrane Protein 1
uc003kzc.4	SKP1	0.390089	0.00381161	0.234983	0.082123	-60.9	179	2	S-Phase Kinase Associated Protein 1
uc004blc.3	RAB14	0.402412	0.010294	0.178105	0.0954607	-77.8	238	1	RAB14, Member RAS Oncogene Family
uc001byt.3	ZMYM4	0.404949	0.0339841	0.054337	0.0459694	-176.7	338	4	Zinc Finger MYM-Type Containing 4
uc002upy.3	TFPI	0.421947	0.0276902	0.169873	0.0573731	-52.7	238	6	Tissue Factor Pathway Inhibitor
uc003dvx.3	ALCAM	0.457573	8.23792e-05	0.147376	0.074264	-206	500	4	Activated Leukocyte Cell Adhesion Molecule
uc001itv.4	RAB18	0.466887	0.00282201	0.0201312	0.0360345	-24.1	66	5	Ras-related protein Rab-18/ RAB18 Small GTPase
uc003srb.3	C1GALT1	0.481728	0.00500018	-0.00587417	0.0799656	-166.4	294	1	Core 1 Synthase, Glycoprotein-N-Acetylgalactosamine 3-Beta-Galactosyltransferase 1
uc001wsh.3	CFL2	0.487476	0.0281374	0.10546	0.0346162	-57.8	168	3	cofilin 2
uc003dst.3	CLDND1	0.489802	0.0195229	0.119027	0.0760787	-16.1	72	7	Claudin Domain Containing 1
uc001ebl.3	RAP1A	0.49044	0.026633	0.0319678	0.0296209	-111.2	273	5	Ras-related protein Rap-1A
uc010lkm.3	FAM3C	0.490684	0.000673283	0.113148	0.0386087	-78	188	2	Family With Sequence Similarity 3 Member C
uc001dlh.3	ZNHIT6	0.55645	0.00627011	0.125918	0.0972917	-53.6	149	2	Zinc Finger HIT-Type Containing 6
uc003lbz.2	FAM13B	0.862321	0.0153392	0.0303806	0.0335729	-192.6	534	3	Family With Sequence Similarity 13 Member B

## Sheet: mRNA-changed
translationally regulated genes 2: genes with significantly changed mRNA, while RPF is statistically unchanged -> (padj calculated for statistically changed genes; resLA_padj calculated for statistically unchanged genes)
UCSC ID	GeneSymbol	LFC.RPF	resLA_padj.RPF	LFC.mRNA	padj.mRNA	DG_5'UTR (kcal/mol)	5'UTR (nt)	transcript variants NCBI (coding)	gene name		parameters:
uc003pel.4	PTP4A1	-0.0873777	0.0558627	-0.908783	0.00147141	-406.3	600	1	Protein Tyrosine Phosphatase 4A1		padj < 0.05
uc001glz.4	RALGPS2	-0.148827	0.0782141	-0.863903	0.00245782	-117	259	10 (Var.10)	Ral GEF With PH Domain And SH3 Binding Motif 2/ Ras-Specific Guanine Nucleotide-Releasing Factor RalGPS2		resLA_padj < 0.1
uc003xzu.4	UBE2W	-0.184216	0.0988974	-0.854379	0.0209138	-11.4	40	3	Ubiquitin Conjugating Enzyme E2 W
uc003mco.1	STC2	-0.23545	0.0295803	-0.82339	0.0280783	-514.3	1310	1	Stanniocalcin 2		negative LFC = repressed by Pdcd4
uc001gzw.3	ATP2B4	-0.272729	0.0975377	-0.770313	0.0491302	-333.5	897	4	ATPase Plasma Membrane Ca2+ Transporting 4		positive LFC = activated by Pdcd4
uc001rgp.2	KRAS	-0.13743	0.0385981	-0.750878	0.0420953	-96.5	190	4	KRAS Proto-Oncogene, GTPase
uc002unu.3	ITGA4	-0.186346	0.0598737	-0.734263	0.0372526	-106.1	269	2	Integrin Subunit Alpha 4
uc003wza.3	PSD3	-0.245912	0.0425235	-0.724353	0.00462204	-67.1	120	3	Pleckstrin And Sec7 Domain Containing 3
uc001xct.3	EXOC5	-0.106701	0.010867	-0.702183	0.00230078	-125.4	157	1	Exocyst complex component 5
uc001gwu.3	NAV1	-0.314103	0.0674943	-0.677637	0.0303308	-62.8	347	2	Neuron Navigator 1/ Pore Membrane And/Or Filament Interacting Like Protein 3
uc003edr.2	LRRC58	-0.272107	0.0959963	-0.672287	0.0475257	-57.2	111	1	Leucine Rich Repeat Containing 58
uc010was.1	RAB34	-0.205211	0.0196003	-0.665546	0.000368776	-315.2	602	10	Ras-Related Protein Rab-34/ RAB34, Member RAS Oncogene Family
uc001jnd.3	SIRT1	-0.232115	0.0660637	-0.657277	0.0147611	-20.7	66	3	NAD-Dependent Protein Deacetylase Sirtuin-1
uc003ahl.3	SF3A1	-0.293296	0.0860113	-0.650937	0.0219521	-37.9	102	1	Splicing Factor 3a Subunit 1
uc003qai.3	NCOA7	-0.193002	0.0599683	-0.643346	0.0177298	-44.9	172	7	Nuclear Receptor Coactivator 7
uc001hav.4	PPP1R15B	-0.123819	0.0170637	-0.608442	0.0282566	-156.8	406	1	Protein Phosphatase 1 Regulatory Subunit 15B
uc003gnk.2	CPEB2	0.105576	0.0712123	-0.599466	0.0328601	-95.7	193	6	Cytoplasmic Polyadenylation Element Binding Protein 2
uc003qla.3	FBXO30	-0.238799	0.0820252	-0.570645	0.022371	-96.6	209	2	F-Box Protein 30
uc001zrt.3	MAP1A	-0.00916544	0.0150407	-0.570445	0.0258582	-155.8	467	1	Microtubule Associated Protein 1A
uc002uax.4	MARCHF7	-0.224911	0.0346948	-0.559299	0.000640005	-70.4	243	4	membrane associated ring-CH-type finger 7/ Axotrophin (E3 Ligase)
uc003jhe.2	CDH6	0.207048	0.0872347	-0.554181	0.0283373	-120.5	329	2	Cadherin 6
uc002taf.3	AFF3	-0.00529103	0.0108136	-0.547137	0.0447231	-88.6	251	2	AF4/FMR2 Family Member 3
uc021ubm.3	DCAF7	-0.244784	0.0383333	-0.545731	0.00430349	-66.8	201	1	DDB1 And CUL4 Associated Factor 7/ Seven-WD-Repeat Protein Of The AN11 Family-1)
uc001bgp.4	HNRNPR	-0.282874	0.0974207	-0.543299	0.0327996	-18.5	83	7	Heterogeneous Nuclear Ribonucleoprotein R
uc003fwy.4	PAK2	-0.182172	0.0098462	-0.535932	0.0147611	-147.1	322	1	P21 (RAC1) Activated Kinase 2/ Serine/threonine-protein kinase PAK 2
uc001grc.1	RNF2	-0.207341	0.0856448	-0.521496	0.0141797	-46.6	94	1	RING-Type E3 Ubiquitin Transferase RING2
uc010kfh.4	TMEM200A	0.148906	0.0342251	-0.520313	0.0491302	-110.1	260	4	Transmembrane Protein 200A
uc003biv.3	BRD1	-0.178091	0.0770006	-0.512813	0.00552167	-235.4	391	5	Bromodomain Containing 1
uc001axk.1	SPEN	-0.216632	0.0475204	-0.512724	0.0368116	-195.7	361	1	Spen Family Transcriptional Repressor/ Msx2-interacting protein
uc003koe.4	PPIP5K2	-0.186272	0.0319317	-0.495273	0.0374562	-112.9	472	12	Diphosphoinositol Pentakisphosphate Kinase 2/ Inositol hexakisphosphate and diphosphoinositol-pentakisphosphate kinase 2
uc003ksj.3	HSD17B4	-0.24867	0.0480737	-0.48757	0.0252492	-117.4	257	5	Hydroxysteroid 17-Beta Dehydrogenase 4/ Peroxisomal multifunctional enzyme type 2
uc001vnj.4	FARP1	-0.214789	0.0908505	-0.460164	0.0133346	-244.3	422	3	FERM, ARH/RhoGEF And Pleckstrin Domain Protein 1
uc001leo.3	INPP5F	-0.224103	0.0885964	-0.446482	0.0235112	-118.5	213	3	Inositol Polyphosphate-5-Phosphatase F
uc010zmr.2	USP40	-0.177001	0.0614478	-0.443034	0.0333018	-50.2	118	2	Ubiquitin Specific Peptidase 40
uc031qfk.1	WNK1	-0.25455	0.0324214	-0.437294	0.03626	-531	987	4	WNK Lysine Deficient Protein Kinase 1/ Serine/threonine-protein kinase WNK1
uc003vho.3	TES	-0.109997	0.0397495	-0.431124	0.0436597	-76	169	2	Testin LIM Domain Protein
uc003cxm.1	IP6K1	-0.140069	0.0451735	-0.424712	0.0379253	-148	317	3	Inositol Hexakisphosphate Kinase 1
uc002myc.3	PRKACA	-0.147487	0.0147941	-0.363611	0.0475257	-124.2	215	3	cAMP-dependent protein kinase catalytic subunit alpha
uc001pwr.3	THY1	0.107432	0.0016043	0.404637	0.0394134	-29.1	84	4	Thy-1 Membrane Glycoprotein
uc010veg.2	ALDOA	0.163843	0.00336532	0.409382	0.0432172	-61.9	181	6 (Var.6)	Aldolase, Fructose-Bisphosphate A/ Fructose-bisphosphate aldolase A
uc002lqr.1	TMEM259	0.0126511	0.00217121	0.416479	0.044345	-59.7	127	2	Transmembrane Protein 259/ Membralin
uc002rjw.2	GTF3C2	0.237344	0.0486063	0.421707	0.0138224	-143.9	396	3	General Transcription Factor IIIC Subunit 2
uc001ugm.4	SCARB1	0.139926	0.0376859	0.425187	0.0219521	-66.4	144	11	Scavenger receptor class B member 1
uc002lib.3	CCBE1	0.180583	0.0480737	0.434703	0.0362694	-33.7	81	1	Collagen and calcium-binding EGF domain-containing protein 1
uc003anp.3	TOM1	0.192576	0.088459	0.437524	0.0285686	-6.8	35	4	Target Of Myb1 Membrane Trafficking Protein
uc001gdh.1	ALDH9A1	0.21527	0.0176145	0.439102	0.0317879	-30.9	105	2	Aldehyde Dehydrogenase 9 Family Member A1/ 4-trimethylaminobutyraldehyde dehydrogenase
uc002vyw.4	GPC1	0.0818336	0.00336763	0.441592	0.0352625	-140.7	255	1	Glypican Proteoglycan 1
uc033apc.1	ZNF282	0.185752	0.0570473	0.446895	0.0439238	-9.2	44	2	Zinc Finger Protein 282
uc002nur.4	PEPD	-0.0103368	0.00141461	0.447308	0.0366236	-7.5	31	3	Peptidase D/ Xaa-Pro Dipeptidase
uc002mud.2	WDR83OS	0.0797123	0.0052107	0.451522	0.0280696	2.8	12	1	WD Repeat Domain 83 Opposite Strand/ Protein Asterix
uc001ypb.2	INF2	0.029987	0.00142763	0.451658	0.0135152	-62.5	131	3	Inverted Formin, FH2 And WH2 Domain Containing
uc001bth.2	PEF1	0.109504	0.00729864	0.451935	0.0344168	2.8	12	3	Peflin/ Penta-EF-Hand Domain Containing 1
uc003zvy.2	VCP	0.265609	0.032876	0.453561	0.0248178	-120.7	272	3	Valosin Containing Protein/ Transitional Endoplasmic Reticulum ATPase
uc003agq.1	UQCR10	0.0414758	0.00278084	0.454008	0.0280229	-6.7	30	2	Ubiquinol-Cytochrome C Reductase, Complex III Subunit X/ Cytochrome b-c1 complex subunit 9
uc002rtr.2	LRPPRC	0.310914	0.0595972	0.45696	0.0156849	-15	42	1	Leucine Rich Pentatricopeptide Repeat Containing
uc002nvf.3	GPI	0.105953	0.00100991	0.457372	0.0188727	-44.8	170	7	Glucose-6-Phosphate Isomerase
uc002ete.1	ATP6V0D1	0.161496	0.00745883	0.461318	0.00957835	-32.3	71	1	ATPase H+ Transporting V0 Subunit D1/ V-type proton ATPase subunit d 1
uc003eud.3	RNF7	0.169409	0.036909	0.462484	0.0126042	-11.5	44	4	Ring Finger Protein 7/ RING-box protein 2
uc003gda.3	MAEA	0.190018	0.0323178	0.466135	0.0136478	-3.7	23	6	Macrophage Erythroblast Attacher/ E3 ubiquitin-protein transferase MAEA
uc002mbj.2	PLIN3	0.162277	0.0357003	0.481115	0.00340532	-26.7	76	3	Perilipin-3
uc003mho.3	DDX41	-0.0368976	0.00352616	0.481496	0.0487602	-2.7	15	3	DEAD-Box Helicase 41/ Probable ATP-dependent RNA helicase DDX41
uc003qrn.2	DYNLT1	0.250451	0.0722863	0.483926	0.0394811	-7.4	35	3	Dynein Light Chain Tctex-Type 1
uc004chl.4	PMPCA	0.134955	0.00905275	0.49687	0.0154079	0	11	3	Peptidase, Mitochondrial Processing Alpha Subunit
uc002nlg.4	TMEM161A	0.0131945	0.013594	0.503837	0.022013	-15.8	50	2	Transmembrane Protein 161A
uc002hxt.3	LEPREL4	0.154279	0.0151628	0.514945	0.0262024	-13.3	34	1	Prolyl 3-Hydroxylase Family Member 4 (Non-Enzymatic)
uc021pkf.1	GUK1	-0.0331967	0.00447205	0.518856	0.0458092	-24.7	75	5	Guanylate Kinase 1
uc002jyw.4	CHMP6	0.0681075	0.0132844	0.522083	0.021464	-40	78	1	Charged Multivesicular Body Protein 6
uc001ezn.3	S100A11	0.244665	0.0529753	0.542838	0.0265025	-23	89	1	S100 Calcium Binding Protein A11
uc002kdu.3	FASN	-0.0904634	0.00300822	0.545464	0.00258984	-34.4	123	1	Fatty acid synthase
uc002wid.4	ITPA	0.171967	0.0312015	0.549484	0.00607582	-17.4	54	8	Inosine triphosphate pyrophosphatase
uc001acj.4	ISG15	0.0849674	0.0607855	0.553861	0.0493137	-27.4	77	1	ISG15 Ubiquitin Like Modifier
uc001hwl.3	TOMM20	0.306108	0.0888811	0.554538	0.009321	-43.6	122	1	Translocase Of Outer Mitochondrial Membrane 20
uc001tyg.3	TRIAP1	0.110782	0.0519372	0.554831	0.0229958	3	12	1	TP53 Regulated Inhibitor Of Apoptosis 1/ P53-Inducible Cell-Survival Factor
uc003tln.3	OGDH	0.292965	0.0947209	0.567	0.0148476	-12.2	54	4	Oxoglutarate Dehydrogenase
uc002lxz.4	MFSD12	0.106288	0.0182843	0.587245	0.0153031	-93.6	183	4 (Var.3)	Major facilitator superfamily domain-containing protein 12
uc001brq.2	MECR	0.127072	0.0647448	0.594595	0.00760242	-6.6	28	9	Mitochondrial Trans-2-Enoyl-CoA Reductase
uc001mwn.4	COMMD9	0.221358	0.074942	0.597135	0.0326117	2	12	4	COMM Domain Containing 9
uc002hzo.3	PTRF	0.0681227	0.013958	0.601891	0.0218234	-48.7	159	1	Polymerase I And Transcript Release Factor / Caveolae Associated Protein 1
uc003glc.4	ACOX3	0.119409	0.0433526	0.606037	0.0288763	-25.1	90	2	Acyl-CoA Oxidase 3, Pristanoyl/ Peroxisomal acyl-coenzyme A oxidase 3
uc002juu.1	SYNGR2	0.27161	0.0666242	0.615419	0.0285672	-15.7	36	3	Synaptogyrin 2
uc002lvk.3	OAZ1	0.047094	0.0218512	0.61701	0.0328601	-35.8	113	2	Ornithine decarboxylase antizyme 1
uc001jsn.3	CHST3	-0.0138339	0.00698075	0.625493	0.0303573	-215.9	407	1	Carbohydrate Sulfotransferase 3
uc001ftz.1	DUSP23	-0.0234611	0.0338604	0.649379	0.0350726	-73	139	3	Dual specificity protein phosphatase 23
uc004ecz.4	PGK1	0.292818	0.0700207	0.699054	0.0481454	-21.5	93	1	Phosphoglycerate Kinase 1/ Cell Migration-Inducing Gene 10 Protein
uc001oql.3	DHCR7	0.168869	0.025228	0.776309	0.00886104	-119.8	60	2	7-Dehydrocholesterol Reductase
uc002plp.3	GYS1	0.239342	0.0502642	0.83266	0.0248178	-79.7	197	2	Glycogen Synthase 1
